# Supplementary material for: Computational saturation mutagenesis to predict structural consequences of systematic mutations in the beta subunit of RNA polymerase in Mycobacterium leprae
Source: Comput Struct Biotechnol J. 2020 Jan 17;18:271–86. doi: 10.1016/j.csbj.2020.01.002 (PMC7000446; doi:10.1016/j.csbj.2020.01.002)
Supplement: Supplementary data 2 [file mmc2.xlsx]

## Sheet: Sheet1
Si No:	Gene	Chain	Mutation	Wild type Residue	Residue Position	Mutant Residue	Wild-type AA	Mutant AA	Experimental Mutation	PMID	Conservation Score of Wild Type Residue	Interface Residue	Distance from the Nucleic Acid for Wild Type Residue	Distance from Ligand in Å for Wild Type Residue	Distance from Interface in Å for Wild Type Residue	RSA%	mCSM	mCSM-ppi	mCSM-lig	mCSM-NA	WT_SSE	WT_RSA(%)	WT_DEPTH (angstrom)	WT_OSP	WT_SS	WT_SN	WT_SO	MT_SSE	MT_RSA(%)	MT_DEPTH (angstrom)	MT_OSP	MT_SS	MT_SN	MT_SO	SDM	SDM Outcome	??RSA	??Depth	??OSP	FoldX Total Energy Change	Backbone Hbond	Sidechain Hbond	Van der Waals	Electrostatics	Solvation Polar	Solvation Hydrophobic	Van der Waals clashes	Entropy Side Chain	Entropy Main Chain
1	RpoB	C	P28G	P	28	G	Polar	Aliphatic	No	No	1.086	No	33.143	18.834	4.60473	19.6	-0.348	0.178	0	0.0285	b	54.8	3.53	0.208	0	0	0	b	47.3	3.84	0.241	0	0	0	0	Reducedstability	7.5	-0.31	-0.033	-0.523152	0.00216259	-2.72848e-12	0.255106	-0.254861	-0.699733	0.233352	0.0148419	-0.0726132	0.0284203
2	RpoB	C	P28A	P	28	A	Polar	Aliphatic	No	No	1.086	No	33.143	18.834	4.60473	19.6	-0.254	0.248	0	0.036	b	54.8	3.53	0.208	0	0	0	g	24.1	3.77	0.211	0	0	0	0	Reducedstability	30.7	-0.24	-0.003	-0.333874	0.00147521	-2.72848e-12	0.12242	-0.0959763	-0.315643	0.208069	-6.25278e-13	-0.251256	-0.00321561
3	RpoB	C	P28T	P	28	T	Polar	Polar	No	No	1.086	No	33.143	18.834	4.60473	19.6	-0.262	0.586	0	3.669	b	54.8	3.53	0	0	0	0	b	48	3.53	0.233	1	0	0	0	Reduced stability	6.8	0	-0.233	-0.136017	0	-0.368586	-0.224914	0.00112216	0.148742	-0.241633	-0.000302267	0.431061	0.116847
4	RpoB	C	P28S	P	28	S	Polar	Polar	No	No	1.086	No	33.143	18.834	4.60473	19.6	-0.229	0.54	0	3.6615	b	54.8	3.53	0.208	0	0	0	b	58.7	3.39	0.243	1	0	0	0	Reducedstability	-3.9	0.14	-0.035	0.0352315	0	0	0.179367	-1.86446e-11	-0.369406	0.30634	-0.000517242	-0.106822	0.0262712
5	RpoB	C	P28C	P	28	C	Polar	Polar	No	No	1.086	No	33.143	18.834	4.60473	19.6	-0.519	1.15	0	3.669	b	54.8	3.53	0.208	0	0	0	b	59.9	3.43	0.245	1	0	0	0	Reducedstability	-5.1	0.1	-0.037	-0.165277	7.59107e-05	-2.72848e-12	-0.0221013	-0.131961	-0.19694	-0.0374859	-9.09495e-13	0.213716	0.0102428
6	RpoB	C	P28V	P	28	V	Polar	Aliphatic	No	No	1.086	No	33.143	18.834	4.60473	19.6	-0.161	0.386	0	0.0495	b	54.8	3.53	0.208	0	0	0	b	55	3.54	0.259	0	0	0	0	Reducedstability	-0.200001	-0.01	-0.051	-0.0287535	-0.00315719	-2.72848e-12	-0.147353	0.0109331	0.140527	-0.189146	-0.000702067	0.0162624	0.0459181
7	RpoB	C	P28L	P	28	L	Polar	Aliphatic	No	No	1.086	No	33.143	18.834	4.60473	19.6	-0.165	0.45	0	0.057	b	54.8	3.53	0.208	0	0	0	b	59.4	3.38	0.256	0	0	0	0	Reducedstability	-4.6	0.15	-0.048	0.332681	-5.83896e-10	-2.72848e-12	-0.177832	-0.038611	0.0982629	-0.281902	-0.00106611	0.603091	0.000343646
8	RpoB	C	P28I	P	28	I	Polar	Aliphatic	No	No	1.086	No	33.143	18.834	4.60473	19.6	-0.165	0.45	0	0.057	b	54.8	3.53	0.208	0	0	0	b	62.3	3.53	0.234	0	0	0	0	Reducedstability	-7.5	0	-0.026	0.809273	0	0	-0.765862	-0.00680016	0.989177	-1.03855	0.861429	0.47984	0.163975
9	RpoB	C	P28M	P	28	M	Polar	Aliphatic	No	No	1.086	No	33.143	18.834	4.60473	19.6	-0.22	1.014	0	0.0495	b	54.8	3.53	0.208	0	0	0	b	76.3	3.26	0.164	0	0	0	0	Reducedstability	-21.5	0.27	0.044	-0.523242	-0.00939362	1.89883e-07	-1.21938	0.0519345	1.25454	-1.5844	0.0239226	0.599424	0.19098
10	RpoB	C	P28F	P	28	F	Polar	Aromatic	No	No	1.086	No	33.143	18.834	4.60473	19.6	-0.652	1.141	0	5.7	b	54.8	3.53	0.208	0	0	0	b	68.4	3.41	0.229	0	0	0	0	Reducedstability	-13.6	0.12	-0.021	0.343386	-1.73668e-09	-1.263	-0.439951	0.719216	0.671453	-0.407637	0.0056213	0.960204	0.0719955
11	RpoB	C	P28Y	P	28	Y	Polar	Aromatic	No	No	1.086	No	33.143	18.834	4.60473	19.6	-0.396	1.119	0	5.7	b	54.8	3.53	0.208	0	0	0	b	71.2	3.42	0.221	0	0	0	0	Reducedstability	-16.4	0.11	-0.013	0.649036	0.00755652	1.89883e-07	-0.381804	0.661928	0.675049	-0.373723	-0.0105064	0.0116453	0.0427007
12	RpoB	C	P28W	P	28	W	Polar	Aromatic	No	No	1.086	No	33.143	18.834	4.60473	19.6	-0.726	1.21	0	8.532	b	54.8	3.53	0.208	0	0	0	g	17.9	5.5	0.463	0	0	1	0	Reducedstability	36.9	-1.97	-0.255	0.346107	0	0	-0.379003	-0.00739436	0.708161	-0.350861	0	0.413116	-0.0379119
13	RpoB	C	P28D	P	28	D	Polar	Negative	No	No	1.086	No	33.143	18.834	4.60473	19.6	-0.139	0.986	0	-0.2445	b	54.8	3.53	0.208	0	0	0	b	66.1	3.4	0.219	1	0	0	0	Reducedstability	-11.3	0.13	-0.011	0.178427	0	0	0.107444	0.320556	-0.145326	0.205357	5.68434e-14	-0.307346	-0.00225855
14	RpoB	C	P28E	P	28	E	Polar	Negative	No	No	1.086	No	33.143	18.834	4.60473	19.6	-0.269	0.989	0	-0.2385	b	54.8	3.53	0.208	0	4.60473	0	b	66.3	3.39	0.184	1	0	0	0	Reducedstability	-11.5	0.14	0.024	-0.0606507	0	0	-0.150572	0.248494	0.0643718	-0.19638	0.00453983	-0.0534445	0.0223392
15	RpoB	C	P28N	P	28	N	Polar	Polar	No	No	1.086	No	33.143	18.834	4.60473	19.6	0.107	0.529	0	1.7115	b	54.8	3.53	0.208	0	0	0	b	67.3	3.41	0.247	1	0	0	0	Reducedstability	-12.5	0.12	-0.039	-0.160732	-0.453377	-0.817939	-0.628322	-0.0502001	1.19893	-0.37925	0.0118925	0.726414	0.170758
16	RpoB	C	P28Q	P	28	Q	Polar	Polar	No	No	1.086	No	33.143	18.834	4.60473	19.6	-0.157	0.799	0	1.719	b	54.8	3.53	0.208	0	0	0	b	63.1	3.42	0.231	1	0	0	0	Reducedstability	-8.3	0.11	-0.023	-0.0375545	0	0	-0.126222	0.00272059	0.0949124	-0.157837	-5.68434e-14	0.132205	0.0139271
17	RpoB	C	P28H	P	28	H	Polar	Positive	No	No	1.086	No	33.143	18.834	4.60473	19.6	-0.039	0.882	0	3.4395	b	54.8	3.53	0.208	0	0	0	b	77.1	3.5	0.182	0	0	0	0	Reducedstability	-22.3	0.03	0.026	0.423043	0	0	-0.0976658	-0.00647352	0.372848	-0.0169966	5.68434e-14	0.142773	-0.0202245
18	RpoB	C	P28K	P	28	K	Polar	Positive	No	No	1.086	No	33.143	18.834	4.60473	19.6	-0.175	0.626	0	3.033	b	54.8	3.53	0.208	0	0	0	b	68.5	3.36	0.19	0	0	0	0	Reducedstability	-13.7	0.17	0.018	-0.144006	0	0	-0.162966	-0.119617	0.105051	-0.203304	0.00105495	0.244914	-0.00914315
19	RpoB	C	P28R	P	28	R	Polar	Positive	No	No	1.086	No	33.143	18.834	4.60473	19.6	0.286	0.083	0	2.382	b	54.8	3.53	0.208	0	0	0	b	75	3.44	0.149	0	0	0	0	Reducedstability	-20.2	0.09	0.059	-0.380538	0	-1.57079	-0.257115	-0.252348	0.302553	-0.270933	0.0172243	1.50148	0.0825886
20	RpoB	C	N29G	N	29	G	Polar	Aliphatic	No	No	2.059	No	27.497	18.3741	4.61621	16.1	-0.719	-0.034	0	-1.6335	a	16.1	5.59	0.219	1	0	1	a	50.8	4.22	0.141	0	0	0	-1.76	Reducedstability	-34.7	1.37	0.078	-0.0752583	0.0151182	1.22205	1.08995	0.00858145	-1.93077	0.928833	-0.0556327	-0.752517	-0.606388
21	RpoB	C	N29A	N	29	A	Polar	Aliphatic	No	No	2.059	No	27.497	18.3741	4.61621	16.1	-0.551	-0.021	0	-1.626	a	16.1	5.59	0	1	0	1	a	23.8	5.89	0	0	0	0	-0.76	Reducedstability	-7.7	-0.3	0	1.1121	0	2.51568	0.875324	0.0206478	-1.73433	0.413976	-0.0396555	-0.912856	-0.0266906
22	RpoB	C	N29T	N	29	T	Polar	Polar	No	No	2.059	No	27.497	18.3741	4.61621	16.1	-0.014	0.097	0	2.007	a	16.1	5.59	0	1	0	1	a	18.9	6.04	0	0	0	0	-0.56	Reducedstability	-2.8	-0.45	0	0.321554	-0.149332	0.508343	0.159504	0.00802604	-0.191242	0.123216	0.0500297	-0.207238	0.0149064
23	RpoB	C	N29S	N	29	S	Polar	Polar	No	No	2.059	No	27.497	18.3741	4.61621	16.1	-0.127	0.042	0	1.9995	a	16.1	5.59	0.219	1	0	1	b	27.4	5.58	0.218	0	0	1	-0.82	Reducedstability	-11.3	0.01	0.001	1.00952	-0.267759	3.71058	0.133963	-0.592226	-0.250569	-0.184854	0.110643	-1.28716	-0.434319
24	RpoB	C	N29C	N	29	C	Polar	Polar	No	No	2.059	No	27.497	18.3741	4.61621	16.1	0.29	0.409	0	2.007	a	16.1	5.59	0	1	0	1	a	18.1	6.29	0.234	0	0	1	0.31	Increasedstability	-2	-0.7	-0.234	0.707805	-0.0927076	2.39713	0.188289	-0.0905806	-1.05449	-0.216578	0.041748	-0.594241	0.0136186
25	RpoB	C	N29V	N	29	V	Polar	Aliphatic	No	No	2.059	No	27.497	18.3741	4.61621	16.1	-0.285	-0.003	0	-1.611	a	16.1	5.59	0.219	1	0	1	a	12.5	5.96	0.286	0	0	0	-0.2	Reducedstability	3.6	-0.37	-0.067	1.3924	-0.00974521	2.51996	-0.152684	-0.0150257	-0.214176	-0.78027	0.873804	-0.890258	-0.00137558
26	RpoB	C	N29L	N	29	L	Polar	Aliphatic	No	No	2.059	No	27.497	18.3741	4.61621	16.1	-0.19	0	0	-1.605	a	16.1	5.59	0.219	1	0	1	a	8.8	6.66	0.312	0	0	0	-0.37	Reducedstability	7.3	-1.07	-0.093	-0.992663	-0.012809	1.19878	-0.531477	-0.0103954	-0.0381732	-1.33722	0.104486	-0.0742822	-0.339049
27	RpoB	C	N29I	N	29	I	Polar	Aliphatic	No	No	2.059	No	27.497	18.3741	4.61621	16.1	-0.19	0	0	-1.605	a	16.1	5.59	0	1	0	1	a	12.2	6.18	0.301	0	0	0	-0.63	Reducedstability	3.9	-0.59	-0.301	-0.428322	-0.424642	2.21231	-0.792477	0.0759598	-0.152571	-1.93516	0.856492	-0.175027	-0.0818094
28	RpoB	C	N29M	N	29	M	Polar	Aliphatic	No	No	2.059	No	27.497	18.3741	4.61621	16.1	0.376	0.494	0	-1.611	a	16.1	5.59	0.219	1	0	1	a	9.4	6.13	0.308	1	0	0	-0.72	Reducedstability	6.7	-0.54	-0.089	-0.925568	0.00885297	1.19136	-0.809283	-0.0138722	0.0591039	-1.53672	0.0367939	0.137148	0.00105608
29	RpoB	C	N29P	N	29	P	Polar	Polar	No	No	2.059	No	27.497	18.3741	4.61621	16.1	-0.285	-0.003	0	-1.611	a	16.1	5.59	0.219	1	0	1	p	18	5.64	0.282	0	0	0	-0.82	Reducedstability	-1.9	-0.05	-0.063	0.603048	0.506003	1.2603	0.354695	0.00795634	-1.2164	-0.410437	0.734388	-0.424743	-0.223354
30	RpoB	C	N29F	N	29	F	Polar	Aromatic	No	No	2.059	No	27.497	18.3741	4.61621	16.1	-0.917	-0.184	0	4.038	a	16.1	5.59	0.219	1	0	1	a	7.7	6.4	0.333	0	0	0	-0.79	Reducedstability	8.4	-0.81	-0.114	0.0749838	-0.541791	1.00805	-1.26618	1.89813	0.407553	-2.12444	0.139677	-0.260774	0.29853
31	RpoB	C	N29Y	N	29	Y	Polar	Aromatic	No	No	2.059	No	27.497	18.3741	4.61621	16.1	-0.554	0.042	0	4.038	a	16.1	5.59	0.219	1	0	1	a	7.9	6.56	0.35	1	0	0	-0.64	Reducedstability	8.2	-0.97	-0.131	-2.2078	-0.0936425	-0.39966	-1.1981	0.259293	0.771408	-1.72894	-0.0520101	0.153768	0.0798385
32	RpoB	C	N29W	N	29	W	Polar	Aromatic	No	No	2.059	No	27.497	18.3741	4.61621	16.1	-0.802	-0.157	0	6.87	a	16.1	5.59	0	1	0	1	a	5.4	7.17	0	0	0	1	-0.61	Reducedstability	10.7	-1.58	0	-0.835401	0	1.1989	-1.88214	-0.135708	1.88421	-2.57122	0.189061	0.136674	0.344816
33	RpoB	C	N29D	N	29	D	Polar	Negative	No	No	2.059	No	27.497	18.3741	4.61621	16.1	0.015	0.118	0	-1.9065	a	16.1	5.59	0.219	1	0	1	a	15.1	6.16	0.236	0	0	1	-0.58	Reducedstability	1	-0.57	-0.017	1.02998	0	1.20123	0.22481	-0.414267	0.173413	0.124791	-0.021614	-0.228527	-0.0357598
34	RpoB	C	N29E	N	29	E	Polar	Negative	No	No	2.059	No	27.497	18.3741	4.61621	16.1	-0.018	0.076	0	-1.899	a	16.1	5.59	0.219	1	0	1	a	10.6	6.35	0.297	1	0	0	-0.75	Reducedstability	5.5	-0.76	-0.078	-0.0513993	0	0.699436	-0.296937	-1.41699	0.950228	-0.405036	0.0982839	0.701571	-0.419216
35	RpoB	C	N29Q	N	29	Q	Polar	Polar	No	No	2.059	No	27.497	18.3741	4.61621	16.1	-0.388	0.172	0	0.057	a	16.1	5.59	0.219	1	0	1	a	10.5	6.46	0.282	1	0	1	-0.5	Reducedstability	5.6	-0.87	-0.063	-0.765691	8.13086e-08	-0.756907	-0.445309	-0.00288311	0.553378	-0.523949	0.0516721	1.05381	-0.70659
36	RpoB	C	N29H	N	29	H	Polar	Positive	No	No	2.059	No	27.497	18.3741	4.61621	16.1	-0.804	0.23	0	1.779	a	16.1	5.59	0	1	0	1	a	10.4	6.83	0	0	0	1	-0.3	Reducedstability	5.7	-1.24	0	0.338559	0	0.337546	-0.806949	0.109737	0.977225	-0.859407	0.784823	0.153768	-0.467568
37	RpoB	C	N29K	N	29	K	Polar	Positive	No	No	2.059	No	27.497	18.3741	4.61621	16.1	0.181	0.229	0	1.371	a	16.1	5.59	0.219	1	0	1	a	9.2	6.92	0.319	0	0	0	-1.52	Reducedstability	6.9	-1.33	-0.1	2.61864	-0.221411	1.53739	-0.964096	1.63865	2.20748	-1.53049	0.166513	0.0565864	0.231259
38	RpoB	C	N29R	N	29	R	Polar	Positive	No	No	2.059	No	27.497	18.3741	4.61621	16.1	0.259	0.073	0	0.72	a	16.1	5.59	0.219	1	0	1	a	9.2	6.74	0.342	1	0	1	-1.2	Reducedstability	6.9	-1.15	-0.123	1.88627	-0.768863	0.644415	-1.13042	0.938446	1.86752	-0.889825	0.00915827	0.683089	0.331598
39	RpoB	C	N30G	N	30	G	Polar	Aliphatic	No	No	0.815	No	27.614	17.657	6.24658	7.9	-0.721	-0.185	0	-1.6335	t	7.9	5.86	0.275	0	0	1	b	47.2	4.68	0.219	0	0	0	-0.76	Reducedstability	-39.3	1.18	0.056	1.39889	0.371326	0.371326	1.04059	-0.0229054	-1.3923	1.14703	-0.000802068	-0.832395	1.08997
40	RpoB	C	N30A	N	30	A	Polar	Aliphatic	No	No	0.815	No	27.614	17.657	6.24658	7.9	-0.467	-0.187	0	-1.626	t	7.9	5.86	0.275	0	0	1	b	24.5	5.3	0.245	0	0	0	-0.29	Reducedstability	-16.6	0.56	0.03	0.1714	0.367073	0.367073	0.61665	-0.00522756	-1.00674	0.497787	0.000362933	-0.774538	0.308072
41	RpoB	C	N30T	N	30	T	Polar	Polar	No	No	0.815	No	27.614	17.657	6.24658	7.9	-0.14	-0.129	0	2.007	t	7.9	5.86	0.275	0	0	1	b	17.7	5.48	0.247	0	0	0	-0.4	Reducedstability	-9.8	0.38	0.028	0.282512	1.23956	1.23956	0.45546	0.084661	-1.2049	0.062032	-0.0667385	-1.31378	0.0706299
42	RpoB	C	N30S	N	30	S	Polar	Polar	No	No	0.815	No	27.614	17.657	6.24658	7.9	-0.325	-0.152	0	1.9995	t	7.9	5.86	0.275	0	0	1	b	20	5.57	0.251	0	0	0	-0.99	Reducedstability	-12.1	0.29	0.024	0.986517	0.374296	0.374296	0.528025	-0.00964144	-0.645642	0.666995	0.000403456	-0.59655	0.494
43	RpoB	C	N30C	N	30	C	Polar	Polar	No	No	0.815	No	27.614	17.657	6.24658	7.9	0.307	0.158	0	2.007	t	7.9	5.86	0.275	0	0	1	t	16.9	5.49	0.296	0	0	0	0.25	Increasedstability	-9	0.37	-0.021	0.249117	0.369668	0.369648	0.135797	-0.0168539	-0.914865	-0.167888	0.00260993	-0.374719	1.03516
44	RpoB	C	N30V	N	30	V	Polar	Aliphatic	No	No	0.815	No	27.614	17.657	6.24658	7.9	-0.036	-0.199	0	-1.611	t	7.9	5.86	0.275	0	0	1	b	14.2	5.56	0.298	0	0	0	0.56	Increasedstability	-6.3	0.3	-0.023	-0.560621	0.282458	0.733247	-0.673607	-1.30938	1.39075	-1.3034	-0.0759372	0.186332	0.480954
45	RpoB	C	N30L	N	30	L	Polar	Aliphatic	No	No	0.815	No	27.614	17.657	6.24658	7.9	0.135	-0.21	0	-1.605	t	7.9	5.86	0.275	0	0	1	b	7.9	5.27	0.281	0	0	0	0.12	Increasedstability	0	0.59	-0.006	-2.29847	1.00894	1.4406	-0.727319	-0.0597035	-0.592218	-2.22024	-0.122694	-0.529588	-0.317359
46	RpoB	C	N30I	N	30	I	Polar	Aliphatic	No	No	0.815	No	27.614	17.657	6.24658	7.9	0.135	-0.21	0	-1.605	t	7.9	5.86	0.275	0	0	1	b	13.5	5.5	0.314	0	0	0	0.27	Increasedstability	-5.6	0.36	-0.039	-1.42022	0.309295	0.753911	-0.612853	-0.000429666	-0.235942	-1.72115	-0.0502673	-0.102416	0.492333
47	RpoB	C	N30M	N	30	M	Polar	Aliphatic	No	No	0.815	No	27.614	17.657	6.24658	7.9	0.437	0.367	0	-1.611	t	7.9	5.86	0.275	0	0	1	b	5.1	5.99	0.306	0	0	0	-0.02	Reducedstability	2.8	-0.13	-0.031	-2.56563	0.368289	0.368289	-1.33289	-0.125203	-0.261736	-2.71051	0.18561	0.676471	0.421178
48	RpoB	C	N30P	N	30	P	Polar	Polar	No	No	0.815	No	27.614	17.657	6.24658	7.9	-0.036	-0.199	0	-1.611	t	7.9	5.86	0.275	0	0	1	b	18.3	5.87	0.307	0	0	0	-1.42	Reducedstability	-10.4	-0.01	-0.032	-0.5993	0.389368	0.389368	0.370157	-0.0466279	-1.10137	-0.0181767	0.685517	-0.492141	-0.388613
49	RpoB	C	N30F	N	30	F	Polar	Aromatic	No	No	0.815	No	27.614	17.657	6.24658	7.9	-0.552	-0.64	0	4.038	t	7.9	5.86	0.275	0	0	1	b	3.2	5.83	0.356	0	0	0	0.18	Increasedstability	4.7	0.03	-0.081	-2.92134	0.377389	0.377385	-1.52773	-0.348237	0.302069	-2.93353	0.138603	0.562552	0.481874
50	RpoB	C	N30Y	N	30	Y	Polar	Aromatic	No	No	0.815	No	27.614	17.657	6.24658	7.9	-0.234	-0.481	0	4.038	t	7.9	5.86	0.275	0	0	1	b	3.7	5.74	0.346	1	1	0	0.01	Increasedstability	4.2	0.12	-0.071	-1.09149	0.386915	-0.733056	-1.2269	0.176219	1.25769	-1.62116	-0.0190402	0.527834	0.527213
51	RpoB	C	N30W	N	30	W	Polar	Aromatic	No	No	0.815	No	27.614	17.657	6.24658	7.9	-0.464	-0.731	0	6.87	t	7.9	5.86	0.275	0	0	1	b	2.5	5.85	0.41	0	0	0	-0.62	Reducedstability	5.4	0.01	-0.135	-0.981025	-0.0486309	-0.0250718	-1.65315	0.116286	1.79046	-2.25134	0.135349	0.403372	0.717811
52	RpoB	C	N30D	N	30	D	Polar	Negative	No	No	0.815	No	27.614	17.657	6.24658	7.9	0	0.017	0	-1.9065	t	7.9	5.86	0.275	0	0	1	t	15.3	5.79	0.264	1	0	0	-0.36	Reducedstability	-7.4	0.07	0.011	0.455088	0.374232	0.374232	0.208678	-0.334993	0.265243	0.156335	0.00208327	-0.330748	-0.1596
53	RpoB	C	N30E	N	30	E	Polar	Negative	No	No	0.815	No	27.614	17.657	6.24658	7.9	0.02	-0.036	0	-1.899	t	7.9	5.86	0.275	0	0	1	b	9.5	5.36	0.31	0	0	0	-0.59	Reducedstability	-1.6	0.5	-0.035	0.699628	0.376902	0.376902	-0.377714	-0.527394	0.974804	-0.677305	0.00116824	0.0916558	0.559411
54	RpoB	C	N30Q	N	30	Q	Polar	Polar	No	No	0.815	No	27.614	17.657	6.24658	7.9	-0.424	-0.079	0	0.057	t	7.9	5.86	0.275	0	0	1	b	3.8	5.69	0.275	0	0	0	-0.47	Reducedstability	4.1	0.17	0	-0.0748437	-0.175469	-0.145469	-0.542765	-0.0605646	0.64451	-0.702791	0.0104218	0.627112	0.436341
55	RpoB	C	N30H	N	30	H	Polar	Positive	No	No	0.815	No	27.614	17.657	6.24658	7.9	-0.724	0.157	0	1.779	t	7.9	5.86	0.275	0	0	1	b	4.5	5.94	0.313	0	0	1	0.27	Increasedstability	3.4	-0.08	-0.038	0.00473015	-0.0317976	-0.0317761	-0.646531	0.0149745	0.88604	-0.74694	0.0267326	0.244488	0.393272
56	RpoB	C	N30K	N	30	K	Polar	Positive	No	No	0.815	No	27.614	17.657	6.24658	7.9	-0.089	0.137	0	1.371	t	7.9	5.86	0.275	0	0	1	b	5.8	6.22	0.324	0	0	1	-0.82	Reducedstability	2.1	-0.36	-0.049	0.853511	0.352541	0.536363	-0.53249	0.406829	0.89135	-1.34877	-0.105752	0.503129	0.299036
57	RpoB	C	N30R	N	30	R	Polar	Positive	No	No	0.815	No	27.614	17.657	6.24658	7.9	-0.148	0.108	0	0.72	t	7.9	5.86	0.275	0	0	1	b	5.4	6.66	0.355	0	0	1	-0.65	Reducedstability	2.5	-0.8	-0.08	-0.185336	-0.45987	-3.40587	-1.12998	0.258636	1.84057	-1.00753	0.0525994	2.40819	1.36505
58	RpoB	C	S31G	S	31	G	Polar	Aliphatic	No	No	2.941	No	33.174	21.3323	6.5715	79.6	-0.237	0.121	0	-3.582	a	79.6	3.16	0.116	0	0	0	a	101.5	3.35	0.152	0	0	0	0.16	Increasedstability	-21.9	-0.19	-0.036	-0.610832	0	0	0.189627	0.00670122	-0.44022	0.131108	0.000516514	-0.0707896	-0.0802363
59	RpoB	C	S31A	S	31	A	Polar	Aliphatic	No	No	2.941	No	33.174	21.3323	6.5715	79.6	-0.158	0.16	0	-3.576	a	79.6	3.16	0.116	0	0	0	a	90.1	2.97	0.13	0	0	0	0.4	Increasedstability	-10.5	0.19	-0.014	-0.279263	0	0	0.0656181	0	-0.187865	-0.00081818	0	-0.0134145	-0.110684
60	RpoB	C	S31T	S	31	T	Polar	Polar	No	No	2.941	No	33.174	21.3323	6.5715	79.6	-0.237	0.236	0	0.057	a	79.6	3.16	0.116	0	0	0	a	73.7	3.24	0.153	0	0	0	0.15	Increasedstability	5.9	-0.08	-0.037	0.637816	0	0	-0.149719	-0.0455648	0.292498	-0.226148	0.047359	8.73789e-05	0.799496
61	RpoB	C	S31C	S	31	C	Polar	Polar	No	No	2.941	No	33.174	21.3323	6.5715	79.6	-0.288	0.796	0	0.057	a	79.6	3.16	0.116	0	0	0	a	78	3.06	0.151	0	0	0	0.31	Increasedstability	1.6	0.1	-0.035	0.485068	0	0	-0.0700497	0	-0.0228533	-0.149377	0	0.0489011	0.7372
62	RpoB	C	S31V	S	31	V	Polar	Aliphatic	No	No	2.941	No	33.174	21.3323	6.5715	79.6	-0.081	0.233	0	-3.561	a	79.6	3.16	0.116	0	0	0	a	93.8	3.2	0.114	0	0	0	0.28	Increasedstability	-14.2	-0.04	0.002	0.705419	0	0	-0.312139	-0.0475088	0.447102	-0.459557	0.20648	0.0522791	0.806605
63	RpoB	C	S31L	S	31	L	Polar	Aliphatic	No	No	2.941	No	33.174	21.3323	6.5715	79.6	-0.082	0.264	0	-3.5535	a	79.6	3.16	0.116	0	0	0	a	79	3.27	0.143	0	0	0	0.58	Increasedstability	0.599998	-0.11	-0.027	-0.467914	0	0	-0.515843	-0.109206	0.531434	-0.939309	0.0160747	0.204264	0.333795
64	RpoB	C	S31I	S	31	I	Polar	Aliphatic	No	No	2.941	No	33.174	21.3323	6.5715	79.6	-0.082	0.264	0	-3.5535	a	79.6	3.16	0.116	0	0	0	a	94.2	3.19	0.103	0	0	0	0.23	Increasedstability	-14.6	-0.03	0.013	-0.0984864	0	0	-0.441655	-0.0471084	0.497659	-0.720017	0.163828	0.158209	0.260098
65	RpoB	C	S31M	S	31	M	Polar	Aliphatic	No	No	2.941	No	33.174	21.3323	6.5715	79.6	-0.051	0.822	0	-3.561	a	79.6	3.16	0.116	0	0	0	a	91.5	3.22	0.086	0	0	0	0.11	Increasedstability	-11.9	-0.06	0.03	-0.554703	0	0	-1.04967	-0.0304707	1.12343	-1.58691	0	0.485261	0.447483
66	RpoB	C	S31P	S	31	P	Polar	Polar	No	No	2.941	No	33.174	21.3323	6.5715	79.6	-0.081	0.233	0	-3.561	a	79.6	3.16	0.116	0	0	0	a	65.6	3.2	0.167	0	0	0	-0.1	Reducedstability	14	-0.04	-0.051	-2.16237	0.677022	-3.39642e-06	-0.217491	0.0644891	0.00216423	-0.471774	0.679186	0.0182183	-2.61803
67	RpoB	C	S31F	S	31	F	Polar	Aromatic	No	No	2.941	No	33.174	21.3323	6.5715	79.6	-0.817	0.342	0	2.088	a	79.6	3.16	0.116	0	0	0	a	86.1	3.28	0.143	0	0	0	0.52	Increasedstability	-6.5	-0.12	-0.027	-0.318655	0	0	-0.677748	-0.0426806	0.433577	-1.17237	0.00275701	0.386059	0.847936
68	RpoB	C	S31Y	S	31	Y	Polar	Aromatic	No	No	2.941	No	33.174	21.3323	6.5715	79.6	-0.592	0.547	0	2.088	a	79.6	3.16	0.116	0	0	0	a	102.3	3.27	0.072	0	0	0	0.36	Increasedstability	-22.7	-0.11	0.044	0.216264	0	0	-0.232121	0	0.0124149	-0.480792	0	0.148986	0.761518
69	RpoB	C	S31W	S	31	W	Polar	Aromatic	No	No	2.941	No	33.174	21.3323	6.5715	79.6	-0.9	0.435	0	4.9215	a	79.6	3.16	0.116	0	0	0	a	98.3	3.33	0.066	0	0	0	0.41	Increasedstability	-18.7	-0.17	0.05	0.10986	1.11059e-07	3.39642e-06	-0.532894	-0.0476212	0.374397	-0.898967	0.0260555	0.338355	0.840587
70	RpoB	C	S31D	S	31	D	Polar	Negative	No	No	2.941	No	33.174	21.3323	6.5715	79.6	-0.023	0.275	0	-3.8565	a	79.6	3.16	0.116	0	0	0	a	81.2	3.15	0.148	0	0	0	0.43	Increasedstability	-1.6	0.01	-0.032	-0.478246	1.11059e-07	3.39642e-06	0.0198797	-0.00896051	-0.163951	-0.0685069	4.00865e-06	-0.127584	-0.135077
71	RpoB	C	S31E	S	31	E	Polar	Negative	No	No	2.941	No	33.174	21.3323	6.5715	79.6	-0.126	0.272	0	-3.849	a	79.6	3.16	0.116	0	0	0	a	83.4	3.26	0.122	0	0	0	0.3	Increasedstability	-3.8	-0.1	-0.006	-0.276466	1.11059e-07	3.39642e-06	-0.261176	-0.0601587	0.185172	-0.52441	0.00800142	-0.0207138	0.388961
72	RpoB	C	S31N	S	31	N	Polar	Polar	No	No	2.941	No	33.174	21.3323	6.5715	79.6	-0.153	0.218	0	-1.899	a	79.6	3.16	0.116	0	0	0	a	87.6	3.18	0.159	0	0	0	0.22	Increasedstability	-8	-0.02	-0.043	-0.348152	1.11059e-07	3.39642e-06	-0.0348739	-9.48794e-08	-0.0303146	-0.117522	4.00865e-06	0.00557899	-0.4332
73	RpoB	C	S31Q	S	31	Q	Polar	Polar	No	No	2.941	No	33.174	21.3323	6.5715	79.6	-0.39	0.377	0	-1.893	a	79.6	3.16	0.116	0	0	0	a	86.5	3.34	0.121	0	0	0	0.1	Increasedstability	-6.9	-0.18	-0.005	-0.799074	-0.571583	-0.571583	-0.151545	-1.25056e-12	0.154037	-0.234839	0	0.642787	-0.051201
74	RpoB	C	S31H	S	31	H	Polar	Positive	No	No	2.941	No	33.174	21.3323	6.5715	79.6	-0.652	0.661	0	-0.171	a	79.6	3.16	0.116	0	0	0	a	94.7	3.28	0.106	0	0	0	0.53	Increasedstability	-15.1	-0.12	0.01	0.0422757	0	0	-0.0354678	-2.84217e-13	-0.0786781	-0.152878	0	-0.00383817	0.265312
75	RpoB	C	S31K	S	31	K	Polar	Positive	No	No	2.941	No	33.174	21.3323	6.5715	79.6	-0.486	0.596	0	-0.579	a	79.6	3.16	0.116	0	0	0	a	94.3	3.25	0.08	0	0	0	0.1	Increasedstability	-14.7	-0.09	0.036	-0.374785	1.11169e-07	3.39642e-06	-0.324928	-0.113116	0.216602	-0.663676	0.0207639	0.204539	0.285753
76	RpoB	C	S31R	S	31	R	Polar	Positive	No	No	2.941	No	33.174	21.3323	6.5715	79.6	-0.24	0.494	0	-1.23	a	79.6	3.16	0.116	0	0	0	a	89.8	3.34	0.091	0	0	0	0.2	Increasedstability	-10.2	-0.18	0.025	0.122157	0	0	-0.337067	-0.167606	0.108333	-0.673602	0.00922563	0.33845	0.788656
77	RpoB	C	V32G	V	32	G	Aliphatic	Aliphatic	No	No	1.033	No	32.984	18.4339	3.19709	57.7	-0.377	-0.384	0	3.669	a	57.7	3.52	0.188	0	0	0	a	81.8	3.49	0.161	0	0	0	-0.3	Reducedstability	-24.1	0.03	0.027	1.50285	-1.27037e-07	-4.47346e-06	0.547268	0.109511	-0.536169	0.850285	-0.0103337	-0.159865	0.766043
78	RpoB	C	V32A	V	32	A	Aliphatic	Aliphatic	No	No	1.033	No	32.984	18.4339	3.19709	57.7	-0.31	-0.336	0	0.057	a	57.7	3.52	0.188	0	0	0	a	52.6	3.26	0.162	0	0	0	0.12	Increasedstability	5.1	0.26	0.026	0.826926	0	0	0.322448	0.0796837	-0.396133	0.459935	0.0034566	-0.159085	0.567178
79	RpoB	C	V32T	V	32	T	Aliphatic	Polar	No	No	1.033	No	32.984	18.4339	3.19709	57.7	-0.48	-0.017	0	0.057	a	57.7	3.52	0.188	0	0	0	a	44.3	3.65	0.181	0	0	0	-0.06	Reducedstability	13.4	-0.13	0.007	0.474427	0	-0.290597	0.199558	0	-0.0362952	0.431117	0.00513078	0.176317	0.000333374
80	RpoB	C	V32S	V	32	S	Aliphatic	Polar	No	No	1.033	No	32.984	18.4339	3.19709	57.7	-0.457	-0.042	0	0.0495	a	57.7	3.52	0.188	0	0	0	a	58.9	3.42	0.156	0	0	0	-0.27	Reducedstability	-1.2	0.1	0.032	0.489548	3.81435e-07	-1.22292	0.0511609	0.0501395	0.346482	0.431354	-0.0104189	0.386369	0.382962
81	RpoB	C	V32C	V	32	C	Aliphatic	Polar	No	No	1.033	No	32.984	18.4339	3.19709	57.7	-0.756	0.624	0	0.0495	a	57.7	3.52	0.188	0	0	0	a	39.4	3.54	0.192	1	0	0	0.14	Increasedstability	18.3	-0.02	-0.004	0.857193	0	-0.21898	-0.0234747	0.0129424	-0.0312886	0.112385	-0.00153178	0.215697	0.790164
82	RpoB	C	V32L	V	32	L	Aliphatic	Aliphatic	No	No	1.033	No	32.984	18.4339	3.19709	57.7	-0.276	-0.183	0	5.7	a	57.7	3.52	0.188	0	0	0	a	41.3	3.8	0.226	0	0	0	0.47	Increasedstability	16.4	-0.28	-0.038	-0.443003	-1.01572e-06	2.26953e-06	-0.42066	-0.099874	0.467083	-0.665713	0.00373635	0.219772	0.0319545
83	RpoB	C	V32I	V	32	I	Aliphatic	Aliphatic	No	No	1.033	No	32.984	18.4339	3.19709	57.7	-0.276	-0.183	0	5.7	a	57.7	3.52	0.188	0	0	0	a	64.3	3.62	0.156	0	0	0	-0.03	Reducedstability	-6.6	-0.1	0.032	-0.1773	1.11169e-07	3.39642e-06	-0.537258	-1.05223e-07	0.479883	-0.875914	0.00842607	0.370912	0.347522
84	RpoB	C	V32M	V	32	M	Aliphatic	Aliphatic	No	No	1.033	No	32.984	18.4339	3.19709	57.7	-0.53	0.5	0	8.532	a	57.7	3.52	0.188	0	0	0	a	75.1	3.48	0.116	1	0	0	-0.1	Reducedstability	-17.4	0.04	0.072	-0.0307171	1.11174e-07	4.48064e-06	-0.519984	-0.170217	0.303217	-0.78214	0.0114858	0.24502	0.921985
85	RpoB	C	V32P	V	32	P	Aliphatic	Polar	No	No	1.033	No	32.984	18.4339	3.19709	57.7	-0.258	-0.235	0	-0.2445	a	57.7	3.52	0.188	0	0	0	a	51.4	3.43	0.154	0	0	0	-0.61	Reducedstability	6.3	0.09	0.034	3.66158	1.68616	0.745438	-0.0174012	0.0069901	-0.194444	-0.172583	3.07592	-0.628859	-0.802896
86	RpoB	C	V32F	V	32	F	Aliphatic	Aromatic	No	No	1.033	No	32.984	18.4339	3.19709	57.7	-0.685	0.563	0	-0.2385	a	57.7	3.52	0.188	0	0	0	a	69.4	3.55	0.133	0	0	0	0.14	Increasedstability	-11.7	-0.03	0.055	-0.558781	0.830447	0.830444	-0.965968	-0.359653	0.711434	-1.38706	-0.051084	0.0399666	-0.298351
87	RpoB	C	V32Y	V	32	Y	Aliphatic	Aromatic	No	No	1.033	No	32.984	18.4339	3.19709	57.7	-0.465	0.539	0	1.7115	a	57.7	3.52	0.188	0	0	0	a	76.4	3.61	0.115	0	0	0	-0.15	Reducedstability	-18.7	-0.09	0.073	-0.36176	0	0	-0.854919	-0.497502	0.917755	-1.03695	0.00940838	0.678811	0.388802
88	RpoB	C	V32W	V	32	W	Aliphatic	Aromatic	No	No	1.033	No	32.984	18.4339	3.19709	57.7	-0.752	0.703	0	1.719	a	57.7	3.52	0.188	0	0	0	a	81.2	3.53	0.1	0	0	0	0.18	Increasedstability	-23.5	-0.01	0.088	-0.350372	1.56365e-07	3.92913e-06	-0.537092	-0.163247	0.173238	-0.809329	0.0510593	0.303359	0.690177
89	RpoB	C	V32D	V	32	D	Aliphatic	Negative	No	No	1.033	No	32.984	18.4339	3.19709	57.7	-0.315	0.574	0	3.4395	a	57.7	3.52	0.188	0	0	0	a	68.1	3.5	0.138	0	0	0	0.12	Increasedstability	-10.4	0.02	0.05	0.47248	1.11168e-07	4.40591e-06	0.2743	0.305578	-0.322456	0.400967	-0.00256889	-0.110828	-0.0486251
90	RpoB	C	V32E	V	32	E	Aliphatic	Negative	No	No	1.033	No	32.984	18.4339	3.19709	57.7	-0.431	0.571	0	3.033	a	57.7	3.52	0.188	0	0	0	a	66	3.54	0.145	0	0	0	0.01	Increasedstability	-8.3	-0.02	0.043	0.307314	1.11176e-07	4.23704e-06	-0.0343949	0.243705	-0.0146728	-0.0481258	-0.00173731	0.0372562	0.132685
91	RpoB	C	V32N	V	32	N	Aliphatic	Polar	No	No	1.033	No	32.984	18.4339	3.19709	57.7	-0.153	-0.061	0	2.382	a	57.7	3.52	0.188	0	0	0	a	52.2	3.68	0.193	1	0	0	-0.26	Reducedstability	5.5	-0.16	-0.005	0.246835	1.11178e-07	3.39645e-06	0.146214	-1.06702e-07	-0.153602	0.258067	9.82311e-06	-0.115481	0.141021
92	RpoB	C	V32Q	V	32	Q	Aliphatic	Polar	No	No	1.033	No	32.984	18.4339	3.19709	57.7	-0.364	0.167	0	0.0285	a	57.7	3.52	0.188	0	0	0	a	71.6	3.45	0.129	1	0	0	-0.23	Reducedstability	-13.9	0.07	0.059	0.114953	1.11178e-07	3.39645e-06	0.0689905	-1.06702e-07	-0.0680124	0.133836	-0.000288987	-0.0429869	0.0265296
93	RpoB	C	V32H	V	32	H	Aliphatic	Positive	No	No	1.033	No	32.984	18.4339	3.19709	57.7	-0.014	0.575	0	0.036	a	57.7	3.52	0.188	0	0	0	a	79	3.5	0.125	1	0	0	0.45	Increasedstability	-21.3	0.02	0.063	-0.342262	1.11178e-07	-1.68441	-0.317991	-0.0599519	0.686798	-0.151795	0.0709913	0.70366	0.339156
94	RpoB	C	V32K	V	32	K	Aliphatic	Positive	No	No	1.033	No	32.984	18.4339	3.19709	57.7	-0.365	0.053	0	3.669	a	57.7	3.52	0.188	0	0	0	a	73.8	3.36	0.116	0	0	0	-0.1	Reducedstability	-16.1	0.16	0.072	-0.46003	1.11172e-07	4.5447e-06	-0.130303	-0.18773	0.0644898	-0.259612	0.000739479	0.146358	-0.0779783
95	RpoB	C	V32R	V	32	R	Aliphatic	Positive	No	No	1.033	No	32.984	18.4339	3.19709	57.7	0.068	-0.228	0	3.6615	a	57.7	3.52	0.188	0	0	0	a	63.8	3.45	0.118	0	0	0	-0.11	Reducedstability	-6.1	0.07	0.07	-0.811828	-1.34375	-1.32322	-0.370881	-0.166547	0.532636	-0.322552	0.0359948	1.71827	0.257064
96	RpoB	C	P33G	P	33	G	Polar	Aliphatic	No	No	1.966	No	30.579	16.4058	3.64477	13.3	-0.916	-0.521	0	0.0285	a	13.3	4.61	0.313	0	0	0	a	38.1	4.4	0.212	0	0	0	-1.03	Reducedstability	-24.8	0.21	0.101	2.07216	-1.11178e-07	-3.39645e-06	0.848965	1.06606e-07	-0.212472	1.70692	-4.22267e-06	-0.415421	0.265647
97	RpoB	C	P33A	P	33	A	Polar	Aliphatic	No	No	1.966	No	30.579	16.4058	3.64477	13.3	-0.715	-0.505	0	0.036	a	13.3	4.61	0.313	0	0	0	a	20.6	4.66	0.253	0	0	0	-0.25	Reducedstability	-7.3	-0.05	0.06	1.20448	-1.11178e-07	-3.39645e-06	0.329388	1.06606e-07	0.173605	0.77557	-4.22267e-06	-0.27407	0.308885
98	RpoB	C	P33T	P	33	T	Polar	Polar	No	No	1.966	No	30.579	16.4058	3.64477	13.3	-0.745	-0.145	0	3.669	a	13.3	4.61	0.313	0	0	0	a	12.5	4.75	0.317	0	0	0	-0.15	Reducedstability	0.8	-0.14	-0.004	1.09035	-0.552657	-0.552661	-0.38971	1.06605e-07	1.09601	-0.152017	0.00814081	0.375416	0.433161
99	RpoB	C	P33S	P	33	S	Polar	Polar	No	No	1.966	No	30.579	16.4058	3.64477	13.3	-0.801	-0.135	0	3.6615	a	13.3	4.61	0.313	0	0	0	a	19.3	4.74	0.287	0	0	0	-0.7	Reducedstability	-6	-0.13	0.026	1.46486	-0.532311	-0.532311	0.372501	0	0.540517	1.35005	0.0439144	0.121933	0.124443
100	RpoB	C	P33C	P	33	C	Polar	Polar	No	No	1.966	No	30.579	16.4058	3.64477	13.3	-0.799	0.316	0	3.669	a	13.3	4.61	0.313	0	0	0	a	18.7	4.28	0.264	0	0	0	0.01	Increasedstability	-5.4	0.33	0.049	1.49133	0	0	0.134528	-0.0229244	0.213677	0.629913	0	0.183544	0.374979
101	RpoB	C	P33V	P	33	V	Polar	Aliphatic	No	No	1.966	No	30.579	16.4058	3.64477	13.3	-0.407	-0.469	0	0.0495	a	13.3	4.61	0.313	0	0	0	a	12.3	4.91	0.364	0	0	0	0.5	Increasedstability	1	-0.3	-0.051	0.696834	0	0	-0.358844	0	0.713664	-0.48095	0.163634	0.211849	0.439655
102	RpoB	C	P33L	P	33	L	Polar	Aliphatic	No	No	1.966	No	30.579	16.4058	3.64477	13.3	-0.306	-0.449	0	0.057	a	13.3	4.61	0.313	0	0	0	a	18.8	4.7	0.322	0	0	0	0.26	Increasedstability	-5.5	-0.09	-0.009	0.371319	-1.11179e-07	-3.39645e-06	-0.584144	-0.0272482	0.81832	-0.884212	-4.22266e-06	0.549083	0.186356
103	RpoB	C	P33I	P	33	I	Polar	Aliphatic	No	No	1.966	No	30.579	16.4058	3.64477	13.3	-0.306	-0.449	0	0.057	a	13.3	4.61	0.313	0	0	0	a	10.2	5.11	0.404	0	0	0	0.03	Increasedstability	3.1	-0.5	-0.091	-0.107349	0	0	-1.02441	0	1.1261	-1.78491	0.088663	0.760597	0.728868
104	RpoB	C	P33M	P	33	M	Polar	Aliphatic	No	No	1.966	No	30.579	16.4058	3.64477	13.3	-0.478	0.137	0	0.0495	a	13.3	4.61	0.313	0	0	0	a	10	5.2	0.431	0	1	0	0.05	Increasedstability	3.3	-0.59	-0.118	-0.379103	5.18673e-08	4.22315e-06	-1.2067	-0.16117	1.14203	-1.73873	0.00179776	0.969073	0.587128
105	RpoB	C	P33F	P	33	F	Polar	Aromatic	No	No	1.966	No	30.579	16.4058	3.64477	13.3	-0.727	0.234	0	5.7	a	13.3	4.61	0.313	0	0	0	a	20.6	4.51	0.312	0	0	0	-0.16	Reducedstability	-7.3	0.1	0.001	0.296763	-5.18583e-08	-4.27609e-06	-1.07745	-0.255958	1.09213	-1.38279	0.98981	0.657498	0.361754
106	RpoB	C	P33Y	P	33	Y	Polar	Aromatic	No	No	1.966	No	30.579	16.4058	3.64477	13.3	-0.523	0.21	0	5.7	a	13.3	4.61	0.313	0	0	0	a	22.5	4.56	0.295	0	0	0	-0.35	Reducedstability	-9.2	0.05	0.018	0.823934	0	-0.00124596	-1.1035	-0.303797	1.47493	-1.23263	0.932165	0.743049	0.350337
107	RpoB	C	P33W	P	33	W	Polar	Aromatic	No	No	1.966	No	30.579	16.4058	3.64477	13.3	-0.818	0.32	0	8.532	a	13.3	4.61	0.313	0	0	0	a	24.1	4.53	0.411	0	0	0	-0.63	Reducedstability	-10.8	0.08	-0.098	0.46755	-0.172168	0.414327	-1.85369	-0.602308	2.56213	-2.10054	0.385622	1.01627	0.857105
108	RpoB	C	P33D	P	33	D	Polar	Negative	No	No	1.966	No	30.579	16.4058	3.64477	13.3	-0.298	0.228	0	-0.2445	a	13.3	4.61	0.313	0	0	0	a	19.2	5.15	0.324	0	0	0	0.02	Increasedstability	-5.9	-0.54	-0.011	2.60053	0	0	0.075841	0.121785	1.47351	0.66227	0	0.0257513	0.174171
109	RpoB	C	P33E	P	33	E	Polar	Negative	No	No	1.966	No	30.579	16.4058	3.64477	13.3	-0.362	0.199	0	-0.2385	a	13.3	4.61	0.313	0	0	0	a	19.6	4.54	0.286	0	0	1	0.83	Increasedstability	-6.3	0.07	0.027	2.21262	0	0	-0.194063	0.169216	1.47214	0.170722	5.40139e-05	0.221622	0.291984
110	RpoB	C	P33N	P	33	N	Polar	Polar	No	No	1.966	No	30.579	16.4058	3.64477	13.3	-0.36	-0.26	0	1.7115	a	13.3	4.61	0.313	0	0	0	a	21	4.87	0.314	0	0	0	0.18	Increasedstability	-7.7	-0.26	-0.001	0.80478	-0.591546	-0.591543	-0.0995543	-0.0259273	1.01789	0.511378	5.51083e-06	0.423761	0.18275
111	RpoB	C	P33Q	P	33	Q	Polar	Polar	No	No	1.966	No	30.579	16.4058	3.64477	13.3	-0.524	-0.082	0	1.719	a	13.3	4.61	0.313	0	0	0	a	16.1	4.47	0.292	0	0	0	-0.05	Reducedstability	-2.8	0.14	0.021	0.61755	-0.521977	-0.52198	-0.598533	1.26638e-07	1.25505	-0.3943	-5.51083e-06	1.07219	0.431323
112	RpoB	C	P33H	P	33	H	Polar	Positive	No	No	1.966	No	30.579	16.4058	3.64477	13.3	-0.454	0.463	0	3.4395	a	13.3	4.61	0.313	0	0	0	a	26.6	4.48	0.381	0	1	1	1.14	Increasedstability	-13.3	0.13	-0.068	0.278601	-0.6315	-0.631496	-0.608458	-0.148584	1.43316	-0.251885	0.00764958	0.725551	0.349932
113	RpoB	C	P33K	P	33	K	Polar	Positive	No	No	1.966	No	30.579	16.4058	3.64477	13.3	-0.607	-0.165	0	3.033	a	13.3	4.61	0.313	0	0	0	a	21.7	4.49	0.257	0	0	0	-0.47	Reducedstability	-8.4	0.12	0.056	0.39363	-0.837657	-0.837653	-0.472842	-0.143788	1.46192	-0.385381	0.0298967	1.3813	0.290792
114	RpoB	C	P33R	P	33	R	Polar	Positive	No	No	1.966	No	30.579	16.4058	3.64477	13.3	-0.168	-0.337	0	2.382	a	13.3	4.61	0.313	0	0	0	a	36.4	4.63	0.24	0	0	0	-0.85	Reducedstability	-23.1	-0.02	0.073	0.653033	-0.632278	-0.632275	-0.923872	-0.462745	1.8994	-0.452415	0.0134404	1.60472	0.350074
115	RpoB	C	G34A	G	34	A	Aliphatic	Aliphatic	No	No	1.304	No	33.381	16.9291	6.55676	52.5	-0.353	-0.213	0	0.057	l	100.6	3.65	0.15	0	0	0	l	69.5	3.15	0.146	0	0	0	-2.6	Reducedstability	31.1	0.5	0.004	2.95176	0	0	-0.362847	0	0.365678	-0.559302	1.37536	0.110946	1.96468
116	RpoB	C	G34T	G	34	T	Aliphatic	Polar	No	No	1.304	No	33.381	16.9291	6.55676	52.5	-0.786	0.119	0	3.69	l	100.6	3.65	0.15	0	0	0	l	77.3	3.51	0.131	0	0	0	-3.39	Reducedstability	23.3	0.14	0.019	5.09776	0	0	-0.562884	0	0.940316	-0.571567	2.18055	0.318085	2.02604
117	RpoB	C	G34S	G	34	S	Aliphatic	Polar	No	No	1.304	No	33.381	16.9291	6.55676	52.5	-0.703	0.097	0	3.6825	l	100.6	3.65	0.15	0	0	0	l	73.7	3.48	0.155	0	0	0	-3.4	Reducedstability	26.9	0.17	-0.005	3.45919	0	0	-0.384544	0	0.574456	-0.344601	1.37811	0.216572	1.96043
118	RpoB	C	G34C	G	34	C	Aliphatic	Polar	No	No	1.304	No	33.381	16.9291	6.55676	52.5	-0.894	0.719	0	3.69	l	100.6	3.65	0.15	0	0	0	l	67.9	3.32	0.138	0	0	0	-1.58	Reducedstability	32.7	0.33	0.012	3.08492	0	0	-0.636555	0	0.628657	-0.824531	1.422	0.418566	2.01846
119	RpoB	C	G34V	G	34	V	Aliphatic	Aliphatic	No	No	1.304	No	33.381	16.9291	6.55676	52.5	-0.37	-0.091	0	0.072	l	100.6	3.65	0.15	0	0	0	l	70.9	3.61	0.148	0	0	0	-2.29	Reducedstability	29.7	0.04	0.002	4.12403	0	0	-0.684867	0	0.879206	-0.898436	1.48492	0.354352	2.10414
120	RpoB	C	G34L	G	34	L	Aliphatic	Aliphatic	No	No	1.304	No	33.381	16.9291	6.55676	52.5	-0.429	-0.037	0	0.0795	l	100.6	3.65	0.15	0	0	0	l	64.7	3.49	0.14	0	0	0	-2.46	Reducedstability	35.9	0.16	0.01	2.66036	-0.138651	-0.407116	-1.65165	-0.791429	2.74044	-1.98317	1.51557	1.16373	2.12905
121	RpoB	C	G34I	G	34	I	Aliphatic	Aliphatic	No	No	1.304	No	33.381	16.9291	6.55676	52.5	-0.429	-0.037	0	0.0795	l	100.6	3.65	0.15	0	0	0	g	64.2	3.48	0.158	0	0	0	-2.21	Reducedstability	36.4	0.17	-0.008	3.78694	-0.00964694	0	-1.1413	-0.0156006	1.19065	-1.74039	1.56619	0.674795	2.13739
122	RpoB	C	G34M	G	34	M	Aliphatic	Aliphatic	No	No	1.304	No	33.381	16.9291	6.55676	52.5	-0.524	0.617	0	0.072	l	100.6	3.65	0.15	0	0	0	l	68.9	3.4	0.133	1	0	0	-1.9	Reducedstability	31.7	0.25	0.017	2.14962	-0.116645	0	-1.40222	-0.0386375	1.30223	-1.98514	1.42946	0.84815	2.05331
123	RpoB	C	G34P	G	34	P	Aliphatic	Polar	No	No	1.304	No	33.381	16.9291	6.55676	52.5	-0.37	-0.091	0	0.072	l	100.6	3.65	0.15	0	0	0	g	60	3.34	0.143	0	0	0	-4.29	Reducedstability	40.6	0.31	0.007	4.45179	4.01038e-07	2.2895e-06	-0.747284	6.7151e-07	0.509085	-1.18988	3.82533	0.391841	1.66314
124	RpoB	C	G34F	G	34	F	Aliphatic	Aromatic	No	No	1.304	No	33.381	16.9291	6.55676	52.5	-1.038	0.635	0	5.721	l	100.6	3.65	0.15	0	0	0	l	74.4	3.49	0.119	0	0	0	-2.43	Reducedstability	26.2	0.16	0.031	2.30974	-0.0202163	-1.29138	-1.07919	-0.275042	1.20291	-1.41065	1.59806	1.42013	2.16383
125	RpoB	C	G34Y	G	34	Y	Aliphatic	Aromatic	No	No	1.304	No	33.381	16.9291	6.55676	52.5	-0.873	0.67	0	5.721	l	100.6	3.65	0.15	0	0	0	l	90.9	3.49	0.084	0	0	0	-1.91	Reducedstability	9.7	0.16	0.066	2.50214	-0.0116719	3.58614e-06	-1.15818	-0.127995	1.13272	-1.68485	1.52535	0.69011	2.07511
126	RpoB	C	G34W	G	34	W	Aliphatic	Aromatic	No	No	1.304	No	33.381	16.9291	6.55676	52.5	-1.224	0.684	0	8.553	l	100.6	3.65	0.15	0	0	0	l	87.5	3.55	0.082	0	0	0	-2.26	Reducedstability	13.1	0.1	0.068	2.53302	-0.112197	0	-1.5931	-0.0102757	1.71153	-2.20647	1.47199	1.08435	2.11977
127	RpoB	C	G34D	G	34	D	Aliphatic	Negative	No	No	1.304	No	33.381	16.9291	6.55676	52.5	-0.76	0.459	0	-0.2235	l	100.6	3.65	0.15	0	0	0	l	67.8	3.5	0.131	0	0	0	-2.5	Reducedstability	32.8	0.15	0.019	3.90147	0	0	-0.559154	0.483622	0.899155	-0.69682	1.45252	0.281053	1.98764
128	RpoB	C	G34E	G	34	E	Aliphatic	Negative	No	No	1.304	No	33.381	16.9291	6.55676	52.5	-0.912	0.434	0	-0.216	l	100.6	3.65	0.15	0	0	0	l	62.4	3.51	0.152	0	0	0	-2.75	Reducedstability	38.2	0.14	-0.002	3.43152	0	0	-0.694521	0.404035	0.76015	-0.970402	1.44447	0.387946	2.03121
129	RpoB	C	G34N	G	34	N	Aliphatic	Polar	No	No	1.304	No	33.381	16.9291	6.55676	52.5	-0.591	0.092	0	1.734	l	100.6	3.65	0.15	0	0	0	l	75.4	3.65	0.134	0	0	0	-1.42	Reducedstability	25.2	0	0.016	3.36003	0	0	-0.597678	0	0.763227	-0.753743	1.42762	0.356566	2.00553
130	RpoB	C	G34Q	G	34	Q	Aliphatic	Polar	No	No	1.304	No	33.381	16.9291	6.55676	52.5	-0.864	0.286	0	1.74	l	100.6	3.65	0.15	0	0	0	l	72.7	3.58	0.141	1	0	0	-1.34	Reducedstability	27.9	0.07	0.009	3.08116	-0.0907153	-0.565417	-1.18959	-0.772909	2.3218	-1.21912	1.45966	0.999455	2.0839
131	RpoB	C	G34H	G	34	H	Aliphatic	Positive	No	No	1.304	No	33.381	16.9291	6.55676	52.5	-0.727	0.614	0	3.462	l	100.6	3.65	0.15	0	0	0	l	70.6	3.43	0.136	1	0	0	-0.98	Reducedstability	30	0.22	0.014	3.26641	-0.0108531	3.84907e-06	-0.994801	-0.00930161	1.28989	-1.2455	1.50796	0.542963	2.07758
132	RpoB	C	G34K	G	34	K	Aliphatic	Positive	No	No	1.304	No	33.381	16.9291	6.55676	52.5	-0.998	0.102	0	3.054	l	100.6	3.65	0.15	0	0	0	l	72.8	3.31	0.109	0	0	0	-2.63	Reducedstability	27.8	0.34	0.041	2.6247	-0.00127784	3.39654e-06	-0.942546	-0.135691	0.937866	-1.39466	1.45938	0.596931	2.04377
133	RpoB	C	G34R	G	34	R	Aliphatic	Positive	No	No	1.304	No	33.381	16.9291	6.55676	52.5	-0.57	-0.242	0	2.403	l	100.6	3.65	0.15	0	0	0	l	81.8	3.4	0.085	0	0	0	-2.17	Reducedstability	18.8	0.25	0.065	2.50734	-1.1854	-2.61937	-1.72402	-0.416682	2.56176	-1.63797	2.37079	2.43298	2.56687
134	RpoB	C	A35G	A	35	G	Aliphatic	Aliphatic	No	No	1.806	No	30.303	15.6855	6.64964	9.9	-0.567	-0.515	0	0.0435	p	9.9	5.34	0.291	0	0	0	p	25.1	3.79	0.191	0	0	0	-0.77	Reducedstability	-15.2	1.55	0.1	0.922191	-8.2706e-08	-4.21035e-05	0.52154	-0.00158606	-0.283564	0.96234	-0.00475995	-0.0852626	-0.163563
135	RpoB	C	A35T	A	35	T	Aliphatic	Polar	No	No	1.806	No	30.303	15.6855	6.64964	9.9	-0.626	-0.102	0	3.6825	p	9.9	5.34	0.291	0	0	0	p	15.2	5.22	0.344	0	0	0	-1.5	Reducedstability	-5.3	0.12	-0.053	1.45262	0	0	-0.859849	-2.27374e-13	1.17632	-1.21405	1.32055	0.681563	0.287096
136	RpoB	C	A35S	A	35	S	Aliphatic	Polar	No	No	1.806	No	30.303	15.6855	6.64964	9.9	-0.58	-0.1	0	3.6765	p	9.9	5.34	0.291	0	0	0	p	12.8	5.2	0.298	0	0	0	-0.85	Reducedstability	-2.9	0.14	-0.007	0.657885	-0.327927	-0.327927	-0.250142	0	0.726066	0.194354	0.000321578	0.553928	0.0294357
137	RpoB	C	A35C	A	35	C	Aliphatic	Polar	No	No	1.806	No	30.303	15.6855	6.64964	9.9	-0.637	0.415	0	3.6825	p	9.9	5.34	0.291	0	0	0	p	16.5	5.06	0.314	0	0	1	-0.87	Reducedstability	-6.6	0.28	-0.023	0.251026	-0.150285	-0.150285	-0.637246	0	0.264255	-0.772796	0.806896	0.757213	0.0843478
138	RpoB	C	A35V	A	35	V	Aliphatic	Aliphatic	No	No	1.806	No	30.303	15.6855	6.64964	9.9	-0.324	-0.409	0	0.0645	p	9.9	5.34	0.291	0	0	0	b	6.4	5.34	0.344	0	0	0	-0.3	Reducedstability	3.5	0	-0.053	-0.554788	-0.0571817	-0.0455181	-1.10297	-0.132216	1.42261	-1.66822	0.105332	0.472594	0.323956
139	RpoB	C	A35L	A	35	L	Aliphatic	Aliphatic	No	No	1.806	No	30.303	15.6855	6.64964	9.9	-0.317	-0.374	0	0.072	p	9.9	5.34	0.291	0	0	0	b	14	5.41	0.413	0	0	0	-0.94	Reducedstability	-4.1	-0.07	-0.122	1.29943	-0.0171517	-3.39018e-06	-1.81434	-0.016515	1.10674	-3.24856	3.68114	1.18035	0.164134
140	RpoB	C	A35I	A	35	I	Aliphatic	Aliphatic	No	No	1.806	No	30.303	15.6855	6.64964	9.9	-0.317	-0.374	0	0.072	p	9.9	5.34	0.291	0	0	0	b	10.6	5.32	0.377	0	0	0	-0.69	Reducedstability	-0.7	0.02	-0.086	-0.668658	-0.0368195	-0.13178	-1.64737	-0.135164	1.98489	-2.56677	-0.0745363	0.959103	0.575408
141	RpoB	C	A35M	A	35	M	Aliphatic	Aliphatic	No	No	1.806	No	30.303	15.6855	6.64964	9.9	-0.321	0.245	0	0.0645	p	9.9	5.34	0.291	0	0	0	b	4.2	5.33	0.405	0	1	0	-1.45	Reducedstability	5.7	0.01	-0.114	0.522016	0.012274	-0.00488097	-2.28428	-0.0225125	1.86972	-3.44346	1.32909	1.33432	0.600561
142	RpoB	C	A35P	A	35	P	Aliphatic	Polar	No	No	1.806	No	30.303	15.6855	6.64964	9.9	-0.324	-0.409	0	0.0645	p	9.9	5.34	0.291	0	0	0	p	14.9	4.61	0.341	0	0	0	-0.55	Reducedstability	-5	0.73	-0.05	-0.798315	-8.27056e-08	-3.39654e-06	-0.569763	1.23557e-07	0.167213	-1.01803	1.06806	0.314637	-0.797529
143	RpoB	C	A35F	A	35	F	Aliphatic	Aromatic	No	No	1.806	No	30.303	15.6855	6.64964	9.9	-0.978	0.263	0	5.715	p	9.9	5.34	0.291	0	0	0	b	5.6	5.27	0.436	0	0	0	-1.25	Reducedstability	4.3	0.07	-0.145	0.541173	-0.0171517	-3.39654e-06	-2.45805	-0.168147	2.36543	-3.6212	0.379633	1.02411	0.444741
144	RpoB	C	A35Y	A	35	Y	Aliphatic	Aromatic	No	No	1.806	No	30.303	15.6855	6.64964	9.9	-0.825	0.285	0	5.715	p	9.9	5.34	0.291	0	0	0	b	7.2	5.74	0.456	0	1	1	-1.87	Reducedstability	2.7	-0.4	-0.165	2.25648	-0.328211	-0.338848	-3.05638	-0.148412	3.38499	-4.02077	2.92353	1.13777	0.557903
145	RpoB	C	A35W	A	35	W	Aliphatic	Aromatic	No	No	1.806	No	30.303	15.6855	6.64964	9.9	-1.192	0.34	0	8.547	p	9.9	5.34	0.291	0	0	0	b	13.9	4.91	0.362	0	0	1	-1.89	Reducedstability	-4	0.43	-0.071	4.80187	-0.0162667	0.230379	-3.63731	-0.131032	4.36406	-4.83317	6.57178	1.13412	0.636424
146	RpoB	C	A35D	A	35	D	Aliphatic	Negative	No	No	1.806	No	30.303	15.6855	6.64964	9.9	-0.684	0.318	0	-0.231	p	9.9	5.34	0.291	0	0	0	p	16.5	5.22	0.336	0	0	1	-1.58	Reducedstability	-6.6	0.12	-0.045	3.85493	-7.81283e-08	-3.48895e-06	-0.940302	0.369428	3.04443	-0.848109	1.31076	0.578222	0.206199
147	RpoB	C	A35E	A	35	E	Aliphatic	Negative	No	No	1.806	No	30.303	15.6855	6.64964	9.9	-0.812	0.289	0	-0.2235	p	9.9	5.34	0.291	0	0	0	b	3.7	5.43	0.382	0	1	1	-1.33	Reducedstability	6.2	-0.09	-0.091	3.89039	-0.759716	-0.759718	-1.44751	0.206596	3.3593	-1.49588	1.33635	1.47753	0.258634
148	RpoB	C	A35N	A	35	N	Aliphatic	Polar	No	No	1.806	No	30.303	15.6855	6.64964	9.9	-0.389	-0.173	0	1.7265	p	9.9	5.34	0.291	0	0	0	b	5	5.48	0.343	0	0	1	-1.38	Reducedstability	4.9	-0.14	-0.052	1.95755	-0.0111557	-0.261363	-1.13215	-0.00923676	1.95014	-0.994359	0.371112	0.827017	0.294715
149	RpoB	C	A35Q	A	35	Q	Aliphatic	Polar	No	No	1.806	No	30.303	15.6855	6.64964	9.9	-0.64	-0.013	0	1.734	p	9.9	5.34	0.291	0	0	0	b	3.4	5.44	0.395	0	1	0	-1.65	Reducedstability	6.5	-0.1	-0.104	4.30757	0	-0.00676047	-1.79173	-0.112988	2.67349	-2.02688	3.00051	1.56337	0.32168
150	RpoB	C	A35H	A	35	H	Aliphatic	Positive	No	No	1.806	No	30.303	15.6855	6.64964	9.9	-0.842	0.619	0	3.4545	p	9.9	5.34	0.291	0	0	0	p	10.4	5.29	0.383	0	0	1	-1.44	Reducedstability	-0.5	0.05	-0.092	5.93764	0	0	-2.1289	-0.0271132	3.3408	-2.32469	5.04791	0.947019	0.366927
151	RpoB	C	A35K	A	35	K	Aliphatic	Positive	No	No	1.806	No	30.303	15.6855	6.64964	9.9	-0.868	-0.045	0	3.0465	p	9.9	5.34	0.291	0	0	0	p	9.8	5.67	0.386	1	0	0	-1.91	Reducedstability	0.1	-0.33	-0.095	3.88886	-0.39054	-0.39054	-2.27222	-0.313895	4.66346	-2.92922	2.22262	1.88785	0.401408
152	RpoB	C	A35R	A	35	R	Aliphatic	Positive	No	No	1.806	No	30.303	15.6855	6.64964	9.9	-0.483	-0.206	0	2.3955	p	9.9	5.34	0.291	0	0	0	b	6.7	5.05	0.379	1	0	1	-1.67	Reducedstability	3.2	0.29	-0.088	6.45273	-0.0021676	0	-2.69421	-0.116698	4.63513	-2.32453	2.73889	1.87924	0.622207
153	RpoB	C	P36G	P	36	G	Polar	Aliphatic	No	No	0.701	No	29.418	19.0627	2.82304	32.3	-0.874	-0.435	0	0.0285	p	32.3	3.81	0.223	0	0	0	p	87.7	3.83	0.15	0	0	0	-0.35	Reducedstability	-55.4	-0.02	0.073	2.10289	-4.30036e-08	0.00584953	0.912646	0.135265	-0.898111	1.50035	-0.0242143	-0.404641	0.914052
154	RpoB	C	P36A	P	36	A	Polar	Aliphatic	No	No	0.701	No	29.418	19.0627	2.82304	32.3	-0.689	-0.38	0	0.036	p	32.3	3.81	0.223	0	0	0	p	50.7	3.39	0.159	0	0	0	-0.36	Reducedstability	-18.4	0.42	0.064	1.52498	4.30036e-08	0.00590747	0.63558	0.098437	-0.550895	1.03436	-0.00315984	-0.372246	0.670458
155	RpoB	C	P36T	P	36	T	Polar	Polar	No	No	0.701	No	29.418	19.0627	2.82304	32.3	-0.616	-0.065	0	3.669	p	32.3	3.81	0.223	0	0	0	p	56.8	3.5	0.159	0	0	0	-0.82	Reducedstability	-24.5	0.31	0.064	1.43823	0	-0.00896285	0.0128246	-0.0417019	0.32514	0.209416	-0.0271205	0.0341393	0.922198
156	RpoB	C	P36S	P	36	S	Polar	Polar	No	No	0.701	No	29.418	19.0627	2.82304	32.3	-0.632	-0.098	0	3.6615	p	32.3	3.81	0.223	0	0	0	p	50.1	3.47	0.155	0	0	0	-0.63	Reducedstability	-17.8	0.34	0.068	1.74064	-4.30036e-08	-1.238	0.565239	0.106092	-0.199193	1.24082	-0.0408637	0.606612	0.69986
157	RpoB	C	P36C	P	36	C	Polar	Polar	No	No	0.701	No	29.418	19.0627	2.82304	32.3	-0.544	0.617	0	3.669	p	32.3	3.81	0.223	0	0	0	p	40.3	3.74	0.206	1	0	0	-0.22	Reducedstability	-8	0.07	0.017	1.70459	4.30036e-08	-0.00683854	0.00528626	-0.0337857	0.0524559	0.336943	0.0223933	0.157738	1.06019
158	RpoB	C	P36V	P	36	V	Polar	Aliphatic	No	No	0.701	No	29.418	19.0627	2.82304	32.3	-0.417	-0.264	0	0.0495	p	32.3	3.81	0.223	0	0	0	p	43.4	3.78	0.215	0	0	0	-0.59	Reducedstability	-11.1	0.03	0.008	1.12909	-4.30036e-08	-1.17115	-0.177345	-0.0399522	0.607848	-0.0920758	0.00153075	1.06876	0.932558
159	RpoB	C	P36L	P	36	L	Polar	Aliphatic	No	No	0.701	No	29.418	19.0627	2.82304	32.3	-0.334	-0.205	0	0.057	p	32.3	3.81	0.223	0	0	0	p	62.3	3.58	0.147	0	0	0	-0.58	Reducedstability	-30	0.23	0.076	0.984947	-0.151778	-0.142631	-0.115095	0.0322818	0.107011	-0.118416	-0.0393623	0.439492	0.907205
160	RpoB	C	P36I	P	36	I	Polar	Aliphatic	No	No	0.701	No	29.418	19.0627	2.82304	32.3	-0.334	-0.205	0	0.057	p	32.3	3.81	0.223	0	0	0	p	57.1	3.39	0.163	0	0	0	-0.57	Reducedstability	-24.8	0.42	0.06	1.10173	-0.0309528	0.000825822	-0.460703	-0.138428	0.482151	-0.787201	0.317481	0.434681	0.981621
161	RpoB	C	P36M	P	36	M	Polar	Aliphatic	No	No	0.701	No	29.418	19.0627	2.82304	32.3	-0.351	0.507	0	0.0495	p	32.3	3.81	0.223	0	0	0	p	65.3	3.5	0.117	0	0	0	-0.13	Reducedstability	-33	0.31	0.106	0.75651	0	-0.0172513	-0.639186	-0.0614658	0.519314	-1.00793	0.0550573	0.667419	1.2071
162	RpoB	C	P36F	P	36	F	Polar	Aromatic	No	No	0.701	No	29.418	19.0627	2.82304	32.3	-0.798	0.585	0	5.7	p	32.3	3.81	0.223	0	0	0	p	71.1	3.5	0.118	0	0	0	-0.88	Reducedstability	-38.8	0.31	0.105	1.29772	-4.30032e-08	-1.13597	-0.145125	0.0320065	0.260216	-0.0393967	0.00493339	1.35274	1.00363
163	RpoB	C	P36Y	P	36	Y	Polar	Aromatic	No	No	0.701	No	29.418	19.0627	2.82304	32.3	-0.613	0.546	0	5.7	p	32.3	3.81	0.223	0	0	0	p	45.8	3.71	0.258	0	0	0	-0.6	Reducedstability	-13.5	0.1	-0.035	1.19238	-4.30032e-08	-1.25717	0.136167	0.0534951	-0.088188	0.299335	-0.00418333	1.08942	0.879692
164	RpoB	C	P36W	P	36	W	Polar	Aromatic	No	No	0.701	No	29.418	19.0627	2.82304	32.3	-0.913	0.718	0	8.532	p	32.3	3.81	0.223	0	0	0	a	22	5.49	0.363	0	0	1	0.49	Increasedstability	10.3	-1.68	-0.14	1.47154	-4.30032e-08	-1.15299	-0.0911897	0.112121	0.284619	0.0838686	0.0188353	1.23912	0.973739
165	RpoB	C	P36D	P	36	D	Polar	Negative	No	No	0.701	No	29.418	19.0627	2.82304	32.3	-0.42	0.459	0	-0.2445	p	32.3	3.81	0.223	0	0	0	p	57.4	3.44	0.151	1	0	0	-0.51	Reducedstability	-25.1	0.37	0.072	1.89065	-4.27804e-08	-1.7057	0.43182	0.600059	0.00801839	0.903676	0.0816634	0.703087	0.736414
166	RpoB	C	P36E	P	36	E	Polar	Negative	No	No	0.701	No	29.418	19.0627	2.82304	32.3	-0.508	0.459	0	-0.2385	p	32.3	3.81	0.223	0	0	0	p	60	3.53	0.134	0	0	0	-1.07	Reducedstability	-27.7	0.28	0.089	1.2989	-0.851702	-1.90645	0.0773215	0.292779	0.532703	0.45115	-0.0129149	1.83473	0.8744
167	RpoB	C	P36N	P	36	N	Polar	Polar	No	No	0.701	No	29.418	19.0627	2.82304	32.3	-0.253	-0.12	0	1.7115	p	32.3	3.81	0.223	0	0	0	p	49.2	3.75	0.193	0	0	0	-0.94	Reducedstability	-16.9	0.06	0.03	1.77419	-0.21	-0.204189	0.249729	0.0736229	-0.0318776	0.607924	-0.00828544	0.258956	0.99384
168	RpoB	C	P36Q	P	36	Q	Polar	Polar	No	No	0.701	No	29.418	19.0627	2.82304	32.3	-0.47	0.134	0	1.719	p	32.3	3.81	0.223	0	0	0	p	63.2	3.66	0.135	0	0	0	-0.8	Reducedstability	-30.9	0.15	0.088	1.4539	-0.448003	-0.442103	0.126099	0.0997725	0.106327	0.433339	0.00727557	0.557955	1.01846
169	RpoB	C	P36H	P	36	H	Polar	Positive	No	No	0.701	No	29.418	19.0627	2.82304	32.3	-0.535	0.398	0	3.4395	p	32.3	3.81	0.223	0	0	0	p	22.5	5.62	0.371	1	1	0	0.96	Increasedstability	9.8	-1.81	-0.148	1.8561	0	0.00586319	0.0606428	0.0913039	0.235672	0.284245	-0.0334243	0.211896	0.934517
170	RpoB	C	P36K	P	36	K	Polar	Positive	No	No	0.701	No	29.418	19.0627	2.82304	32.3	-0.613	-0.056	0	3.033	p	32.3	3.81	0.223	0	0	0	p	59.1	3.52	0.141	0	0	0	-1.04	Reducedstability	-26.8	0.29	0.082	0.834252	0	0.00594642	0.0557408	-0.0848232	-0.190609	0.0225119	-0.0654008	0.304682	0.792019
171	RpoB	C	P36R	P	36	R	Polar	Positive	No	No	0.701	No	29.418	19.0627	2.82304	32.3	-0.141	-0.403	0	2.382	p	32.3	3.81	0.223	0	0	0	p	71.8	3.53	0.103	0	0	0	-0.67	Reducedstability	-39.5	0.28	0.12	1.38729	-4.27804e-08	0.00434756	-0.334427	-0.454132	0.720557	-0.154644	-0.0152867	0.593229	0.995526
172	RpoB	C	N37G	N	37	G	Polar	Aliphatic	No	No	2.788	No	32.03	18.1409	3.88725	49.2	-0.545	-0.363	0	-1.6335	b	79.3	3.43	0.187	0	0	0	b	93.2	3.44	0.189	0	0	0	0.9	Increasedstability	-13.9	-0.01	-0.002	0.286612	0	0	0.239338	0	-0.386646	0.283228	-0.00021093	-0.09987	0.264858
173	RpoB	C	N37A	N	37	A	Polar	Aliphatic	No	No	2.788	No	32.03	18.1409	3.88725	49.2	-0.322	-0.358	0	-1.626	b	79.3	3.43	0.187	0	0	0	b	80	3.16	0.166	0	0	0	0.58	Increasedstability	-0.699997	0.27	0.021	0.48104	0	0	0.107018	0	-0.160632	0.137352	0.000148398	-0.0190992	0.416253
174	RpoB	C	N37T	N	37	T	Polar	Polar	No	No	2.788	No	32.03	18.1409	3.88725	49.2	-0.081	-0.194	0	2.007	b	79.3	3.43	0.187	0	0	0	b	82.9	3.22	0.135	0	0	0	0.38	Increasedstability	-3.6	0.21	0.052	0.224333	-0.0109637	-8.09036e-08	-0.0920585	-0.0726713	0.167327	-0.168467	-1.99755e-05	0.110689	0.290849
175	RpoB	C	N37S	N	37	S	Polar	Polar	No	No	2.788	No	32.03	18.1409	3.88725	49.2	-0.232	-0.237	0	1.9995	b	79.3	3.43	0	0	0	0	b	75.8	3.25	0.15	0	0	0	0.21	Increasedstability	3.5	0.18	-0.15	0.589024	0	0	0.0620414	6.82121e-13	-0.014939	0.163797	0	-0.0107231	0.389021
176	RpoB	C	N37C	N	37	C	Polar	Polar	No	No	2.788	No	32.03	18.1409	3.88725	49.2	0.304	0.294	0	2.007	b	79.3	3.43	0.187	0	0	0	b	87.2	3.14	0.138	0	0	0	0.76	Increasedstability	-7.89999	0.29	0.049	0.37154	2.73258e-08	8.09036e-08	-0.204796	-0.0180222	0.141434	-0.292065	-0.000112091	0.190598	0.556133
177	RpoB	C	N37V	N	37	V	Polar	Aliphatic	No	No	2.788	No	32.03	18.1409	3.88725	49.2	0.046	-0.35	0	-1.611	b	79.3	3.43	0.187	0	0	0	b	85	3.2	0.134	0	0	0	1.24	Increasedstability	-5.7	0.23	0.053	0.21577	2.74131e-08	8.09036e-08	-0.207442	-0.00884566	0.294364	-0.323238	-0.000187556	0.110221	0.329134
178	RpoB	C	N37L	N	37	L	Polar	Aliphatic	No	No	2.788	No	32.03	18.1409	3.88725	49.2	0.188	-0.347	0	-1.605	b	79.3	3.43	0.187	0	0	0	b	79.1	3.3	0.122	0	0	0	0.99	Increasedstability	0.200005	0.13	0.065	-0.373305	-2.74699e-08	-8.09036e-08	-0.767677	-0.0449106	0.789679	-1.35709	0.000590035	0.479176	0.525469
179	RpoB	C	N37I	N	37	I	Polar	Aliphatic	No	No	2.788	No	32.03	18.1409	3.88725	49.2	0.188	-0.347	0	-1.605	b	79.3	3.43	0.187	0	0	0	b	77.9	3.35	0.135	0	0	0	1.35	Increasedstability	1.4	0.08	0.052	-0.0982547	0	0	-0.505888	-0.0164981	0.53902	-0.808147	0.000985679	0.313075	0.366221
180	RpoB	C	N37M	N	37	M	Polar	Aliphatic	No	No	2.788	No	32.03	18.1409	3.88725	49.2	0.345	0.39	0	-1.611	b	79.3	3.43	0.187	0	0	0	b	72.8	3.29	0.125	0	0	0	0.71	Increasedstability	6.5	0.14	0.062	-0.160584	0	0	-0.756217	-0.0443591	0.717934	-1.36434	0.0252244	0.598303	0.662786
181	RpoB	C	N37P	N	37	P	Polar	Polar	No	No	2.788	No	32.03	18.1409	3.88725	49.2	0.046	-0.35	0	-1.611	b	79.3	3.43	0	0	0	0	p	82.2	3.19	0	0	0	0	-0.6	Reducedstability	-2.89999	0.24	0	-0.142022	2.97489e-08	8.16815e-08	-0.0312395	1.53964e-07	-0.112891	-0.0793438	-0.0014536	0.0618394	0.0210669
182	RpoB	C	N37F	N	37	F	Polar	Aromatic	No	No	2.788	No	32.03	18.1409	3.88725	49.2	-0.483	-0.649	0	4.038	b	79.3	3.43	0.187	0	0	0	b	72.3	3.4	0.134	0	0	0	0.71	Increasedstability	7	0.03	0.053	-0.0489583	0	0	-0.42598	-0.0048586	0.354485	-0.694875	0.00991103	0.362625	0.353236
183	RpoB	C	N37Y	N	37	Y	Polar	Aromatic	No	No	2.788	No	32.03	18.1409	3.88725	49.2	-0.209	-0.473	0	4.038	b	79.3	3.43	0.187	0	0	0	b	88.6	3.38	0.103	0	0	0	1.11	Increasedstability	-9.29999	0.05	0.084	-0.216663	0	0	-0.405722	-0.036929	0.313739	-0.697059	0	0.256085	0.339179
184	RpoB	C	N37W	N	37	W	Polar	Aromatic	No	No	2.788	No	32.03	18.1409	3.88725	49.2	-0.452	-0.66	0	6.87	b	79.3	3.43	0.187	0	0	0	b	77.3	3.35	0.122	0	0	0	0.64	Increasedstability	2	0.08	0.065	0.180074	0.00256114	-8.09036e-08	-0.463024	0.0336896	0.557206	-0.759566	-0.000558502	0.350154	0.454044
185	RpoB	C	N37D	N	37	D	Polar	Negative	No	No	2.788	No	32.03	18.1409	3.88725	49.2	0.17	-0.073	0	-1.9065	b	79.3	3.43	0.187	0	0	0	b	81.1	3.36	0.133	0	0	0	-0.09	Reducedstability	-1.79999	0.07	0.054	-0.213845	0	0	-0.0167669	0.0314311	0.0724566	-0.0245718	0	-0.130966	-0.119065
186	RpoB	C	N37E	N	37	E	Polar	Negative	No	No	2.788	No	32.03	18.1409	3.88725	49.2	0.17	-0.104	0	-1.899	b	79.3	3.43	0.187	0	0	0	b	83.4	3.34	0.116	0	0	0	0.4	Increasedstability	-4.1	0.09	0.071	-0.52548	-0.76558	-0.76558	-0.0765151	0.106317	0.121987	-0.067456	0.000627913	0.728531	0.179425
187	RpoB	C	N37Q	N	37	Q	Polar	Polar	No	No	2.788	No	32.03	18.1409	3.88725	49.2	-0.339	-0.053	0	0.057	b	79.3	3.43	0.187	0	0	0	b	75.6	3.35	0.127	0	0	0	0.42	Increasedstability	3.70001	0.08	0.06	0.355949	-0.525229	-0.525229	-0.0440412	1.49521e-07	0.127631	0.0155541	-0.000321808	0.526381	0.73698
188	RpoB	C	N37H	N	37	H	Polar	Positive	No	No	2.788	No	32.03	18.1409	3.88725	49.2	-0.518	-0.109	0	1.779	b	79.3	3.43	0.187	0	0	0	b	86.3	3.39	0.108	0	0	0	0.81	Increasedstability	-7	0.04	0.079	0.415068	3.01748e-08	8.09034e-08	-0.085478	1.49809e-07	0.126852	-0.0887441	-0.000111833	0.0619423	0.351825
189	RpoB	C	N37K	N	37	K	Polar	Positive	No	No	2.788	No	32.03	18.1409	3.88725	49.2	-0.052	-0.007	0	1.371	b	79.3	3.43	0.187	0	0	0	b	68.2	3.4	0.158	0	0	0	0.45	Increasedstability	11.1	0.03	0.029	-0.116018	-0.877418	-0.877418	-0.299009	-0.0846468	0.779742	-0.238195	-0.000111982	1.05616	0.423627
190	RpoB	C	N37R	N	37	R	Polar	Positive	No	No	2.788	No	32.03	18.1409	3.88725	49.2	-0.072	-0.123	0	0.72	b	79.3	3.43	0.187	0	0	0	b	76.1	3.26	0.112	0	0	0	0.6	Increasedstability	3.20001	0.17	0.075	0.0323547	-0.386578	-0.386578	-0.193492	-0.145	0.196816	-0.212714	1.7053e-13	0.585	0.494919
191	RpoB	C	R38G	R	38	G	Positive	Aliphatic	No	No	-0.833	No	25.413	13.8967	5.51104	3.9	-1.684	-0.283	0	-2.3025	b	3.9	7.18	0.476	1	0	1	b	25.3	6.12	0.338	0	0	0	-1.99	Reducedstability	-21.4	1.06	0.138	6.20184	2.43869	3.70485	3.16721	2.57379	-5.39831	2.80384	-0.0221232	-2.89739	-0.249602
192	RpoB	C	R38A	R	38	A	Positive	Aliphatic	No	No	-0.833	No	25.413	13.8967	5.51104	3.9	-1.448	-0.369	0	-2.295	b	3.9	7.18	0.476	1	0	1	b	15.5	7	0.342	0	0	0	-2.01	Reducedstability	-11.6	0.18	0.134	6.42766	2.39751	3.95223	2.71465	2.68738	-4.60008	2.1891	-0.00539538	-2.75994	-0.208241
193	RpoB	C	R38T	R	38	T	Positive	Polar	No	No	-0.833	No	25.413	13.8967	5.51104	3.9	-1.922	-0.067	0	1.338	b	3.9	7.18	0.476	1	0	1	b	13.1	7.06	0.404	1	0	0	-1.82	Reducedstability	-9.2	0.12	0.072	4.56849	1.97691	2.30425	1.98518	2.75578	-3.51329	1.35541	-0.0534381	-1.55624	-0.799356
194	RpoB	C	R38S	R	38	S	Positive	Polar	No	No	-0.833	No	25.413	13.8967	5.51104	3.9	-2.203	0.039	0	1.3305	b	3.9	7.18	0.476	1	0	1	b	14.5	7.34	0.367	1	1	0	-1.83	Reducedstability	-10.6	-0.16	0.109	6.40841	2.37513	3.19848	2.40085	2.71037	-4.05107	2.23359	-0.00114087	-2.12464	-0.380469
195	RpoB	C	R38C	R	38	C	Positive	Polar	No	No	-0.833	No	25.413	13.8967	5.51104	3.9	-2.119	-0.508	0	1.338	b	3.9	7.18	0.476	1	0	1	b	15.1	7	0.353	1	0	0	-1.62	Reducedstability	-11.2	0.18	0.123	5.59377	2.19565	3.75248	2.09729	2.8043	-4.3597	1.50854	-0.0248691	-1.9904	-0.38961
196	RpoB	C	R38V	R	38	V	Positive	Aliphatic	No	No	-0.833	No	25.413	13.8967	5.51104	3.9	-1.007	-0.554	0	-2.2815	b	3.9	7.18	0.476	1	0	1	b	11.6	7.32	0.402	0	0	0	-0.83	Reducedstability	-7.7	-0.14	0.074	5.47531	2.23561	4.37021	1.5354	2.7622	-3.35138	0.189998	0.0458404	-1.83271	-0.549215
197	RpoB	C	R38L	R	38	L	Positive	Aliphatic	No	No	-0.833	No	25.413	13.8967	5.51104	3.9	-0.809	-0.651	0	-2.274	b	3.9	7.18	0.476	1	0	1	b	6.5	7.44	0.373	0	0	0	0.23	Increasedstability	-2.6	-0.26	0.103	5.52315	1.58768	3.34853	1.14555	2.85099	-3.10576	-0.191051	1.44123	-1.42883	-0.340459
198	RpoB	C	R38I	R	38	I	Positive	Aliphatic	No	No	-0.833	No	25.413	13.8967	5.51104	3.9	-0.809	-0.651	0	-2.274	b	3.9	7.18	0.476	1	0	1	b	7.3	7.01	0.389	0	0	0	-0.51	Reducedstability	-3.4	0.17	0.087	5.3058	2.65655	4.06165	1.45744	2.9135	-3.74322	-0.165599	-0.305384	-0.886353	-0.798848
199	RpoB	C	R38M	R	38	M	Positive	Aliphatic	No	No	-0.833	No	25.413	13.8967	5.51104	3.9	-1.114	-0.438	0	-2.2815	b	3.9	7.18	0.476	1	0	1	b	4.3	7.55	0.445	1	0	0	-0.74	Reducedstability	-0.4	-0.37	0.031	5.30602	1.82157	4.19096	0.688293	2.98104	-2.78487	-0.824745	0.14026	-1.02873	0.0728895
200	RpoB	C	R38P	R	38	P	Positive	Polar	No	No	-0.833	No	25.413	13.8967	5.51104	3.9	-1.007	-0.554	0	-2.2815	b	3.9	7.18	0.476	1	0	1	b	10.3	6.59	0.358	0	0	0	-3.27	Reducedstability	-6.4	0.59	0.118	6.97952	1.83014	3.60364	2.20573	2.83119	-4.30876	1.32159	0.686242	-2.35252	1.0917
201	RpoB	C	R38F	R	38	F	Positive	Aromatic	No	No	-0.833	No	25.413	13.8967	5.51104	3.9	-1.546	-0.461	0	3.369	b	3.9	7.18	0.476	1	0	1	b	5.1	7.8	0.453	0	0	0	0.09	Increasedstability	-1.2	-0.62	0.023	5.94504	2.24394	3.6534	0.28654	2.49905	-2.02699	-1.31557	1.61385	-1.42677	-0.0216991
202	RpoB	C	R38Y	R	38	Y	Positive	Aromatic	No	No	-0.833	No	25.413	13.8967	5.51104	3.9	-0.898	-0.325	0	3.369	b	3.9	7.18	0.476	1	0	1	b	4.9	7.79	0.462	0	0	1	-0.26	Reducedstability	-1	-0.61	0.014	8.14781	1.70637	3.59815	0.158107	2.57794	-1.6437	-0.864979	3.70762	-1.51553	-0.0434884
203	RpoB	C	R38W	R	38	W	Positive	Aromatic	No	No	-0.833	No	25.413	13.8967	5.51104	3.9	-1.29	-0.343	0	6.201	b	3.9	7.18	0.476	1	0	1	b	2	8	0.488	1	0	0	0.2	Increasedstability	1.9	-0.82	-0.012	12.1479	2.51897	4.52234	-0.33356	2.8345	-1.50716	-2.11818	7.33176	-1.10785	0.0216216
204	RpoB	C	R38D	R	38	D	Positive	Negative	No	No	-0.833	No	25.413	13.8967	5.51104	3.9	-1.543	0.548	0	-2.5755	b	3.9	7.18	0.476	1	0	1	b	13.3	6.79	0.387	1	0	1	-2.62	Reducedstability	-9.4	0.39	0.089	7.695	2.02053	2.15237	1.97814	4.00028	-1.80233	1.84532	0.130352	-2.04267	-0.683889
205	RpoB	C	R38E	R	38	E	Positive	Negative	No	No	-0.833	No	25.413	13.8967	5.51104	3.9	-1.422	0.461	0	-2.5695	b	3.9	7.18	0.476	1	0	1	b	5.6	7.72	0.419	1	0	1	-1.59	Reducedstability	-1.7	-0.54	0.057	8.12048	1.93844	1.96951	1.34861	4.34624	-1.01515	0.990397	0.0209626	-1.13589	-0.482361
206	RpoB	C	R38N	R	38	N	Positive	Polar	No	No	-0.833	No	25.413	13.8967	5.51104	3.9	-1.58	-0.116	0	-0.6195	b	3.9	7.18	0.476	1	0	1	b	9.2	6.97	0.342	1	0	1	-2.24	Reducedstability	-5.3	0.21	0.134	6.1339	2.55378	3.00404	1.79927	2.60926	-2.89018	1.56691	0.00183067	-1.9091	-0.613805
207	RpoB	C	R38Q	R	38	Q	Positive	Polar	No	No	-0.833	No	25.413	13.8967	5.51104	3.9	-1.722	-0.097	0	-0.612	b	3.9	7.18	0.476	1	0	1	b	5.3	7.94	0.362	1	0	0	-1.57	Reducedstability	-1.4	-0.76	0.114	5.858	2.06889	1.86133	1.17899	2.91943	-2.11625	0.745381	-0.0068084	-0.488708	-0.340327
208	RpoB	C	R38H	R	38	H	Positive	Positive	No	No	-0.833	No	25.413	13.8967	5.51104	3.9	-1.462	0.175	0	1.1085	b	3.9	7.18	0.476	1	0	1	b	5.2	7.43	0.413	1	1	1	-0.33	Reducedstability	-1.3	-0.25	0.063	7.94256	2.0198	3.61071	0.943017	1.73859	-0.28271	0.459192	0.112242	-1.42557	0.0718831
209	RpoB	C	R38K	R	38	K	Positive	Positive	No	No	-0.833	No	25.413	13.8967	5.51104	3.9	-1.697	-0.251	0	0.7005	b	3.9	7.18	0.476	1	0	1	b	4.7	7.64	0.409	1	0	0	-1.5	Reducedstability	-0.8	-0.46	0.067	5.00099	1.1524	2.32584	0.617041	1.03133	0.273058	-0.275136	0.0377157	0.0197095	-0.273544
210	RpoB	C	I39G	I	39	G	Aliphatic	Aliphatic	No	No	2.685	No	30.344	15.458	2.77992	7.3	-3.116	-0.274	0	0.021	E	7.3	5.4	0.444	0	0	0	E	28.8	6.53	0.362	0	0	0	-2.05	Reducedstability	-21.5	-1.13	0.082	2.64572	0.106245	0	1.9726	0.0131866	-1.4697	3.44218	-0.011217	-1.19967	-0.206629
211	RpoB	C	I39A	I	39	A	Aliphatic	Aliphatic	No	No	2.685	No	30.344	15.458	2.77992	7.3	-2.57	-0.356	0	0.0285	E	7.3	5.4	0.444	0	0	0	E	14.5	5.48	0.383	0	0	0	-4.26	Reducedstability	-7.2	-0.08	0.061	1.46407	0.114318	-1.47494	1.37734	-0.0821125	-0.655264	2.53704	-0.000810122	0.168634	-0.518403
212	RpoB	C	I39T	I	39	T	Aliphatic	Polar	No	No	2.685	No	30.344	15.458	2.77992	7.3	-2.596	-0.147	0	3.6615	E	7.3	5.4	0.444	0	0	0	E	10.3	5.63	0.432	1	0	0	-1.45	Reducedstability	-3	-0.23	0.012	1.97692	0.0150063	-1.57983	0.309138	-0.711825	1.54269	1.32223	0.0825787	0.798845	-0.0955395
213	RpoB	C	I39S	I	39	S	Aliphatic	Polar	No	No	2.685	No	30.344	15.458	2.77992	7.3	-2.955	-0.018	0	3.654	E	7.3	5.4	0.444	0	0	0	E	10.8	5.05	0.374	0	0	0	-2.55	Reducedstability	-3.5	0.35	0.07	2.63582	-0.110188	-0.244131	1.41978	0.011675	-0.471378	3.04706	-0.0340809	-0.708474	-0.486432
214	RpoB	C	I39C	I	39	C	Aliphatic	Polar	No	No	2.685	No	30.344	15.458	2.77992	7.3	-1.889	-0.292	0	3.6615	E	7.3	5.4	0.444	0	0	0	E	14	5.04	0.365	1	0	0	-1.2	Reducedstability	-6.7	0.36	0.079	1.28047	-0.0516558	-0.148366	0.737173	-0.114045	-0.618091	1.69423	0.000242645	-0.204822	-0.034639
215	RpoB	C	I39V	I	39	V	Aliphatic	Aliphatic	No	No	2.685	No	30.344	15.458	2.77992	7.3	-1.504	-0.537	0	0.0435	E	7.3	5.4	0.444	0	0	0	E	9.9	5.59	0.42	0	0	0	-1.9	Reducedstability	-2.6	-0.19	0.024	0.664823	0.0426996	0	0.518594	0.0109358	-0.175623	1.04789	-0.000187233	-0.605575	-0.174711
216	RpoB	C	I39L	I	39	L	Aliphatic	Aliphatic	No	No	2.685	No	30.344	15.458	2.77992	7.3	-1.001	-0.634	0	0.0495	E	7.3	5.4	0.444	0	0	0	E	9.3	5.09	0.389	0	0	0	-0.58	Reducedstability	-2	0.31	0.055	0.939139	0.00872511	-0.0192176	0.20316	-0.0182058	0.332758	0.560056	-0.00765028	-0.0183805	-0.150092
217	RpoB	C	I39M	I	39	M	Aliphatic	Aliphatic	No	No	2.685	No	30.344	15.458	2.77992	7.3	-0.972	-0.523	0	0.0435	E	7.3	5.4	0.444	0	0	0	E	8.3	4.89	0.411	1	0	0	-1.17	Reducedstability	-1	0.51	0.033	-0.717214	0.00126027	-3.19004e-06	-0.545773	-0.14984	-0.0278628	-0.63167	0.00523001	0.570216	0.0489104
218	RpoB	C	I39P	I	39	P	Aliphatic	Polar	No	No	2.685	No	30.344	15.458	2.77992	7.3	-1.504	-0.537	0	0.0435	E	7.3	5.4	0.444	0	0	0	p	9.9	5.24	0.424	0	0	0	-1.88	Reducedstability	-2.6	0.16	0.02	0.434292	0.15412	-1.41929	0.813526	-0.176374	-0.64153	1.57168	0.963037	0.557709	-1.36286
219	RpoB	C	I39F	I	39	F	Aliphatic	Aromatic	No	No	2.685	No	30.344	15.458	2.77992	7.3	-1.51	-0.295	0	5.6925	E	7.3	5.4	0.444	0	0	0	E	20.8	4.69	0.379	0	0	0	-1.08	Reducedstability	-13.5	0.71	0.065	1.2196	0.104155	0	0.0270606	-0.197756	0.620605	0.574362	-0.000106417	0.0801661	0.0115469
220	RpoB	C	I39Y	I	39	Y	Aliphatic	Aromatic	No	No	2.685	No	30.344	15.458	2.77992	7.3	-1.598	-0.339	0	5.6925	E	7.3	5.4	0.444	0	0	0	E	23.2	4.83	0.369	0	0	0	-0.82	Reducedstability	-15.9	0.57	0.075	1.57222	0.129815	0	-0.0347105	-0.238223	0.819642	0.649778	0.00514611	0.179848	0.0165569
221	RpoB	C	I39W	I	39	W	Aliphatic	Aromatic	No	No	2.685	No	30.344	15.458	2.77992	7.3	-1.865	-0.418	0	8.5245	E	7.3	5.4	0.444	0	0	0	E	17.3	4.83	0.437	1	0	0	-1.19	Reducedstability	-10	0.57	0.007	1.30491	0.0421518	0	-0.584815	-0.00898719	1.51043	-0.0414679	-4.69327e-05	0.198652	0.181854
222	RpoB	C	I39D	I	39	D	Aliphatic	Negative	No	No	2.685	No	30.344	15.458	2.77992	7.3	-2.7	-0.134	0	-0.252	E	7.3	5.4	0.444	0	0	0	E	12.3	4.79	0.378	1	0	0	-2.66	Reducedstability	-5	0.61	0.066	3.59219	-0.612861	-1.11558	0.77358	-0.209909	1.72635	2.15945	-0.000808257	0.569681	0.22739
223	RpoB	C	I39E	I	39	E	Aliphatic	Negative	No	No	2.685	No	30.344	15.458	2.77992	7.3	-2.489	-0.259	0	-0.2445	E	7.3	5.4	0.444	0	0	0	E	10.5	4.84	0.386	0	0	1	-0.46	Reducedstability	-3.2	0.56	0.058	2.81376	-0.0662912	-1.90414	0.854554	0.206525	1.2181	2.11095	-0.054095	0.393631	-0.110494
224	RpoB	C	I39N	I	39	N	Aliphatic	Polar	No	No	2.685	No	30.344	15.458	2.77992	7.3	-2.215	-0.344	0	1.704	E	7.3	5.4	0.444	0	0	0	E	14	4.79	0.365	1	0	0	-2.39	Reducedstability	-6.7	0.61	0.079	3.31971	0.0959695	-0.360915	0.843723	-0.00161257	0.573717	2.32881	-0.0442833	-0.116613	0.00683053
225	RpoB	C	I39Q	I	39	Q	Aliphatic	Polar	No	No	2.685	No	30.344	15.458	2.77992	7.3	-2.108	-0.336	0	1.7115	E	7.3	5.4	0.444	0	0	0	E	11.1	4.98	0.403	0	0	1	-0.92	Reducedstability	-3.8	0.42	0.041	2.20983	1.51705e-05	-0.0142386	0.145714	0.0661199	0.657363	1.13852	-0.0058402	0.216449	0.0194574
226	RpoB	C	I39H	I	39	H	Aliphatic	Positive	No	No	2.685	No	30.344	15.458	2.77992	7.3	-2.495	0.349	0	3.4335	E	7.3	5.4	0.444	0	0	0	E	21.2	4.66	0.369	1	0	0	-1.06	Reducedstability	-13.9	0.74	0.075	3.00127	0.0929186	-1.758	-0.023213	-0.858883	2.66192	1.23729	0.185262	1.13457	0.171545
227	RpoB	C	I39K	I	39	K	Aliphatic	Positive	No	No	2.685	No	30.344	15.458	2.77992	7.3	-1.949	-0.462	0	3.0255	E	7.3	5.4	0.444	0	0	0	E	19.8	4.84	0.344	0	0	1	-1.19	Reducedstability	-12.5	0.56	0.1	1.40589	-1.20312	-1.14615	-0.19155	-0.107836	1.84768	0.320275	0.0806423	0.998902	0.83193
228	RpoB	C	I39R	I	39	R	Aliphatic	Positive	No	No	2.685	No	30.344	15.458	2.77992	7.3	-1.62	-0.579	0	2.3745	E	7.3	5.4	0.444	0	0	0	E	7.8	5.46	0.476	1	0	1	-1.56	Reducedstability	-0.5	-0.06	-0.032	1.38799	-0.941443	-0.893239	-0.78944	-0.249446	2.25637	0.511977	-0.0119634	1.07944	0.428693
229	RpoB	C	S40G	S	40	G	Polar	Aliphatic	No	No	-0.314	No	29.493	12.0522	2.60624	6.7	-1.301	-0.168	0	-3.582	E	6.7	5.77	0.431	0	0	0	E	12.6	5.89	0.375	0	0	0	0.36	Increasedstability	-5.9	-0.12	0.056	-0.00871359	0.353273	0.309787	0.741947	0.0416701	-1.42366	0.446756	-0.0927725	-0.558821	0.172556
230	RpoB	C	S40A	S	40	A	Polar	Aliphatic	No	No	-0.314	No	29.493	12.0522	2.60624	6.7	-0.922	-0.208	0	-3.576	E	6.7	5.77	0.431	0	0	0	E	5.1	5.94	0.411	0	0	0	1.28	Increasedstability	1.6	-0.17	0.02	-0.614042	0.284044	0.284044	0.244929	0.00724674	-0.731401	-0.227541	-0.029109	-0.535897	0.0896425
231	RpoB	C	S40T	S	40	T	Polar	Polar	No	No	-0.314	No	29.493	12.0522	2.60624	6.7	-0.729	-0.62	0	0.057	E	6.7	5.77	0.431	0	0	0	E	7.2	5.74	0.458	0	0	0	-0.06	Reducedstability	-0.5	0.03	-0.027	-0.958607	0.250154	0.20458	-0.56644	0.0131794	0.597208	-1.09304	0.102886	-0.00855975	-0.463629
232	RpoB	C	S40C	S	40	C	Polar	Polar	No	No	-0.314	No	29.493	12.0522	2.60624	6.7	-0.756	-0.54	0	0.057	E	6.7	5.77	0.431	0	0	0	E	11.9	5.61	0.412	0	0	1	1.17	Increasedstability	-5.2	0.16	0.019	-0.550232	0.246849	0.282065	-0.380676	0.0214187	-0.421604	-0.961691	0.513668	0.097508	0.0522302
233	RpoB	C	S40V	S	40	V	Polar	Aliphatic	No	No	-0.314	No	29.493	12.0522	2.60624	6.7	-0.256	-0.31	0	-3.561	E	6.7	5.77	0.431	0	0	0	E	4.7	5.67	0.485	0	0	0	2.46	Increasedstability	2	0.1	-0.054	0.603613	0.92262	2.91906	-1.24366	-0.0416747	1.03212	-2.54044	0.389664	-0.221903	-0.619729
234	RpoB	C	S40L	S	40	L	Polar	Aliphatic	No	No	-0.314	No	29.493	12.0522	2.60624	6.7	0.025	-0.371	0	-3.5535	E	6.7	5.77	0.431	0	0	0	E	14.2	5.49	0.428	0	0	0	0.48	Increasedstability	-7.5	0.28	0.003	0.372559	-1.31094	1.23469	-2.03312	0.0900025	1.05917	-4.02795	3.52261	0.772531	0.903264
235	RpoB	C	S40I	S	40	I	Polar	Aliphatic	No	No	-0.314	No	29.493	12.0522	2.60624	6.7	0.025	-0.371	0	-3.5535	E	6.7	5.77	0.431	0	0	0	E	11	5.7	0.46	0	0	0	0.89	Increasedstability	-4.3	0.07	-0.029	-0.433756	0.238484	1.30563	-1.35257	0.00770348	0.71067	-2.89654	0.238274	0.485571	-0.0297589
236	RpoB	C	S40M	S	40	M	Polar	Aliphatic	No	No	-0.314	No	29.493	12.0522	2.60624	6.7	0.058	-0.055	0	-3.561	E	6.7	5.77	0.431	0	0	0	E	13.7	5.58	0.408	1	0	0	-0.33	Reducedstability	-7	0.19	0.023	0.625048	1.30252	2.65414	-1.51953	-1.3813	1.57625	-2.4162	-0.768139	0.982099	0.131905
237	RpoB	C	S40P	S	40	P	Polar	Polar	No	No	-0.314	No	29.493	12.0522	2.60624	6.7	-0.256	-0.31	0	-3.561	E	6.7	5.77	0.431	0	0	0	E	6.1	5.23	0.458	0	0	0	-1.74	Reducedstability	0.6	0.54	-0.027	-0.0382254	2.18237	2.18232	0.293338	0.147532	-3.22303	-1.35717	0.432848	-1.62523	0.915415
238	RpoB	C	S40F	S	40	F	Polar	Aromatic	No	No	-0.314	No	29.493	12.0522	2.60624	6.7	-0.812	-0.474	0	2.088	E	6.7	5.77	0.431	0	0	0	p	15.3	5.67	0.461	0	0	0	-0.04	Reducedstability	-8.6	0.1	-0.03	4.60727	0.258583	3.27836	-1.82536	-1.30207	1.47529	-3.07746	3.82511	0.271999	0.541972
239	RpoB	C	S40Y	S	40	Y	Polar	Aromatic	No	No	-0.314	No	29.493	12.0522	2.60624	6.7	-0.533	-0.282	0	2.088	E	6.7	5.77	0.431	0	0	0	E	13.1	5.38	0.415	0	0	0	-0.07	Reducedstability	-6.4	0.39	0.016	7.65448	0.240778	1.26008	-1.82978	-0.233104	2.3996	-2.86365	4.97994	0.607351	0.509303
240	RpoB	C	S40W	S	40	W	Polar	Aromatic	No	No	-0.314	No	29.493	12.0522	2.60624	6.7	-0.916	-0.51	0	4.9215	E	6.7	5.77	0.431	0	0	0	E	11.9	5.12	0.42	0	0	1	-0.07	Reducedstability	-5.2	0.65	0.011	6.40157	0.242103	1.43961	-2.60926	0.0191758	3.04104	-3.88602	3.08339	0.492705	0.924041
241	RpoB	C	S40D	S	40	D	Polar	Negative	No	No	-0.314	No	29.493	12.0522	2.60624	6.7	-1.078	-0.356	0	-3.8565	E	6.7	5.77	0.431	0	0	0	E	9.8	5.92	0.457	0	0	1	-1	Reducedstability	-3.1	-0.15	-0.026	2.0992	0.329235	1.49969	-0.605498	-0.680609	1.76316	-0.976676	0.830461	-0.278432	-0.0277154
242	RpoB	C	S40E	S	40	E	Polar	Negative	No	No	-0.314	No	29.493	12.0522	2.60624	6.7	-0.925	-0.467	0	-3.849	E	6.7	5.77	0.431	0	0	0	E	12.7	5.55	0.409	1	0	1	-0.73	Reducedstability	-6	0.22	0.022	0.820917	0.239259	0.283299	-1.15781	-0.456838	2.61703	-1.68214	0.175156	0.59352	0.209443
243	RpoB	C	S40N	S	40	N	Polar	Polar	No	No	-0.314	No	29.493	12.0522	2.60624	6.7	-0.932	-0.702	0	-1.899	E	6.7	5.77	0.431	0	0	0	E	7.5	5.83	0.454	1	0	1	-0.6	Reducedstability	-0.8	-0.06	-0.023	1.4925	-0.105807	-0.0898151	-0.510057	-0.0388623	0.924547	-0.782894	0.775154	0.162302	0.350657
244	RpoB	C	S40Q	S	40	Q	Polar	Polar	No	No	-0.314	No	29.493	12.0522	2.60624	6.7	-0.813	-0.66	0	-1.893	E	6.7	5.77	0.431	0	0	0	E	12.8	5.71	0.413	1	0	0	-0.89	Reducedstability	-6.1	0.06	0.018	1.15859	0.239501	-0.856273	-1.36752	-0.0272621	1.74693	-1.7538	1.46255	1.24189	0.140679
245	RpoB	C	S40H	S	40	H	Polar	Positive	No	No	-0.314	No	29.493	12.0522	2.60624	6.7	-1.577	0.57	0	-0.171	E	6.7	5.77	0.431	0	0	0	E	9.1	5.74	0.43	1	0	0	-0.43	Reducedstability	-2.4	0.03	0.001	4.39081	0.314368	0.357217	-1.22533	-0.211517	2.13647	-1.74383	1.4506	0.451187	0.410193
246	RpoB	C	S40K	S	40	K	Polar	Positive	No	No	-0.314	No	29.493	12.0522	2.60624	6.7	-0.378	-0.526	0	-0.579	E	6.7	5.77	0.431	0	0	0	E	12.8	5.26	0.402	1	0	0	-1.25	Reducedstability	-6.1	0.51	0.029	0.941914	-0.394107	-0.646925	-1.85319	0.36903	2.82163	-2.84913	0.602852	1.76458	0.799863
247	RpoB	C	S40R	S	40	R	Polar	Positive	No	No	-0.314	No	29.493	12.0522	2.60624	6.7	-0.585	-0.313	0	-1.23	E	6.7	5.77	0.431	0	0	0	E	10.2	5.35	0.413	0	0	1	-1.07	Reducedstability	-3.5	0.42	0.018	2.13012	-1.37813	1.0826	-2.29699	-0.410687	3.57584	-2.61627	0.68263	1.48276	1.81961
248	RpoB	C	F41G	F	41	G	Aromatic	Aliphatic	No	No	-0.471	No	29.756	11.4605	6.23605	1.6	-3.258	-0.521	0	-5.6205	p	1.6	8.47	0.498	0	0	0	p	19.6	6.16	0.403	0	0	0	-1.48	Reducedstability	-18	2.31	0.095	5.62711	0.119255	-2.21816e-05	3.03082	0.168694	-1.68936	5.23373	-0.403652	-0.75589	-0.0602451
249	RpoB	C	F41A	F	41	A	Aromatic	Aliphatic	No	No	-0.471	No	29.756	11.4605	6.23605	1.6	-2.798	-0.644	0	-5.6145	p	1.6	8.47	0.498	0	0	0	p	10	6.41	0.42	0	0	0	-2.42	Reducedstability	-8.4	2.06	0.078	4.52363	0.0971963	0	2.3646	0.188187	-0.989518	4.13999	-0.366222	-0.744102	-0.152907
250	RpoB	C	F41T	F	41	T	Aromatic	Polar	No	No	-0.471	No	29.756	11.4605	6.23605	1.6	-3.1	-0.866	0	-1.9815	p	1.6	8.47	0.498	0	0	0	p	10.7	7.02	0.459	0	1	1	-1.76	Reducedstability	-9.1	1.45	0.039	4.43082	-0.210154	-0.300108	1.63308	0.190134	0.331556	3.37734	-0.33736	-0.225272	-0.365353
251	RpoB	C	F41S	F	41	S	Aromatic	Polar	No	No	-0.471	No	29.756	11.4605	6.23605	1.6	-3.428	-0.736	0	-1.9875	p	1.6	8.47	0.498	0	0	0	p	11	5.84	0.431	0	0	1	-2.15	Reducedstability	-9.4	2.63	0.067	5.35224	0.1269	-0.660101	2.20808	0.2271	-0.249712	4.49232	-0.368247	-0.221024	-0.229273
252	RpoB	C	F41C	F	41	C	Aromatic	Polar	No	No	-0.471	No	29.756	11.4605	6.23605	1.6	-2.22	-0.818	0	-1.9815	p	1.6	8.47	0.498	0	0	0	p	7.4	7	0.412	0	0	0	-1.1	Reducedstability	-5.8	1.47	0.086	4.27901	0.102443	0	1.82728	0.188833	-0.686046	3.47242	-0.343752	-0.081738	-0.187036
253	RpoB	C	F41V	F	41	V	Aromatic	Aliphatic	No	No	-0.471	No	29.756	11.4605	6.23605	1.6	-1.822	-0.905	0	-5.5995	p	1.6	8.47	0.498	0	0	0	p	12.7	6.34	0.436	0	0	0	-2.13	Reducedstability	-11.1	2.13	0.062	3.26744	0.0477105	0	1.32568	0.195502	0.0728425	2.44056	-0.296146	-0.331622	-0.218903
254	RpoB	C	F41L	F	41	L	Aromatic	Aliphatic	No	No	-0.471	No	29.756	11.4605	6.23605	1.6	-1.321	-1.039	0	-5.592	p	1.6	8.47	0.498	0	0	0	p	2.5	7.61	0.47	0	0	0	-1.44	Reducedstability	-0.9	0.86	0.028	2.75697	0.00665813	0	0.61134	0.194206	0.246857	0.913371	0.550626	0.209304	-0.0241715
255	RpoB	C	F41I	F	41	I	Aromatic	Aliphatic	No	No	-0.471	No	29.756	11.4605	6.23605	1.6	-1.321	-1.039	0	-5.592	p	1.6	8.47	0.498	0	0	0	p	9.2	6	0.496	0	0	0	-0.29	Reducedstability	-7.6	2.47	0.002	2.10947	0.00556569	0	0.594187	0.195898	0.448042	1.02174	-0.269585	0.202286	-0.0886873
256	RpoB	C	F41M	F	41	M	Aromatic	Aliphatic	No	No	-0.471	No	29.756	11.4605	6.23605	1.6	-1.193	-0.905	0	-5.5995	p	1.6	8.47	0.498	0	0	0	p	3.1	7.78	0.435	1	0	0	-0.19	Reducedstability	-1.5	0.69	0.063	1.98846	-0.00236309	-2.21769e-05	0.328468	0.195728	0.0939246	0.719448	-0.162227	0.552409	0.246402
257	RpoB	C	F41P	F	41	P	Aromatic	Polar	No	No	-0.471	No	29.756	11.4605	6.23605	1.6	-1.822	-0.905	0	-5.5995	p	1.6	8.47	0.498	0	0	0	p	5.8	7.41	0.453	0	0	0	-1.07	Reducedstability	-4.2	1.06	0.045	4.64583	0.909204	0	1.80273	0.192216	-1.02504	2.97771	0.920277	-0.465725	-0.665392
258	RpoB	C	F41Y	F	41	Y	Aromatic	Aromatic	No	No	-0.471	No	29.756	11.4605	6.23605	1.6	-0.82	-1.033	0	0.0495	p	1.6	8.47	0.498	0	0	0	p	1.5	8.76	0.508	0	0	0	-0.58	Reducedstability	0.1	-0.29	-0.01	1.01375	0.00201496	-0.0133298	-0.270917	0.0844356	0.726888	-0.0469272	0.088575	0.107039	-0.00976198
259	RpoB	C	F41W	F	41	W	Aromatic	Aromatic	No	No	-0.471	No	29.756	11.4605	6.23605	1.6	-0.435	-1.128	0	2.883	p	1.6	8.47	0.498	0	0	0	p	1.3	9	0.555	1	0	1	-0.85	Reducedstability	0.3	-0.53	-0.057	2.31733	-0.0138481	-0.0144354	-0.616602	0.191966	0.704906	-0.762376	2.78525	0.0533084	-0.0385587
260	RpoB	C	F41D	F	41	D	Aromatic	Negative	No	No	-0.471	No	29.756	11.4605	6.23605	1.6	-2.54	-0.79	0	-5.895	p	1.6	8.47	0.498	0	0	0	p	4.8	7.34	0.434	0	0	0	-2.05	Reducedstability	-3.2	1.13	0.064	7.07943	-0.0909252	0.262467	1.64015	1.12735	2.14248	3.64933	-0.448667	-0.28892	-0.33632
261	RpoB	C	F41E	F	41	E	Aromatic	Negative	No	No	-0.471	No	29.756	11.4605	6.23605	1.6	-2.334	-0.892	0	-5.8875	p	1.6	8.47	0.498	0	0	0	p	11.7	5.14	0.475	1	0	1	-1.3	Reducedstability	-10.1	3.33	0.023	6.65043	0.0304086	0.0310015	0.967143	0.716544	2.30761	2.42308	-0.22871	0.288518	-0.00126934
262	RpoB	C	F41N	F	41	N	Aromatic	Polar	No	No	-0.471	No	29.756	11.4605	6.23605	1.6	-2.626	-1.262	0	-3.9375	p	1.6	8.47	0.498	0	0	0	p	4.7	7.6	0.438	0	0	0	-2.24	Reducedstability	-3.1	0.87	0.06	4.65573	0.0853594	-1.11863	1.33744	0.243006	1.08576	3.29947	-0.211746	-0.0561127	-0.00917331
263	RpoB	C	F41Q	F	41	Q	Aromatic	Polar	No	No	-0.471	No	29.756	11.4605	6.23605	1.6	-2.543	-1.272	0	-3.9315	p	1.6	8.47	0.498	0	0	0	p	5.4	6.91	0.466	1	0	0	-1.43	Reducedstability	-3.8	1.56	0.032	5.23621	0.0251134	0	0.800108	0.191433	1.36497	2.3301	-0.364278	0.683336	-0.0456547
264	RpoB	C	F41H	F	41	H	Aromatic	Positive	No	No	-0.471	No	29.756	11.4605	6.23605	1.6	-1.712	0.089	0	-2.2095	p	1.6	8.47	0.498	0	0	0	p	1.8	8.22	0.472	0	0	0	-1.04	Reducedstability	-0.2	0.25	0.026	3.39376	-0.71129	-0.755449	0.400131	-0.588056	2.61306	1.6142	-0.310415	0.153623	0.221307
265	RpoB	C	F41K	F	41	K	Aromatic	Positive	No	No	-0.471	No	29.756	11.4605	6.23605	1.6	-2.215	-1.023	0	-2.6175	p	1.6	8.47	0.498	0	0	0	p	2.1	8.19	0.446	0	0	0	-1.18	Reducedstability	-0.5	0.28	0.052	3.52164	-0.747422	-1.5591	0.176751	-1.60208	3.34759	1.36973	0.65522	1.21081	0.352958
266	RpoB	C	F41R	F	41	R	Aromatic	Positive	No	No	-0.471	No	29.756	11.4605	6.23605	1.6	-1.713	-1.184	0	-3.2685	p	1.6	8.47	0.498	0	0	0	p	19	5.41	0.443	1	0	1	-0.91	Reducedstability	-17.4	3.06	0.055	4.32347	0.108224	-1.15	-0.197416	-2.7824	3.50895	1.96516	0.0754589	1.22936	0.606699
267	RpoB	C	A42G	A	42	G	Aliphatic	Aliphatic	No	No	0.143	No	31.796	12.887	7.28202	25.9	-0.601	-0.496	0	0.0435	b	25.9	4.46	0.27	0	0	0	b	21	4.03	0.251	0	0	0	0.68	Increasedstability	4.9	0.43	0.019	-0.364437	0	0	0.484384	0.00142348	-0.706019	0.692969	-0.713914	-0.0180183	-0.105319
268	RpoB	C	A42T	A	42	T	Aliphatic	Polar	No	No	0.143	No	31.796	12.887	7.28202	25.9	-0.719	-0.093	0	3.6825	b	25.9	4.46	0.27	0	0	0	b	25.9	5.29	0.31	1	0	0	0.23	Increasedstability	0	-0.83	-0.04	0.286963	-0.653263	-0.6315	-0.556866	-0.00193011	1.14353	-0.414823	-0.0761704	0.582428	0.810744
269	RpoB	C	A42S	A	42	S	Aliphatic	Polar	No	No	0.143	No	31.796	12.887	7.28202	25.9	-0.66	-0.08	0	3.6765	b	25.9	4.46	0.27	0	0	0	b	22.8	5.21	0.303	1	0	0	-0.31	Reducedstability	3.1	-0.75	-0.033	-0.419927	-0.539789	-0.541187	-0.188808	-0.00135457	0.543738	0.206754	-0.310472	0.552302	-0.141133
270	RpoB	C	A42C	A	42	C	Aliphatic	Polar	No	No	0.143	No	31.796	12.887	7.28202	25.9	-0.668	0.281	0	3.6825	b	25.9	4.46	0.27	0	0	0	b	18.1	5.15	0.315	1	0	0	0.79	Increasedstability	7.8	-0.69	-0.045	-0.0999858	-0.19277	-0.164828	-0.372937	-0.00351909	0.289728	-0.308647	-0.315732	0.538445	0.425622
271	RpoB	C	A42V	A	42	V	Aliphatic	Aliphatic	No	No	0.143	No	31.796	12.887	7.28202	25.9	-0.387	-0.373	0	0.0645	b	25.9	4.46	0.27	0	0	0	b	23.1	5.27	0.333	0	0	0	1.16	Increasedstability	2.8	-0.81	-0.063	1.06556	-0.0328931	0	-1.02887	-0.0959506	1.42788	-1.396	0.995545	0.458301	0.620549
272	RpoB	C	A42L	A	42	L	Aliphatic	Aliphatic	No	No	0.143	No	31.796	12.887	7.28202	25.9	-0.389	-0.336	0	0.072	b	25.9	4.46	0.27	0	0	0	b	13.4	5.56	0.363	0	0	0	0.53	Increasedstability	12.5	-1.1	-0.093	-0.135806	-0.035825	-2.22891e-05	-1.29429	-0.00517586	1.45159	-2.00121	-0.233607	0.722959	0.952203
273	RpoB	C	A42I	A	42	I	Aliphatic	Aliphatic	No	No	0.143	No	31.796	12.887	7.28202	25.9	-0.389	-0.336	0	0.072	b	25.9	4.46	0.27	0	0	0	b	19.1	5.21	0.346	0	0	0	1.23	Increasedstability	6.8	-0.75	-0.076	0.447937	-0.0451858	-0.0207149	-1.52184	0.00923444	1.72804	-2.34985	0.869246	0.872378	0.841901
274	RpoB	C	A42M	A	42	M	Aliphatic	Aliphatic	No	No	0.143	No	31.796	12.887	7.28202	25.9	-0.342	0.12	0	0.0645	b	25.9	4.46	0.27	0	0	0	b	18.3	4.99	0.308	1	0	0	0.05	Increasedstability	7.6	-0.53	-0.038	-0.378857	-0.034495	0	-1.89932	0.0256864	2.15962	-2.59735	-0.251467	1.21521	1.00119
275	RpoB	C	A42P	A	42	P	Aliphatic	Polar	No	No	0.143	No	31.796	12.887	7.28202	25.9	-0.387	-0.373	0	0.0645	b	25.9	4.46	0.27	0	0	0	b	21.8	4.61	0.299	0	0	0	-2.59	Reducedstability	4.1	-0.15	-0.029	4.45581	-0.031893	-2.22946e-05	-0.368307	0.00288781	-0.165458	-0.636479	3.57957	0.245086	1.82647
276	RpoB	C	A42F	A	42	F	Aliphatic	Aromatic	No	No	0.143	No	31.796	12.887	7.28202	25.9	-0.973	0.539	0	5.715	b	25.9	4.46	0.27	0	0	0	b	12.7	5.51	0.379	0	0	0	0.45	Increasedstability	13.2	-1.05	-0.109	0.710974	-0.0334924	0	-1.76605	-0.0185047	1.82285	-2.48278	-0.235945	0.956573	0.79608
277	RpoB	C	A42Y	A	42	Y	Aliphatic	Aromatic	No	No	0.143	No	31.796	12.887	7.28202	25.9	-0.81	0.577	0	5.715	b	25.9	4.46	0	0	0	0	b	12.2	5.76	0	1	0	0	0.53	Increasedstability	13.7	-1.3	0	0.261301	-0.0322589	-2.22938e-05	-1.67785	-0.0697171	1.81671	-2.25147	0.367428	1.03552	0.771018
278	RpoB	C	A42W	A	42	W	Aliphatic	Aromatic	No	No	0.143	No	31.796	12.887	7.28202	25.9	-1.155	0.699	0	8.547	b	25.9	4.46	0	0	0	0	b	13.9	4.94	0.358	0	0	0	0.25	Increasedstability	12	-0.48	-0.358	1.09669	-0.0195615	0	-2.09159	-0.045679	2.77388	-2.67909	-0.244377	1.12644	0.843181
279	RpoB	C	A42D	A	42	D	Aliphatic	Negative	No	No	0.143	No	31.796	12.887	7.28202	25.9	-0.654	0.26	0	-0.231	b	25.9	4.46	0.27	0	0	0	b	17.1	5.57	0.335	1	0	0	-0.7	Reducedstability	8.8	-1.11	-0.065	2.66701	0.00647649	0.02199	-0.564444	0.405043	1.88442	-0.413927	-0.301031	0.397153	0.465278
280	RpoB	C	A42E	A	42	E	Aliphatic	Negative	No	No	0.143	No	31.796	12.887	7.28202	25.9	-0.79	0.204	0	-0.2235	b	25.9	4.46	0.27	0	0	0	b	12	5.47	0.322	1	0	0	-0.21	Reducedstability	13.9	-1.01	-0.052	1.32674	-0.401583	-0.372339	-1.31104	-0.763963	3.2736	-1.13191	-0.265404	1.50534	0.612022
281	RpoB	C	A42N	A	42	N	Aliphatic	Polar	No	No	0.143	No	31.796	12.887	7.28202	25.9	-0.44	-0.148	0	1.7265	b	25.9	4.46	0	0	0	0	b	18.1	5.65	0	1	0	0	-0.5	Reducedstability	7.8	-1.19	0	1.45187	-0.417931	-0.389977	-0.789109	-0.0348775	1.59571	-0.52564	-0.247374	0.774138	0.747385
282	RpoB	C	A42Q	A	42	Q	Aliphatic	Polar	No	No	0.143	No	31.796	12.887	7.28202	25.9	-0.719	-0.018	0	1.734	b	25.9	4.46	0.27	0	0	0	b	17.1	5.23	0.313	0	0	0	-0.26	Reducedstability	8.8	-0.77	-0.043	0.432376	-0.744766	-0.666663	-1.14248	-0.0154252	1.95841	-1.00491	-0.241073	1.37116	0.874373
283	RpoB	C	A42H	A	42	H	Aliphatic	Positive	No	No	0.143	No	31.796	12.887	7.28202	25.9	-0.725	0.637	0	3.4545	b	25.9	4.46	0.27	0	0	0	b	13.2	5.76	0.355	1	0	0	0.56	Increasedstability	12.7	-1.3	-0.085	0.306003	-0.577711	-0.545774	-1.30986	-0.0168112	2.08112	-1.32218	-0.0798977	0.983687	0.873763
284	RpoB	C	A42K	A	42	K	Aliphatic	Positive	No	No	0.143	No	31.796	12.887	7.28202	25.9	-0.893	-0.158	0	3.0465	b	25.9	4.46	0.27	0	0	0	b	17.7	4.8	0.319	0	0	0	-0.14	Reducedstability	8.2	-0.34	-0.049	0.398858	-1.53076	-1.45188	-1.51125	0.255953	3.51103	-1.70345	-0.247968	1.84473	1.22468
285	RpoB	C	A42R	A	42	R	Aliphatic	Positive	No	No	0.143	No	31.796	12.887	7.28202	25.9	-0.425	-0.403	0	2.3955	b	25.9	4.46	0.27	0	0	0	b	10.1	6.57	0.54	0	0	1	0.5	Increasedstability	15.8	-2.11	-0.27	0.585875	-0.0141896	0	-1.43125	-0.178603	2.16045	-1.44742	-0.27868	1.02887	0.644792
286	RpoB	C	K43G	K	43	G	Positive	Aliphatic	No	No	0.399	No	32.746	10.3041	4.00634	59.5	-0.102	-0.518	0	-2.9535	p	45.9	4	0.2	0	0	1	b	114.1	3.89	0.192	0	0	0	0.58	Increasedstability	-68.2	0.11	0.008	0.32523	0.879	2.5995	0.792186	0.291859	-2.33649	0.687546	-0.17438	-1.8623	-0.492044
287	RpoB	C	K43A	K	43	A	Positive	Aliphatic	No	No	0.399	No	32.746	10.3041	4.00634	59.5	0.098	-0.523	0	-2.946	p	45.9	4	0.2	0	0	1	b	92.3	3.24	0.179	0	0	0	0.34	Increasedstability	-46.4	0.76	0.021	0.0990953	0	0	0.0679618	0.206257	-0.150374	0.0912806	-7.4813e-07	-0.115607	-0.000422148
288	RpoB	C	K43T	K	43	T	Positive	Polar	No	No	0.399	No	32.746	10.3041	4.00634	59.5	-0.032	-0.447	0	0.687	p	45.9	4	0.2	0	0	1	b	72	3.71	0.174	0	0	0	-0.25	Reducedstability	-26.1	0.29	0.026	0.297359	0.321567	-0.915915	-0.0931308	0.202405	0.279423	-0.0574888	0.00118745	0.387098	0.173881
289	RpoB	C	K43S	K	43	S	Positive	Polar	No	No	0.399	No	32.746	10.3041	4.00634	59.5	-0.199	-0.478	0	0.6795	p	45.9	4	0.2	0	0	1	b	90	3.51	0.172	1	0	0	-0.25	Reducedstability	-44.1	0.49	0.028	-0.137022	0.455641	-1.4059	0.17125	0.595634	-0.447768	0.258518	-0.0187997	0.261213	0.000775336
290	RpoB	C	K43C	K	43	C	Positive	Polar	No	No	0.399	No	32.746	10.3041	4.00634	59.5	-0.208	0.312	0	0.687	p	45.9	4	0.2	0	0	1	b	89.5	3.24	0.16	1	0	0	0.22	Increasedstability	-43.6	0.76	0.04	-0.0036353	0	0	0.0387023	0.467038	-0.343009	0.0306575	-7.36988e-05	-0.148497	0.0120528
291	RpoB	C	K43V	K	43	V	Positive	Aliphatic	No	No	0.399	No	32.746	10.3041	4.00634	59.5	0.426	-0.523	0	-2.9325	p	45.9	4	0.2	0	0	1	b	90.3	3.44	0.15	0	0	0	0.72	Increasedstability	-44.4	0.56	0.05	0.365885	0	0	-0.112459	0.291201	0.122747	-0.128599	0.0248248	-0.0812122	0.233724
292	RpoB	C	K43L	K	43	L	Positive	Aliphatic	No	No	0.399	No	32.746	10.3041	4.00634	59.5	0.548	-0.519	0	-2.925	p	45.9	4	0.2	0	0	1	b	70	3.61	0.161	0	0	0	0.77	Increasedstability	-24.1	0.39	0.039	0.468604	0.878634	2.62363	-0.376726	0.321593	-0.312041	-0.831096	0.0325346	-1.51259	-0.312341
293	RpoB	C	K43I	K	43	I	Positive	Aliphatic	No	No	0.399	No	32.746	10.3041	4.00634	59.5	0.548	-0.519	0	-2.925	p	45.9	4	0.2	0	0	1	b	91.5	3.56	0.13	0	0	0	1.01	Increasedstability	-45.6	0.44	0.07	0.139084	1.78559e-05	2.22875e-05	-0.574069	0.206563	0.856935	-0.879557	0.0218763	0.137654	0.35134
294	RpoB	C	K43M	K	43	M	Positive	Aliphatic	No	No	0.399	No	32.746	10.3041	4.00634	59.5	0.149	0.374	0	-2.9325	p	45.9	4	0.2	0	0	1	b	74.5	3.42	0.131	0	0	0	0.59	Increasedstability	-28.6	0.58	0.069	-0.0298195	0.879	2.5995	-0.666417	0.308033	-0.389597	-1.33451	-0.0692665	-1.28991	-0.0169826
295	RpoB	C	K43P	K	43	P	Positive	Polar	No	No	0.399	No	32.746	10.3041	4.00634	59.5	0.426	-0.523	0	-2.9325	p	45.9	4	0.2	0	0	1	p	82.5	3.21	0.155	0	0	0	0.33	Increasedstability	-36.6	0.79	0.045	2.88179	0.683883	0.683883	0.0116236	0.606469	-0.0556822	-0.0612414	1.57397	-0.206537	-0.293594
296	RpoB	C	K43F	K	43	F	Positive	Aromatic	No	No	0.399	No	32.746	10.3041	4.00634	59.5	-0.085	-0.298	0	2.718	p	45.9	4	0.2	0	0	1	b	100.6	3.59	0.099	0	0	0	0.46	Increasedstability	-54.7	0.41	0.101	0.103019	-1.78557e-05	-2.2287e-05	-0.181751	0.151595	0.197271	-0.201856	0.000111879	0.00847959	0.121888
297	RpoB	C	K43Y	K	43	Y	Positive	Aromatic	No	No	0.399	No	32.746	10.3041	4.00634	59.5	0.205	-0.203	0	2.718	p	45.9	4	0.2	0	0	1	b	76.7	3.68	0.117	0	0	0	0.63	Increasedstability	-30.8	0.32	0.083	0.167416	0	0	-0.302998	0.137137	0.359482	-0.415585	0.00413011	0.262291	0.181118
298	RpoB	C	K43W	K	43	W	Positive	Aromatic	No	No	0.399	No	32.746	10.3041	4.00634	59.5	-0.156	-0.131	0	5.55	p	45.9	4	0.2	0	0	1	b	40.5	4.31	0.223	0	0	0	0.44	Increasedstability	5.4	-0.31	-0.023	0.0890779	0.829642	0.829646	-0.297857	0.246712	-0.232799	-0.51754	0.109354	-0.672615	-0.119689
299	RpoB	C	K43D	K	43	D	Positive	Negative	No	No	0.399	No	32.746	10.3041	4.00634	59.5	0.074	-0.131	0	-3.2265	p	45.9	4	0.2	0	0	1	b	73.3	3.8	0.192	1	0	0	-0.44	Reducedstability	-27.4	0.2	0.008	0.908187	0.8458	2.31677	0.513998	0.738071	-1.61982	0.402249	-0.000112481	-1.78447	-0.403463
300	RpoB	C	K43E	K	43	E	Positive	Negative	No	No	0.399	No	32.746	10.3041	4.00634	59.5	0.093	-0.136	0	-3.2205	p	45.9	4	0.2	0	0	1	b	61.7	3.95	0.163	0	0	0	-0.28	Reducedstability	-15.8	0.05	0.037	0.589693	1.73546e-05	2.19764e-05	0.0629381	0.628246	-0.109645	0.0994945	-0.000113933	-0.0902485	0.0570218
301	RpoB	C	K43N	K	43	N	Positive	Polar	No	No	0.399	No	32.746	10.3041	4.00634	59.5	0.23	-0.493	0	-1.2705	p	45.9	4	0.2	0	0	1	b	85.4	3.45	0.161	1	0	0	-0.3	Reducedstability	-39.5	0.55	0.039	0.32624	-2.27374e-13	0	0.272554	0.557507	-0.590064	0.350579	-0.00244634	-0.290665	0.0912126
302	RpoB	C	K43Q	K	43	Q	Positive	Polar	No	No	0.399	No	32.746	10.3041	4.00634	59.5	0.123	-0.299	0	-1.263	p	45.9	4	0.2	0	0	1	b	67	3.49	0.16	0	0	0	-0.17	Reducedstability	-21.1	0.51	0.04	-0.00618793	0	-0.953435	-0.235915	0.225248	0.429359	-0.159696	0.0107806	0.4738	0.20118
303	RpoB	C	K43H	K	43	H	Positive	Positive	No	No	0.399	No	32.746	10.3041	4.00634	59.5	-0.331	-0.26	0	0.4575	p	45.9	4	0.2	0	0	1	b	83.3	3.66	0.113	0	0	0	0.19	Increasedstability	-37.4	0.34	0.087	0.225749	2.27374e-13	-0.603711	0.106108	-0.497616	0.143853	0.238027	0.000278283	0.43567	0.123063
304	RpoB	C	K43R	K	43	R	Positive	Positive	No	No	0.399	No	32.746	10.3041	4.00634	59.5	-0.03	-0.632	0	-0.6	p	45.9	4	0.2	0	0	1	b	74.9	3.64	0.105	0	0	0	-0.01	Reducedstability	-29	0.36	0.095	0.337977	0.725107	1.65425	0.718772	-0.729995	-1.78924	0.98902	-0.30891	-0.913697	-0.126205
305	RpoB	C	L44G	L	44	G	Aliphatic	Aliphatic	No	No	0.595	No	34.467	12.5005	3.37848	8.2	-0.469	-0.401	0	0.021	p	87.1	3.24	0.095	0	0	0	p	121.5	3.48	0.1	0	0	0	-0.02	Reducedstability	-34.4	-0.24	-0.005	0.158386	-0.687355	-0.68736	0.193702	-0.0557243	0.135338	0.439811	0.00865953	0.560343	0.230774
306	RpoB	C	L44A	L	44	A	Aliphatic	Aliphatic	No	No	0.595	No	34.467	12.5005	3.37848	8.2	-0.377	-0.347	0	0.0285	p	87.1	3.24	0.095	0	0	0	p	92.3	2.9	0.094	0	0	0	0.09	Increasedstability	-5.20001	0.34	0.001	0.381976	-1.77266e-05	-2.21952e-05	0.423323	-0.0920299	-0.336096	0.726353	-0.000926668	-0.311954	-0.0302547
307	RpoB	C	L44T	L	44	T	Aliphatic	Polar	No	No	0.595	No	34.467	12.5005	3.37848	8.2	-0.43	0.031	0	3.6615	p	87.1	3.24	0.095	0	0	0	p	80.9	3.33	0.109	0	0	0	-0.93	Reducedstability	6.2	-0.09	-0.014	0.066248	0	0	0.328794	0	-0.306889	0.553627	0	-0.268886	-0.240388
308	RpoB	C	L44S	L	44	S	Aliphatic	Polar	No	No	0.595	No	34.467	12.5005	3.37848	8.2	-0.42	-0.016	0	3.654	p	87.1	3.24	0.095	0	0	0	p	90.5	3.12	0.102	0	0	0	-0.61	Reducedstability	-3.4	0.12	-0.007	0.465251	-1.77236e-05	-2.21952e-05	0.405935	-0.116475	-0.22526	0.752221	0.000236412	-0.263715	-0.087331
309	RpoB	C	L44C	L	44	C	Aliphatic	Polar	No	No	0.595	No	34.467	12.5005	3.37848	8.2	-0.616	0.777	0	3.6615	p	87.1	3.24	0.095	0	0	0	p	79.7	3.11	0.119	1	0	0	-0.33	Reducedstability	7.4	0.13	-0.024	0.137972	0	0	0.279051	0	-0.361073	0.485924	0	-0.201737	-0.0661872
310	RpoB	C	L44V	L	44	V	Aliphatic	Aliphatic	No	No	0.595	No	34.467	12.5005	3.37848	8.2	-0.27	-0.23	0	0.0435	p	87.1	3.24	0.095	0	0	0	p	89.4	3.33	0.1	0	0	0	-0.23	Reducedstability	-2.3	-0.09	-0.005	0.12042	0	0	0.261406	0	-0.191258	0.472201	0	-0.24951	-0.186376
311	RpoB	C	L44I	L	44	I	Aliphatic	Aliphatic	No	No	0.595	No	34.467	12.5005	3.37848	8.2	-0.258	-0.169	0	0.0495	p	87.1	3.24	0.095	0	0	0	p	98.2	3.3	0.074	0	0	0	-0.13	Reducedstability	-11.1	-0.06	0.021	-0.057432	1.77236e-05	2.21952e-05	0.374278	-5.42843e-06	-0.380071	0.579749	-0.00262522	-0.243314	-0.336452
312	RpoB	C	L44M	L	44	M	Aliphatic	Aliphatic	No	No	0.595	No	34.467	12.5005	3.37848	8.2	-0.535	0.609	0	0.0435	p	87.1	3.24	0.095	0	0	0	p	83.6	3.3	0.063	0	0	0	-0.15	Reducedstability	3.5	-0.06	0.032	0.132169	-1.77266e-05	-8.02949e-06	-0.383135	0.00457439	0.370807	-0.515934	0.0180791	0.171869	0.462947
313	RpoB	C	L44P	L	44	P	Aliphatic	Polar	No	No	0.595	No	34.467	12.5005	3.37848	8.2	-0.27	-0.23	0	0.0435	p	87.1	3.24	0.095	0	0	0	p	88.3	3.15	0.092	0	0	0	0.58	Increasedstability	-1.20001	0.09	0.003	-0.931872	0	0	0.0151695	0.00682544	-0.478256	-0.119693	0.00757026	0.0394947	-0.387992
314	RpoB	C	L44F	L	44	F	Aliphatic	Aromatic	No	No	0.595	No	34.467	12.5005	3.37848	8.2	-0.631	0.504	0	5.6925	p	87.1	3.24	0.095	0	0	0	p	82.6	3.38	0.113	0	0	0	-0.38	Reducedstability	4.5	-0.14	-0.018	-0.0330217	1.77739e-05	6.47523e-06	-0.0251006	-0.30153	-0.0516155	-0.000313452	0.00636224	0.335431	0.0089244
315	RpoB	C	L44Y	L	44	Y	Aliphatic	Aromatic	No	No	0.595	No	34.467	12.5005	3.37848	8.2	-0.419	0.467	0	5.6925	p	87.1	3.24	0.095	0	0	0	p	81.5	3.37	0.109	0	0	0	-0.31	Reducedstability	5.6	-0.13	-0.014	0.0643324	0	0	0.101307	-0.220652	-0.154618	0.179126	-0.00251906	0.184213	-0.0225247
316	RpoB	C	L44W	L	44	W	Aliphatic	Aromatic	No	No	0.595	No	34.467	12.5005	3.37848	8.2	-0.673	0.631	0	8.5245	p	87.1	3.24	0.095	0	0	0	p	94.4	3.26	0.041	0	0	0	-0.16	Reducedstability	-7.3	-0.02	0.054	-0.56485	0	0	-0.456638	0	0.257995	-0.743696	0.0362654	0.15359	0.18958
317	RpoB	C	L44D	L	44	D	Aliphatic	Negative	No	No	0.595	No	34.467	12.5005	3.37848	8.2	-0.438	0.588	0	-0.252	p	87.1	3.24	0.095	0	0	0	p	103.6	3.19	0.067	0	0	0	-0.82	Reducedstability	-16.5	0.05	0.028	0.316507	-1.77738e-05	-6.47523e-06	0.262639	0.0608281	-0.148465	0.504972	0.00516576	-0.222298	-0.151392
318	RpoB	C	L44E	L	44	E	Aliphatic	Negative	No	No	0.595	No	34.467	12.5005	3.37848	8.2	-0.54	0.61	0	-0.2445	p	87.1	3.24	0.095	0	0	0	p	97.1	3.27	0.067	0	0	0	-0.68	Reducedstability	-10	-0.03	0.028	0.247829	-0.434938	-0.434949	0.114284	0.191256	0.186311	0.358767	-0.010368	0.171241	0.111261
319	RpoB	C	L44N	L	44	N	Aliphatic	Polar	No	No	0.595	No	34.467	12.5005	3.37848	8.2	-0.11	-0.045	0	1.704	p	87.1	3.24	0.095	0	0	0	p	111.8	3.15	0.066	0	0	0	-1.13	Reducedstability	-24.7	0.09	0.029	0.183137	1.77739e-05	1.88837e-05	0.261558	-0.00581747	-0.236042	0.452396	-0.00901578	-0.216798	-0.0628076
320	RpoB	C	L44Q	L	44	Q	Aliphatic	Polar	No	No	0.595	No	34.467	12.5005	3.37848	8.2	-0.323	0.231	0	1.7115	p	87.1	3.24	0.095	0	0	0	p	85.4	3.32	0.101	1	0	0	-0.74	Reducedstability	1.7	-0.08	-0.006	0.146442	1.77739e-05	-0.760943	0.340567	1.76994e-07	-0.381834	0.538139	-0.000113084	0.509754	-0.0958932
321	RpoB	C	L44H	L	44	H	Aliphatic	Positive	No	No	0.595	No	34.467	12.5005	3.37848	8.2	0.075	0.431	0	3.4335	p	87.1	3.24	0.095	0	0	0	p	105.1	3.24	0.052	0	0	0	-0.35	Reducedstability	-18	0	0.043	0.498355	-1.78052e-05	-1.64732e-05	0.429824	0.0201157	-0.385895	0.677788	0.00676072	-0.285213	-0.0325231
322	RpoB	C	L44K	L	44	K	Aliphatic	Positive	No	No	0.595	No	34.467	12.5005	3.37848	8.2	-0.318	0.123	0	3.0255	p	87.1	3.24	0.095	0	0	0	p	82.3	3.29	0.097	0	0	0	-0.71	Reducedstability	4.79999	-0.05	-0.002	-0.0339855	1.77739e-05	1.64732e-05	0.407596	-0.228116	-0.433616	0.621622	-0.000113084	-0.1125	-0.225583
323	RpoB	C	L44R	L	44	R	Aliphatic	Positive	No	No	0.595	No	34.467	12.5005	3.37848	8.2	0.151	-0.264	0	2.3745	p	87.1	3.24	0.095	0	0	0	p	87.8	3.26	0.059	0	0	0	-0.47	Reducedstability	-0.700005	-0.02	0.036	0.00552965	0	0	0.298424	-0.458922	-0.369782	0.447537	-5.68434e-14	0.00730638	0.0141652
324	RpoB	C	R45G	R	45	G	Positive	Aliphatic	No	No	2.947	No	28.719	15.2619	6.45825	20.1	-0.729	-0.475	0	-2.3025	t	20.1	5.46	0.19	1	0	1	t	71.2	4.1	0.158	0	0	0	0.03	Increasedstability	-51.1	1.36	0.032	0.204546	0.836445	2.61186	2.47	1.28607	-4.24919	1.86535	-0.166362	-3.2773	-1.06554
325	RpoB	C	R45A	R	45	A	Positive	Aliphatic	No	No	2.947	No	28.719	15.2619	6.45825	20.1	-0.414	-0.557	0	-2.295	t	20.1	5.46	0.19	1	0	1	t	45.7	5.26	0.158	0	0	0	0.07	Increasedstability	-25.6	0.2	0.032	-0.537351	-0.403565	1.18198	2.40662	1.96599	-4.60426	1.67423	-0.118238	-2.20038	-0.158001
326	RpoB	C	R45T	R	45	T	Positive	Polar	No	No	2.947	No	28.719	15.2619	6.45825	20.1	-0.261	-0.274	0	1.338	t	20.1	5.46	0.19	1	0	1	t	44.6	5.4	0.149	0	0	0	-0.81	Reducedstability	-24.5	0.06	0.041	-2.02451	-1.24367	0.465832	1.71241	0.46519	-3.26018	1.32916	-0.209334	-1.26169	-0.0768171
327	RpoB	C	R45S	R	45	S	Positive	Polar	No	No	2.947	No	28.719	15.2619	6.45825	20.1	-0.577	-0.227	0	1.3305	t	20.1	5.46	0.19	1	0	1	t	42.4	5.49	0.163	0	0	1	-1.03	Reducedstability	-22.3	-0.03	0.027	0.37061	-0.325834	2.57839	1.64689	0.273495	-3.03432	1.491	-0.106479	-1.78367	-0.368419
328	RpoB	C	R45C	R	45	C	Positive	Polar	No	No	2.947	No	28.719	15.2619	6.45825	20.1	-0.37	-0.421	0	1.338	t	20.1	5.46	0.19	1	0	1	t	35.1	5.67	0.197	1	0	0	-0.32	Reducedstability	-15	-0.21	-0.007	-1.27843	-0.172367	1.13806	1.58947	0.84039	-3.57556	1.03824	-0.340305	-1.39928	-0.357553
329	RpoB	C	R45V	R	45	V	Positive	Aliphatic	No	No	2.947	No	28.719	15.2619	6.45825	20.1	0.167	-0.714	0	-2.2815	t	20.1	5.46	0.19	1	0	1	t	27.3	5.76	0.227	0	0	0	0.52	Increasedstability	-7.2	-0.3	-0.037	-0.107877	0	2.98558	1.24206	0.00868737	-2.3098	0.764966	-0.759156	-1.90222	-0.285069
330	RpoB	C	R45L	R	45	L	Positive	Aliphatic	No	No	2.947	No	28.719	15.2619	6.45825	20.1	0.424	-0.786	0	-2.274	t	20.1	5.46	0.19	1	0	1	t	18.5	6.01	0.215	0	0	0	0.56	Increasedstability	1.6	-0.55	-0.025	-1.03067	2.2278	1.99485	1.29091	0.138679	-3.23659	-0.242827	-1.04703	-1.77253	-0.337545
331	RpoB	C	R45I	R	45	I	Positive	Aliphatic	No	No	2.947	No	28.719	15.2619	6.45825	20.1	0.424	-0.786	0	-2.274	t	20.1	5.46	0.19	1	0	1	t	28.4	5.84	0.219	0	0	0	0.42	Increasedstability	-8.3	-0.38	-0.029	-0.473779	0.607752	1.31599	0.610345	0.481155	-1.86433	-0.389659	-0.0952143	-1.19653	-0.0670541
332	RpoB	C	R45M	R	45	M	Positive	Aliphatic	No	No	2.947	No	28.719	15.2619	6.45825	20.1	-0.046	-0.219	0	-2.2815	t	20.1	5.46	0.19	1	0	1	t	15.1	5.98	0.214	1	0	0	-0.2	Reducedstability	5	-0.52	-0.024	-2.60551	-0.0232888	1.06614	0.103538	-0.176875	-1.48294	-0.982713	-0.0181464	-0.904436	-0.195556
333	RpoB	C	R45P	R	45	P	Positive	Polar	No	No	2.947	No	28.719	15.2619	6.45825	20.1	0.167	-0.714	0	-2.2815	t	20.1	5.46	0.19	1	0	1	a	55	4.23	0.209	0	0	0	-1.69	Reducedstability	-34.9	1.23	-0.019	0.649316	0.477976	2.05452	1.65779	0.318989	-3.53494	0.719013	-0.12026	-2.1021	1.03562
334	RpoB	C	R45F	R	45	F	Positive	Aromatic	No	No	2.947	No	28.719	15.2619	6.45825	20.1	-0.213	-0.605	0	3.369	t	20.1	5.46	0.19	1	0	1	t	18.4	6.34	0.271	0	0	0	0.15	Increasedstability	1.7	-0.88	-0.081	-0.613053	-0.273167	1.83626	0.128129	0.242479	-1.54388	-0.690523	-0.257503	-0.671504	-0.048712
335	RpoB	C	R45Y	R	45	Y	Positive	Aromatic	No	No	2.947	No	28.719	15.2619	6.45825	20.1	0.36	-0.436	0	3.369	t	20.1	5.46	0.19	1	0	1	t	17.7	6.62	0.284	1	0	0	0.11	Increasedstability	2.4	-1.16	-0.094	0.547809	-0.881192	1.98508	0.870902	0.432862	-2.60605	0.434135	1.33875	-1.54446	0.0153248
336	RpoB	C	R45W	R	45	W	Positive	Aromatic	No	No	2.947	No	28.719	15.2619	6.45825	20.1	0.045	-0.363	0	6.201	t	20.1	5.46	0.19	1	0	1	t	19.2	5.83	0.273	1	0	0	0.07	Increasedstability	0.899999	-0.37	-0.083	-0.647225	-1.17864	0.387601	-0.493159	0.268729	-0.107594	-0.995897	0.308254	-0.39501	0.783848
337	RpoB	C	R45D	R	45	D	Positive	Negative	No	No	2.947	No	28.719	15.2619	6.45825	20.1	0.205	-0.399	0	-2.5755	t	20.1	5.46	0.19	1	0	1	t	34.3	5.82	0.205	0	0	1	-0.7	Reducedstability	-14.2	-0.36	-0.015	-1.10247	0.599571	0.291501	2.35074	0.446113	-3.6474	2.27969	-0.691491	-1.78257	-0.91023
338	RpoB	C	R45E	R	45	E	Positive	Negative	No	No	2.947	No	28.719	15.2619	6.45825	20.1	0.335	-0.436	0	-2.5695	t	20.1	5.46	0.19	1	0	1	t	26.2	6.16	0.192	1	0	0	-0.47	Reducedstability	-6.1	-0.7	-0.002	-0.415502	0.411176	-0.25067	1.10116	-0.396259	-1.41537	0.970089	-0.158388	-0.306199	-0.384686
339	RpoB	C	R45N	R	45	N	Positive	Polar	No	No	2.947	No	28.719	15.2619	6.45825	20.1	0.095	-0.301	0	-0.6195	t	20.1	5.46	0.19	1	0	1	t	31.8	5.79	0.21	1	0	1	-0.48	Reducedstability	-11.7	-0.33	-0.02	0.284581	0.0948773	1.14861	1.49617	0.336266	-2.27354	1.46215	-0.196735	-1.31797	-0.495167
340	RpoB	C	R45Q	R	45	Q	Positive	Polar	No	No	2.947	No	28.719	15.2619	6.45825	20.1	-0.004	-0.389	0	-0.612	t	20.1	5.46	0.19	1	0	1	t	29.6	6.03	0.229	1	0	1	-0.37	Reducedstability	-9.5	-0.57	-0.039	-0.951334	0.0332945	-1.03612	0.86692	0.368235	-1.71293	0.524644	0.0317225	0.284438	-0.340198
341	RpoB	C	R45H	R	45	H	Positive	Positive	No	No	2.947	No	28.719	15.2619	6.45825	20.1	-1.101	-0.072	0	1.1085	t	20.1	5.46	0.19	1	0	1	t	19.7	6.2	0.25	1	0	0	-0.06	Reducedstability	0.399999	-0.74	-0.06	-1.16181	-0.813347	0.431074	0.897712	0.113527	-1.42807	0.695866	-0.095761	-1.04515	-0.270421
342	RpoB	C	R45K	R	45	K	Positive	Positive	No	No	2.947	No	28.719	15.2619	6.45825	20.1	-0.349	0.029	0	0.7005	t	20.1	5.46	0.19	1	0	1	t	13.4	6.09	0.217	0	0	0	-0.87	Reducedstability	6.7	-0.63	-0.027	0.776283	-0.363674	1.464	0.468059	-0.611424	0.489891	-0.0539877	-0.0398161	-0.180276	-0.420907
343	RpoB	C	E46G	E	46	G	Negative	Aliphatic	No	No	0.143	No	34.235	17.4735	9.17811	78.1	-0.203	-0.487	0	0.3165	a	78.1	3.32	0.134	0	0	0	a	93.5	3.34	0.155	0	0	0	-0.38	Reducedstability	-15.4	-0.02	-0.021	0.218022	-1.77664e-05	-1.51542e-05	0.415452	-0.0119987	-0.366448	0.633159	0.00796527	-0.223062	-0.236233
344	RpoB	C	E46A	E	46	A	Negative	Aliphatic	No	No	0.143	No	34.235	17.4735	9.17811	78.1	-0.057	-0.354	0	0.324	a	78.1	3.32	0.134	0	0	0	a	81.1	3.06	0.14	0	0	0	0.06	Increasedstability	-3	0.26	-0.006	0.179361	0	0	0.148218	-0.00904539	-0.0781029	0.259594	-0.000281478	-0.128942	-0.0116282
345	RpoB	C	E46T	E	46	T	Negative	Polar	No	No	0.143	No	34.235	17.4735	9.17811	78.1	0.102	-1.507	0	3.957	a	78.1	3.32	0.134	0	0	0	a	66.9	3.26	0.14	0	0	0	-0.17	Reducedstability	11.2	0.06	-0.006	0.912944	0	0	-0.00846235	0.0901939	0.0922396	0.0159603	0.00551593	0.0096021	0.0314101
346	RpoB	C	E46S	E	46	S	Negative	Polar	No	No	0.143	No	34.235	17.4735	9.17811	78.1	-0.024	-1.657	0	3.9495	a	78.1	3.32	0.134	0	0	0	a	80.5	3.26	0.137	0	0	0	-0.3	Reducedstability	-2.4	0.06	-0.003	0.309032	-1.77633e-05	-1.52105e-05	0.313884	0.000994174	-0.127992	0.593979	-0.00334984	-0.237142	-0.231187
347	RpoB	C	E46C	E	46	C	Negative	Polar	No	No	0.143	No	34.235	17.4735	9.17811	78.1	-0.205	-0.38	0	3.957	a	78.1	3.32	0.134	0	0	0	a	66.9	3.2	0.148	0	0	0	-0.08	Reducedstability	11.2	0.12	-0.014	0.248975	-1.77633e-05	-1.52105e-05	0.0279182	-0.0783959	-0.0097331	0.176842	0.00100489	-0.00615233	0.143289
348	RpoB	C	E46V	E	46	V	Negative	Aliphatic	No	No	0.143	No	34.235	17.4735	9.17811	78.1	0.185	-0.089	0	0.339	a	78.1	3.32	0.134	0	0	0	a	75.9	3.28	0.13	0	0	0	0	Reducedstability	2.2	0.04	0.004	0.879143	1.24716e-05	2.68422e-05	-0.00637821	-0.0847185	0.155009	0.0707015	0.00444874	-0.0226596	0.101313
349	RpoB	C	E46L	E	46	L	Negative	Aliphatic	No	No	0.143	No	34.235	17.4735	9.17811	78.1	0.278	0.038	0	0.345	a	78.1	3.32	0.134	0	0	0	a	87.2	3.35	0.126	0	0	0	0.32	Increasedstability	-9.1	-0.03	0.008	-0.00351778	1.77633e-05	2.07018e-05	0.0717617	-0.0541236	-0.0383903	0.124825	-0.00487231	-0.0544751	-0.0471648
350	RpoB	C	E46I	E	46	I	Negative	Aliphatic	No	No	0.143	No	34.235	17.4735	9.17811	78.1	0.278	0.038	0	0.345	a	78.1	3.32	0.134	0	0	0	a	78.1	3.31	0.126	0	0	0	-0.05	Reducedstability	0	0.01	0.008	-0.117118	0	0	-0.510314	0.0606808	0.410376	-0.831252	0.0775038	0.199435	0.31334
351	RpoB	C	E46M	E	46	M	Negative	Aliphatic	No	No	0.143	No	34.235	17.4735	9.17811	78.1	0.034	0.983	0	0.339	a	78.1	3.32	0.134	0	0	0	a	76.3	3.28	0	0	0	0	-0.09	Reducedstability	1.79999	0.04	0.134	0.0337923	0.694782	0.694782	-0.095298	0.0736954	-0.640506	-0.371422	0.00280375	-0.518306	0.20028
352	RpoB	C	E46P	E	46	P	Negative	Polar	No	No	0.143	No	34.235	17.4735	9.17811	78.1	0.185	-0.089	0	0.339	a	78.1	3.32	0.134	0	0	0	a	57.5	3.36	0.223	0	0	0	-0.44	Reducedstability	20.6	-0.04	-0.089	-0.298026	1.77681e-05	2.07018e-05	-0.225737	0.111751	-0.193251	-0.559572	0.94824	0.195	-0.57448
353	RpoB	C	E46F	E	46	F	Negative	Aromatic	No	No	0.143	No	34.235	17.4735	9.17811	78.1	-0.005	-0.504	0	5.988	a	78.1	3.32	0.134	0	0	0	a	94.7	3.3	0.086	0	0	0	-0.04	Reducedstability	-16.6	0.02	0.048	-0.344952	0.69436	0.69436	-0.152325	0.328181	-0.643342	-0.470815	0.00502937	-0.704512	0.017267
354	RpoB	C	E46Y	E	46	Y	Negative	Aromatic	No	No	0.143	No	34.235	17.4735	9.17811	78.1	0.23	-0.608	0	5.988	a	78.1	3.32	0.134	0	0	0	a	60.6	3.55	0	1	0	0	0.39	Increasedstability	17.5	-0.23	0.134	-0.919513	1.48931	-0.389268	-0.375875	-1.15533	-0.275275	-0.805459	0.0220852	0.637511	-0.0386713
355	RpoB	C	E46W	E	46	W	Negative	Aromatic	No	No	0.143	No	34.235	17.4735	9.17811	78.1	0.077	-0.76	0	8.82	a	78.1	3.32	0.134	0	0	0	a	74	3.71	0.13	0	0	0	0.14	Increasedstability	4.1	-0.39	0.004	-0.392821	1.77644e-05	-1.01891	-1.25805	-0.155241	1.51405	-1.47382	0.162115	1.32178	0.458255
356	RpoB	C	E46D	E	46	D	Negative	Negative	No	No	0.143	No	34.235	17.4735	9.17811	78.1	-0.313	-0.302	0	0.0435	a	78.1	3.32	0.134	0	0	0	a	82.3	3.28	0.141	0	0	0	-0.06	Reducedstability	-4.20001	0.04	-0.007	-0.123298	-1.77644e-05	-2.07018e-05	0.152102	-0.101939	-0.0767897	0.287911	-0.00169581	-0.15712	-0.208567
357	RpoB	C	E46N	E	46	N	Negative	Polar	No	No	0.143	No	34.235	17.4735	9.17811	78.1	0.111	-1.95	0	1.9995	a	78.1	3.32	0.134	0	0	0	a	98.9	3.28	0.13	0	0	0	-0.1	Reducedstability	-20.8	0.04	0.004	0.0354554	1.77644e-05	2.07018e-05	0.222347	-0.0691977	-0.170146	0.36256	-0.00286251	-0.136574	-0.166417
358	RpoB	C	E46Q	E	46	Q	Negative	Polar	No	No	0.143	No	34.235	17.4735	9.17811	78.1	0.134	-1.33	0	2.007	a	78.1	3.32	0.134	0	0	0	a	77.9	3.32	0.107	0	0	0	-0.15	Reducedstability	0.199996	0	0.027	0.129095	0	0	0.0129831	-0.00353501	0.000284359	0.0234164	-0.0072341	0.0171596	0.0847779
359	RpoB	C	E46H	E	46	H	Negative	Positive	No	No	0.143	No	34.235	17.4735	9.17811	78.1	0.547	0.236	0	3.7275	a	78.1	3.32	0.134	0	0	0	a	60.1	3.51	0.17	0	0	0	0.18	Increasedstability	18	-0.19	-0.036	0.365524	0	0	-0.106071	0.0070163	0.215355	-0.052597	-0.00681578	0.101085	0.158769
360	RpoB	C	E46K	E	46	K	Negative	Positive	No	No	0.143	No	34.235	17.4735	9.17811	78.1	0.42	-0.394	0	3.321	a	78.1	3.32	0.134	0	0	0	a	80.9	3.24	0.091	0	0	0	-0.16	Reducedstability	-2.8	0.08	0.043	-0.244637	0	0	-0.130352	-0.0834214	0.0167714	-0.278571	0.00497279	0.238141	-0.00131595
361	RpoB	C	E46R	E	46	R	Negative	Positive	No	No	0.143	No	34.235	17.4735	9.17811	78.1	0.692	-0.395	0	2.67	a	78.1	3.32	0.134	0	0	0	a	70.9	3.43	0.115	0	0	0	-0.09	Reducedstability	7.2	-0.11	0.019	0.046897	0	0	-0.0706146	0.0458518	-0.105403	-0.213449	6.37335e-05	0.412341	-0.0886612
362	RpoB	C	P47G	P	47	G	Polar	Aliphatic	No	No	0.414	No	31.579	13.7054	9.36853	33.5	-1.541	-0.508	0	0.0285	a	4.1	5.93	0.347	0	0	0	a	6.3	4.18	0.217	0	0	0	-0.72	Reducedstability	-2.2	1.75	0.13	2.32136	-1.76845e-05	-1.22578e-05	1.44091	0.204319	-1.01141	2.34426	-0.0600745	-0.537644	-0.0454138
363	RpoB	C	P47A	P	47	A	Polar	Aliphatic	No	No	0.414	No	31.579	13.7054	9.36853	33.5	-1.252	-0.554	0	0.036	a	4.1	5.93	0.347	0	0	0	a	5.2	5.74	0.296	0	0	0	0.2	Increasedstability	-1.1	0.19	0.051	1.10278	0.122901	0.17683	0.415297	1.18821	-0.461406	0.454347	0.101654	-0.865138	-0.0712462
364	RpoB	C	P47T	P	47	T	Polar	Polar	No	No	0.414	No	31.579	13.7054	9.36853	33.5	-1.345	-0.452	0	3.669	a	4.1	5.93	0.347	0	0	0	a	3.6	6.05	0.356	0	0	0	0.14	Increasedstability	0.5	-0.12	-0.009	2.75198	-0.100074	-0.11397	0.0476718	-0.0121337	0.813191	0.628556	0.906007	0.191631	0.336998
365	RpoB	C	P47S	P	47	S	Polar	Polar	No	No	0.414	No	31.579	13.7054	9.36853	33.5	-1.446	-0.374	0	3.6615	a	4.1	5.93	0.347	0	0	0	a	4.3	6.2	0.304	0	0	1	-0.42	Reducedstability	-0.2	-0.27	0.043	2.4673	-0.615879	-0.578384	0.435771	-0.00527792	0.546353	1.46485	0.505082	0.171159	0.487393
366	RpoB	C	P47C	P	47	C	Polar	Polar	No	No	0.414	No	31.579	13.7054	9.36853	33.5	-1.006	-0.359	0	3.669	a	4.1	5.93	0.347	0	0	0	a	3.8	5.99	0.404	0	0	0	0.62	Increasedstability	0.3	-0.06	-0.057	2.28434	-0.183907	0.0615469	0.145526	-0.0571995	-0.235426	0.749932	-0.0766632	0.461122	0.603999
367	RpoB	C	P47V	P	47	V	Polar	Aliphatic	No	No	0.414	No	31.579	13.7054	9.36853	33.5	-0.764	-0.653	0	0.0495	a	4.1	5.93	0.347	0	0	0	a	2.9	6.1	0.403	0	0	0	1.45	Increasedstability	1.2	-0.17	-0.056	1.31143	0.000959817	-1.22893e-05	-0.546354	-0.0177748	0.599844	-0.989744	1.21099	0.26876	0.498717
368	RpoB	C	P47L	P	47	L	Polar	Aliphatic	No	No	0.414	No	31.579	13.7054	9.36853	33.5	-0.573	-0.705	0	0.057	a	4.1	5.93	0.347	0	0	0	a	5	6.4	0.403	0	0	0	1.26	Increasedstability	-0.9	-0.47	-0.056	3.38818	1.05954	0.681808	-0.605731	-0.185454	0.0799371	-1.674	2.60454	0.437864	0.311103
369	RpoB	C	P47I	P	47	I	Polar	Aliphatic	No	No	0.414	No	31.579	13.7054	9.36853	33.5	-0.573	-0.705	0	0.057	a	4.1	5.93	0.347	0	0	0	a	2.4	5.96	0.456	0	0	0	0.93	Increasedstability	1.7	-0.03	-0.109	3.26879	0	-0.0231145	-0.895567	-0.023427	0.759274	-1.58065	3.69629	0.740782	0.391146
370	RpoB	C	P47M	P	47	M	Polar	Aliphatic	No	No	0.414	No	31.579	13.7054	9.36853	33.5	-0.602	-0.335	0	0.0495	a	4.1	5.93	0.347	0	0	0	a	3.3	6.36	0.394	0	0	0	0.41	Increasedstability	0.8	-0.43	-0.047	3.18952	0	-0.0247278	-1.21754	-0.0313114	1.73291	-1.30964	1.22167	0.751257	1.07799
371	RpoB	C	P47F	P	47	F	Polar	Aromatic	No	No	0.414	No	31.579	13.7054	9.36853	33.5	-0.918	-0.356	0	5.7	a	4.1	5.93	0.347	0	0	0	a	3.3	6.24	0.428	0	0	0	0.58	Increasedstability	0.8	-0.31	-0.081	5.12215	0.330937	-1.06382	-1.9924	0.0640121	1.98698	-2.6841	5.84927	0.484296	0.893432
372	RpoB	C	P47Y	P	47	Y	Polar	Aromatic	No	No	0.414	No	31.579	13.7054	9.36853	33.5	-0.785	-0.384	0	5.7	a	4.1	5.93	0.347	0	0	0	a	3.8	6	0.413	0	0	1	0.18	Increasedstability	0.3	-0.07	-0.066	9.25996	0.0438957	0.19496	-1.95672	0.632256	2.86919	-1.89558	6.39862	0.701505	0.995408
373	RpoB	C	P47W	P	47	W	Polar	Aromatic	No	No	0.414	No	31.579	13.7054	9.36853	33.5	-1.052	-0.48	0	8.532	a	4.1	5.93	0.347	0	0	0	a	2.5	6.35	0.428	0	0	1	-0.1	Reducedstability	1.6	-0.42	-0.081	6.83132	0.676183	0.362842	-1.3165	-0.149164	0.341351	-1.93701	6.29603	0.738023	1.40632
374	RpoB	C	P47D	P	47	D	Polar	Negative	No	No	0.414	No	31.579	13.7054	9.36853	33.5	-1	-0.404	0	-0.2445	a	4.1	5.93	0.347	0	0	0	a	4.9	6.53	0.369	1	0	1	-0.12	Reducedstability	-0.8	-0.6	-0.022	2.84459	-0.581783	-0.639372	-0.352611	-1.99092	3.27961	0.467704	1.1449	0.303236	0.526708
375	RpoB	C	P47E	P	47	E	Polar	Negative	No	No	0.414	No	31.579	13.7054	9.36853	33.5	-1.013	-0.477	0	-0.2385	a	4.1	5.93	0.347	0	0	0	a	3.3	6.45	0.446	1	0	1	0.25	Increasedstability	0.8	-0.52	-0.099	3.28735	-0.311309	0.143756	-0.556966	-1.75551	2.38632	-0.360746	0.0925239	0.775081	0.817482
376	RpoB	C	P47N	P	47	N	Polar	Polar	No	No	0.414	No	31.579	13.7054	9.36853	33.5	-0.962	-0.572	0	1.7115	a	4.1	5.93	0.347	0	0	0	a	5.3	6.09	0.394	1	0	1	0.51	Increasedstability	-1.2	-0.16	-0.047	3.25748	0.488986	-1.14694	0.236489	-0.546773	0.0696111	0.739071	1.88104	0.357227	0.84256
377	RpoB	C	P47Q	P	47	Q	Polar	Polar	No	No	0.414	No	31.579	13.7054	9.36853	33.5	-1.121	-0.543	0	1.719	a	4.1	5.93	0.347	0	0	0	a	3.3	5.97	0	1	0	1	-0.04	Reducedstability	0.8	-0.04	0.347	3.97336	-0.456484	-0.458	-1.05549	-0.0100442	2.30795	-0.553032	0.0471996	1.17523	0.809024
378	RpoB	C	P47H	P	47	H	Polar	Positive	No	No	0.414	No	31.579	13.7054	9.36853	33.5	-0.996	0.088	0	3.4395	a	4.1	5.93	0.347	0	0	0	a	2.9	6.31	0.391	1	0	1	0.68	Increasedstability	1.2	-0.38	-0.044	6.91464	0.52475	-0.37352	-1.45855	0.019527	3.04215	-1.06672	4.27784	0.698604	0.833535
379	RpoB	C	P47K	P	47	K	Polar	Positive	No	No	0.414	No	31.579	13.7054	9.36853	33.5	-1.184	-0.678	0	3.033	a	4.1	5.93	0.347	0	0	0	a	4.8	5.97	0.378	0	0	1	-0.74	Reducedstability	-0.7	-0.04	-0.031	6.05293	0.492542	-1.78748	-0.612758	0.496053	2.293	-0.680638	2.0209	1.72428	1.17262
380	RpoB	C	P47R	P	47	R	Polar	Positive	No	No	0.414	No	31.579	13.7054	9.36853	33.5	-0.659	-0.489	0	2.382	a	4.1	5.93	0.347	0	0	0	a	4.7	5.98	0.397	0	0	1	-0.52	Reducedstability	-0.6	-0.05	-0.05	9.01266	0.925119	0.83891	-1.39886	1.14933	3.42013	-0.567523	2.68443	0.873471	0.819982
381	RpoB	C	L48G	L	48	G	Aliphatic	Aliphatic	No	No	0.639	No	28.225	11.1754	12.6809	26.8	-2.494	-0.604	0	0.021	b	26.8	4.18	0.302	0	0	0	b	81.9	4.12	0.162	0	0	0	0.08	Increasedstability	-55.1	0.06	0.14	2.86359	-0.0134829	-0.0185807	1.82759	0.000491429	-0.837526	3.41903	-0.0214276	-0.959446	-0.509359
382	RpoB	C	L48A	L	48	A	Aliphatic	Aliphatic	No	No	0.639	No	28.225	11.1754	12.6809	26.8	-2.108	-0.619	0	0.0285	b	26.8	4.18	0.302	0	0	0	b	57.2	3.48	0.178	0	0	0	-0.52	Reducedstability	-30.4	0.7	0.124	2.56408	0	0	1.58546	0	-0.668377	3.02535	0.0286753	-0.907083	-0.488878
383	RpoB	C	L48T	L	48	T	Aliphatic	Polar	No	No	0.639	No	28.225	11.1754	12.6809	26.8	-2.068	-0.27	0	3.6615	b	26.8	4.18	0	0	0	0	b	41.5	4.02	0	0	0	0	-0.48	Reducedstability	-14.7	0.16	0	1.79351	0	0	0.856534	0	-0.153028	1.77102	-0.0177678	-0.504829	-0.149355
384	RpoB	C	L48S	L	48	S	Aliphatic	Polar	No	No	0.639	No	28.225	11.1754	12.6809	26.8	-2.312	-0.256	0	3.654	b	26.8	4.18	0.302	0	0	0	b	53.7	3.62	0.181	0	0	0	-0.77	Reducedstability	-26.9	0.56	0.121	1.93845	-0.630751	-0.630751	1.5206	0	-0.465873	3.14903	-0.00788903	-0.338802	-0.642426
385	RpoB	C	L48C	L	48	C	Aliphatic	Polar	No	No	0.639	No	28.225	11.1754	12.6809	26.8	-1.477	0.244	0	3.6615	b	26.8	4.18	0	0	0	0	b	38.5	3.96	0.215	0	0	0	0.21	Increasedstability	-11.7	0.22	-0.215	1.66519	0	0	0.892561	0	-0.413041	1.9666	-0.0113123	-0.422275	-0.338517
386	RpoB	C	L48V	L	48	V	Aliphatic	Aliphatic	No	No	0.639	No	28.225	11.1754	12.6809	26.8	-1.38	-0.64	0	0.0435	b	26.8	4.18	0.302	0	0	0	b	49.9	3.95	0.196	0	0	0	0.67	Increasedstability	-23.1	0.23	0.106	1.89545	-1.73068e-05	-0.000300471	0.859874	-0.000695208	-0.0988915	1.83679	0.0463757	-0.513584	-0.15699
387	RpoB	C	L48I	L	48	I	Aliphatic	Aliphatic	No	No	0.639	No	28.225	11.1754	12.6809	26.8	-1.05	-0.647	0	0.0495	b	26.8	4.18	0.302	0	0	0	b	31.6	4.2	0.27	0	0	0	0.72	Increasedstability	-4.8	-0.02	0.032	1.27724	0	0	0.487335	0	0.0769544	1.13114	0.050271	-0.286756	-0.0754311
388	RpoB	C	L48M	L	48	M	Aliphatic	Aliphatic	No	No	0.639	No	28.225	11.1754	12.6809	26.8	-1.048	0.003	0	0.0435	b	26.8	4.18	0.302	0	0	0	b	33.9	3.69	0.219	1	0	0	-0.18	Reducedstability	-7.1	0.49	0.083	-0.0249303	1.77063e-05	2.24468e-05	-0.0792848	-1.70718e-06	-0.0769023	0.0926419	-0.138148	0.12015	0.108145
389	RpoB	C	L48P	L	48	P	Aliphatic	Polar	No	No	0.639	No	28.225	11.1754	12.6809	26.8	-1.38	-0.64	0	0.0435	b	26.8	4.18	0.302	0	0	0	b	31.7	4.4	0.266	0	0	0	-3.02	Reducedstability	-4.9	-0.22	0.036	3.23515	-1.77296e-05	-2.26335e-05	0.941401	-0.0246261	-0.637386	1.73822	1.05875	-0.538417	0.761815
390	RpoB	C	L48F	L	48	F	Aliphatic	Aromatic	No	No	0.639	No	28.225	11.1754	12.6809	26.8	-1.311	-0.351	0	5.6925	b	26.8	4.18	0.302	0	0	0	b	27.9	4.34	0.332	0	0	0	0.2	Increasedstability	-1.1	-0.16	-0.03	1.85603	-0.478165	-1.44959	0.753663	0.109497	0.0268602	1.88298	0.0928741	0.0203139	0.76928
391	RpoB	C	L48Y	L	48	Y	Aliphatic	Aromatic	No	No	0.639	No	28.225	11.1754	12.6809	26.8	-1.2	-0.392	0	5.6925	b	26.8	4.18	0.302	0	0	0	b	29.9	4.38	0.335	1	0	1	-0.1	Reducedstability	-3.1	-0.2	-0.033	2.13293	-0.690162	-0.614539	0.759509	0	0.149971	1.90916	0.172776	-0.0536886	0.51168
392	RpoB	C	L48W	L	48	W	Aliphatic	Aromatic	No	No	0.639	No	28.225	11.1754	12.6809	26.8	-1.392	-0.367	0	8.5245	b	26.8	4.18	0.302	0	0	0	b	70.9	3.8	0.116	0	0	0	0.05	Increasedstability	-44.1	0.38	0.186	2.4728	-0.0332681	0.0148995	0.563785	0	0.397401	1.59803	0.0978225	-0.463539	0.309454
393	RpoB	C	L48D	L	48	D	Aliphatic	Negative	No	No	0.639	No	28.225	11.1754	12.6809	26.8	-2	0.119	0	-0.252	b	26.8	4.18	0.302	0	0	0	b	64.5	3.66	0.163	0	0	0	-1.15	Reducedstability	-37.7	0.52	0.139	2.15615	-0.779575	-0.771441	1.41527	-0.088238	-0.379469	2.85204	-0.025013	-0.23711	0.25784
394	RpoB	C	L48E	L	48	E	Aliphatic	Negative	No	No	0.639	No	28.225	11.1754	12.6809	26.8	-1.889	0.111	0	-0.2445	b	26.8	4.18	0.302	0	0	0	b	42.4	3.61	0.2	0	0	0	-0.77	Reducedstability	-15.6	0.57	0.102	2.19073	0.298738	-0.480225	0.326857	-0.459728	1.45383	1.28224	-0.00622651	0.324591	-0.568754
395	RpoB	C	L48N	L	48	N	Aliphatic	Polar	No	No	0.639	No	28.225	11.1754	12.6809	26.8	-1.731	-0.467	0	1.704	b	26.8	4.18	0.302	0	0	0	b	69.2	3.69	0.149	0	0	0	-0.98	Reducedstability	-42.4	0.49	0.153	2.32676	-0.435211	-0.435211	1.22559	0	-0.3039	2.55515	-0.0101321	-0.228143	-0.118382
396	RpoB	C	L48Q	L	48	Q	Aliphatic	Polar	No	No	0.639	No	28.225	11.1754	12.6809	26.8	-1.774	-0.29	0	1.7115	b	26.8	4.18	0.302	0	0	0	b	35.1	3.7	0.211	0	0	0	-0.62	Reducedstability	-8.3	0.48	0.091	1.4007	-0.000993954	-0.85597	0.236822	0.00445441	0.653921	1.22775	-0.00134408	0.288519	-0.147931
397	RpoB	C	L48H	L	48	H	Aliphatic	Positive	No	No	0.639	No	28.225	11.1754	12.6809	26.8	-1.514	0.272	0	3.4335	b	26.8	4.18	0.302	0	0	0	b	65.9	3.75	0.14	0	0	0	-0.16	Reducedstability	-39.1	0.43	0.162	1.34917	1.77059e-05	2.24802e-05	-0.47816	-1.17786e-06	1.3496	0.200427	-0.0285527	0.146554	0.0139877
398	RpoB	C	L48K	L	48	K	Aliphatic	Positive	No	No	0.639	No	28.225	11.1754	12.6809	26.8	-1.679	-0.148	0	3.0255	b	26.8	4.18	0	0	0	0	b	63.3	3.7	0	0	0	0	-0.37	Reducedstability	-36.5	0.48	0	1.2182	0	-1.7205	0.215664	0.269972	0.891399	0.921993	-0.00757072	0.701687	-0.0247723
399	RpoB	C	L48R	L	48	R	Aliphatic	Positive	No	No	0.639	No	28.225	11.1754	12.6809	26.8	-1.181	-0.209	0	2.3745	b	26.8	4.18	0.302	0	0	0	b	65.9	3.41	0.121	1	0	0	-0.3	Reducedstability	-39.1	0.77	0.181	1.93748	0	0	0.0874638	0.129087	0.75088	1.03747	-0.00997564	0.0802919	-0.189548
400	RpoB	C	E49G	E	49	G	Negative	Aliphatic	No	No	1.025	No	28.369	8.67324	9.93699	4.7	-0.514	-0.324	0	0.3165	p	59	3.48	0.2	0	0	0	p	70.3	3.75	0.249	0	0	0	0.7	Increasedstability	-11.3	-0.27	-0.049	0.917428	0.397604	1.89275	1.2183	1.65358	-2.9145	1.12924	-0.0418047	-1.4891	-0.852289
401	RpoB	C	E49A	E	49	A	Negative	Aliphatic	No	No	1.025	No	28.369	8.67324	9.93699	4.7	-0.266	-0.168	0	0.324	p	59	3.48	0.2	0	0	0	p	53.7	3.38	0.208	0	0	0	0.74	Increasedstability	5.3	0.1	-0.008	0.916437	0.358972	1.86819	1.07154	1.51914	-2.60222	1.00198	0.0339421	-1.48624	-0.677851
402	RpoB	C	E49T	E	49	T	Negative	Polar	No	No	1.025	No	28.369	8.67324	9.93699	4.7	-0.174	-1.099	0	3.957	p	59	3.48	0.2	0	0	0	p	57	3.61	0.19	0	0	0	-0.06	Reducedstability	2	-0.13	0.01	1.07626	0.522994	2.0425	0.623784	1.02452	-1.96763	0.518862	-0.00091833	-1.38151	-0.29463
403	RpoB	C	E49S	E	49	S	Negative	Polar	No	No	1.025	No	28.369	8.67324	9.93699	4.7	-0.393	-1.276	0	3.9495	p	59	3.48	0.2	0	0	0	p	52.3	3.64	0.213	0	0	0	0.02	Increasedstability	6.7	-0.16	-0.013	0.69159	0.520254	1.56121	1.04635	1.61577	-2.55434	1.08563	-0.0296805	-1.40647	-0.974432
404	RpoB	C	E49C	E	49	C	Negative	Polar	No	No	1.025	No	28.369	8.67324	9.93699	4.7	-0.229	-0.116	0	3.957	p	59	3.48	0	0	0	0	p	41.5	3.65	0.211	1	0	0	-0.15	Reducedstability	17.5	-0.17	-0.211	0.396071	0.445986	1.18344	0.732138	0.133089	-2.04936	0.999761	-0.0454078	-0.627125	-0.300955
405	RpoB	C	E49V	E	49	V	Negative	Aliphatic	No	No	1.025	No	28.369	8.67324	9.93699	4.7	0.178	0.143	0	0.339	p	59	3.48	0.2	0	0	0	p	51.6	3.68	0.199	0	0	0	0.5	Increasedstability	7.4	-0.2	0.001	0.885859	0.422956	1.75984	0.419133	0.538122	-1.96184	0.36983	1.06934	-1.51353	-0.154534
406	RpoB	C	E49L	E	49	L	Negative	Aliphatic	No	No	1.025	No	28.369	8.67324	9.93699	4.7	0.367	0.291	0	0.345	p	59	3.48	0.2	0	0	0	p	44.4	3.65	0.204	0	0	0	0.69	Increasedstability	14.6	-0.17	-0.004	-0.132161	0.542937	1.83834	-0.0129814	1.10632	-1.3902	-0.584658	-0.097253	-1.00849	-0.465798
407	RpoB	C	E49I	E	49	I	Negative	Aliphatic	No	No	1.025	No	28.369	8.67324	9.93699	4.7	0.367	0.291	0	0.345	p	59	3.48	0.2	0	0	0	p	62.7	3.53	0.177	0	0	0	0.54	Increasedstability	-3.7	-0.05	0.023	0.447313	0.44039	1.91375	0.00134128	0.930944	-1.56601	-0.529526	0.143614	-1.06755	0.0903753
408	RpoB	C	E49M	E	49	M	Negative	Aliphatic	No	No	1.025	No	28.369	8.67324	9.93699	4.7	0.29	0.927	0	0.339	p	59	3.48	0.2	0	0	0	p	70.2	3.41	0.156	0	0	0	0.37	Increasedstability	-11.2	0.07	0.044	-0.130606	1.04545	2.1779	-0.370223	0.910123	-1.26688	-1.33588	0.0786075	-1.02343	-0.178366
409	RpoB	C	E49P	E	49	P	Negative	Polar	No	No	1.025	No	28.369	8.67324	9.93699	4.7	0.178	0.143	0	0.339	p	59	3.48	0.2	0	0	0	p	63.7	3.42	0.186	0	0	0	1.07	Increasedstability	-4.7	0.06	0.014	-0.22017	0.469084	1.48181	0.908163	1.53969	-2.65396	0.723077	0.0374796	-1.35616	-1.29396
410	RpoB	C	E49F	E	49	F	Negative	Aromatic	No	No	1.025	No	28.369	8.67324	9.93699	4.7	0.141	0.005	0	5.988	p	59	3.48	0.2	0	0	0	p	21.6	4.67	0.38	0	0	0	0.2	Increasedstability	37.4	-1.19	-0.18	-0.85649	1.00294	0.923068	-1.02612	1.15653	-0.658504	-2.22887	1.14996	-0.539905	-0.233928
411	RpoB	C	E49Y	E	49	Y	Negative	Aromatic	No	No	1.025	No	28.369	8.67324	9.93699	4.7	0.404	-0.095	0	5.988	p	59	3.48	0.2	0	0	0	p	49.6	3.94	0.187	0	0	0	0.28	Increasedstability	9.4	-0.46	0.013	1.34582	0.583785	3.09315	0.63718	0.910641	-1.88518	0.342062	-0.454667	-1.39235	-0.426829
412	RpoB	C	E49W	E	49	W	Negative	Aromatic	No	No	1.025	No	28.369	8.67324	9.93699	4.7	0.349	-0.191	0	8.82	p	59	3.48	0	0	0	0	p	62.1	3.59	0.18	0	0	0	0.27	Increasedstability	-3.1	-0.11	-0.18	0.611098	0.436993	2.12525	0.198183	0.927053	-1.69805	-0.24505	-0.0350966	-0.998604	-0.0996298
413	RpoB	C	E49D	E	49	D	Negative	Negative	No	No	1.025	No	28.369	8.67324	9.93699	4.7	-0.457	0.04	0	0.0435	p	59	3.48	0.2	0	0	0	p	48.5	3.62	0.197	0	0	0	-0.33	Reducedstability	10.5	-0.14	0.003	-0.873436	0.0293087	0.616112	0.247837	-0.069975	-0.939743	0.280472	0.25483	-1.10337	-0.276143
414	RpoB	C	E49N	E	49	N	Negative	Polar	No	No	1.025	No	28.369	8.67324	9.93699	4.7	-0.262	-1.569	0	1.9995	p	59	3.48	0.2	0	0	0	p	66	3.45	0.194	1	0	0	-0.48	Reducedstability	-7	0.03	0.006	0.32098	-0.15914	1.31189	0.238354	0.68588	-0.931114	0.315253	-0.206183	-0.750702	-0.187496
415	RpoB	C	E49Q	E	49	Q	Negative	Polar	No	No	1.025	No	28.369	8.67324	9.93699	4.7	-0.155	-0.907	0	2.007	p	59	3.48	0.2	0	0	0	p	57.1	3.6	0.201	1	0	0	0.11	Increasedstability	1.9	-0.12	-0.001	0.353203	0.375426	1.12564	0.194233	0.894622	-1.35379	0.103485	0.0579368	-0.632178	-0.343585
416	RpoB	C	E49H	E	49	H	Negative	Positive	No	No	1.025	No	28.369	8.67324	9.93699	4.7	0.401	0.398	0	3.7275	p	59	3.48	0.2	0	0	0	p	73.1	3.44	0.167	0	0	0	0.2	Increasedstability	-14.1	0.04	0.033	0.101775	0.444947	0.939184	-0.27683	0.956054	-0.750008	-0.365308	0.0653103	-0.566308	-0.418945
417	RpoB	C	E49K	E	49	K	Negative	Positive	No	No	1.025	No	28.369	8.67324	9.93699	4.7	0.302	-0.067	0	3.321	p	59	3.48	0.2	0	0	0	p	54.6	3.47	0.187	0	0	0	-0.04	Reducedstability	4.4	0.01	0.013	0.38811	0.349037	1.2562	0.65969	1.14368	-2.03658	0.439151	0.490783	-1.25228	-0.558458
418	RpoB	C	E49R	E	49	R	Negative	Positive	No	No	1.025	No	28.369	8.67324	9.93699	4.7	0.601	-0.283	0	2.67	p	59	3.48	0.2	0	0	0	p	72.1	3.44	0.121	0	0	0	0.16	Increasedstability	-13.1	0.04	0.079	0.911411	0.49422	1.55278	0.391779	0.854432	-1.48391	0.118827	0.156381	-0.867588	-0.237289
419	RpoB	C	V50G	V	50	G	Aliphatic	Aliphatic	No	No	0.34	No	23.834	9.09889	7.30208	1	-2.058	-0.646	0	0.0285	p	1	7.12	0	0	0	0	p	20.7	5	0	0	0	0	-1.56	Reducedstability	-19.7	2.12	0	3.74785	-0.0348104	0.0334365	1.90209	0.241246	-1.16881	3.28301	-0.0859902	-0.598289	0.188517
420	RpoB	C	V50A	V	50	A	Aliphatic	Aliphatic	No	No	0.34	No	23.834	9.09889	7.30208	1	-1.631	-0.712	0	0.036	p	1	7.12	0	0	0	0	p	1.8	6.74	0	0	0	0	-0.72	Reducedstability	-0.8	0.38	0	2.21024	0.0226919	0	1.4334	0.0949186	-1.06184	2.3807	-0.0634594	-0.503793	-0.0613159
421	RpoB	C	V50T	V	50	T	Aliphatic	Polar	No	No	0.34	No	23.834	9.09889	7.30208	1	-1.663	-0.393	0	3.669	p	1	7.12	0	0	0	0	p	1.3	7.05	0	0	0	0	-1.74	Reducedstability	-0.3	0.07	0	1.94331	0	0	0.378221	-0.00747817	0.494504	1.08557	-0.0269947	0.0809449	-0.0443517
422	RpoB	C	V50S	V	50	S	Aliphatic	Polar	No	No	0.34	No	23.834	9.09889	7.30208	1	-1.903	-0.304	0	3.6615	p	1	7.12	0.445	0	0	0	p	2	6.88	0.367	0	0	0	-2.29	Reducedstability	-1	0.24	0.078	3.14637	-0.441875	-0.441877	1.08052	0.0381611	-0.0362487	2.60054	-0.0547262	0.0195485	0.343644
423	RpoB	C	V50C	V	50	C	Aliphatic	Polar	No	No	0.34	No	23.834	9.09889	7.30208	1	-1.029	-0.337	0	3.669	p	1	7.12	0	0	0	0	p	1.2	7.35	0.391	1	0	0	-0.44	Reducedstability	-0.2	-0.23	-0.391	1.98029	0	0	0.498361	0.0644264	-0.40741	1.27325	0.103501	0.287958	0.165487
424	RpoB	C	V50L	V	50	L	Aliphatic	Aliphatic	No	No	0.34	No	23.834	9.09889	7.30208	1	-0.508	-0.914	0	0.057	p	1	7.12	0.445	0	0	0	p	0.8	7.66	0.455	0	0	0	-0.03	Reducedstability	0.2	-0.54	-0.01	0.640713	-1.8027e-05	0.487237	-0.221256	0.149603	0.0212121	-0.336412	0.213045	0.290416	0.0531251
425	RpoB	C	V50I	V	50	I	Aliphatic	Aliphatic	No	No	0.34	No	23.834	9.09889	7.30208	1	-0.508	-0.914	0	0.057	p	1	7.12	0	0	0	0	p	0.1	7.14	0.461	0	0	0	-0.48	Reducedstability	0.9	-0.02	-0.461	-0.469788	0	0	-0.540383	-0.0812129	0.333986	-0.912784	-0.00259438	0.53493	0.198005
426	RpoB	C	V50M	V	50	M	Aliphatic	Aliphatic	No	No	0.34	No	23.834	9.09889	7.30208	1	-0.448	-0.574	0	0.0495	p	1	7.12	0.445	0	0	0	p	0	7.47	0.429	1	0	0	-1.23	Reducedstability	1	-0.35	0.016	1.063	-0.00106206	0.149981	-0.551948	0.175493	0.553989	-0.219219	-0.0230595	0.759697	0.186817
427	RpoB	C	V50P	V	50	P	Aliphatic	Polar	No	No	0.34	No	23.834	9.09889	7.30208	1	-0.85	-0.847	0	0.0495	p	1	7.12	0.445	0	0	0	p	1.1	6.65	0.384	0	0	0	-0.61	Reducedstability	-0.1	0.47	0.061	0.631263	-1.7664e-05	-0.00111283	0.946292	0.07174	-0.813508	1.70261	-0.0298773	-0.154838	-1.06662
428	RpoB	C	V50F	V	50	F	Aliphatic	Aromatic	No	No	0.34	No	23.834	9.09889	7.30208	1	-0.988	-0.808	0	5.7	p	1	7.12	0.445	0	0	0	p	0	7.44	0.487	0	0	0	-1.21	Reducedstability	1	-0.32	-0.042	3.00685	-0.0458253	0.531301	-1.45108	-0.596384	2.29443	-1.09554	2.4548	0.430193	0.348739
429	RpoB	C	V50Y	V	50	Y	Aliphatic	Aromatic	No	No	0.34	No	23.834	9.09889	7.30208	1	-0.948	-0.835	0	5.7	p	1	7.12	0.445	0	0	0	p	0.8	6.91	0.557	0	0	1	-1.78	Reducedstability	0.2	0.21	-0.112	3.26558	0.309885	-0.427767	-1.34054	0.24453	2.12685	-0.771006	0.849948	0.853869	0.236138
430	RpoB	C	V50W	V	50	W	Aliphatic	Aromatic	No	No	0.34	No	23.834	9.09889	7.30208	1	-1.297	-0.966	0	8.532	p	1	7.12	0.445	0	0	0	p	0	7.64	0.489	0	0	0	-1.93	Reducedstability	1	-0.52	-0.044	3.92342	-0.565548	0.157269	-1.79881	0.0231379	2.16499	-1.63786	4.54095	0.686188	0.481162
431	RpoB	C	V50D	V	50	D	Aliphatic	Negative	No	No	0.34	No	23.834	9.09889	7.30208	1	-1.507	-0.358	0	-0.2445	p	1	7.12	0.445	0	0	0	p	0.9	7.69	0.416	1	0	0	-2.4	Reducedstability	0.1	-0.57	0.029	1.78479	0.00274729	-0.124103	0.553208	-2.00648	1.57149	1.73135	-0.0572725	0.0698316	-0.0411672
432	RpoB	C	V50E	V	50	E	Aliphatic	Negative	No	No	0.34	No	23.834	9.09889	7.30208	1	-1.398	-0.431	0	-0.2385	p	1	7.12	0.445	0	0	0	p	0	7.55	0.424	1	0	0	-2.35	Reducedstability	1	-0.43	0.021	-0.323714	0	-2.03354	-0.154645	-3.11664	2.65897	0.984406	-0.00922676	1.00244	0.162915
433	RpoB	C	V50N	V	50	N	Aliphatic	Polar	No	No	0.34	No	23.834	9.09889	7.30208	1	-1.293	-0.601	0	1.7115	p	1	7.12	0.445	0	0	0	p	1.2	7.41	0.445	1	0	1	-2.23	Reducedstability	-0.2	-0.29	0	3.0922	-1.34681e-05	-0.01852	0.423193	0.111415	0.686634	1.50628	-0.0413494	0.248016	0.169915
434	RpoB	C	V50Q	V	50	Q	Aliphatic	Polar	No	No	0.34	No	23.834	9.09889	7.30208	1	-1.306	-0.563	0	1.719	p	1	7.12	0.445	0	0	0	p	0.7	7.45	0.48	1	0	1	-2.39	Reducedstability	0.3	-0.33	-0.035	2.84795	0	-1.91439	-0.371676	0.280402	1.57428	0.75182	0.968603	1.35075	0.224851
435	RpoB	C	V50H	V	50	H	Aliphatic	Positive	No	No	0.34	No	23.834	9.09889	7.30208	1	-1.552	0.061	0	3.4395	p	1	7.12	0.445	0	0	0	p	0	7.53	0.437	1	0	0	-1.66	Reducedstability	1	-0.41	0.008	4.19344	-0.839888	0.153959	-0.630474	0.879767	1.88535	0.00600002	2.45353	-0.087848	0.142471
436	RpoB	C	V50K	V	50	K	Aliphatic	Positive	No	No	0.34	No	23.834	9.09889	7.30208	1	-1.319	-0.489	0	3.033	p	1	7.12	0.445	0	0	0	p	0.8	7.88	0.49	1	0	0	-2.89	Reducedstability	0.2	-0.76	-0.045	3.04373	-0.228429	-1.66145	-0.44437	0.764374	3.10507	0.220409	-0.0275456	1.2682	0.0961309
437	RpoB	C	V50R	V	50	R	Aliphatic	Positive	No	No	0.34	No	23.834	9.09889	7.30208	1	-0.961	-0.334	0	2.382	p	1	7.12	0.445	0	0	0	p	0	7.48	0.479	1	0	1	-1.62	Reducedstability	1	-0.36	-0.034	6.4366	0.808879	0.441056	-1.27984	0.365948	4.0993	0.0829821	0.465733	1.27444	0.0931197
438	RpoB	C	P51G	P	51	G	Polar	Aliphatic	No	No	-0.776	No	24.341	11.6239	3.23114	29.3	-1.757	-0.589	0	0.0285	p	29.3	4.42	0.295	0	0	0	p	107.7	3.93	0.238	0	0	0	-0.35	Reducedstability	-78.4	0.49	0.057	1.89941	0	0	0.963618	-0.0236244	-0.573019	1.58728	-0.00497432	-0.310692	0.26828
439	RpoB	C	P51A	P	51	A	Polar	Aliphatic	No	No	-0.776	No	24.341	11.6239	3.23114	29.3	-1.375	-0.609	0	0.036	p	29.3	4.42	0.295	0	0	0	p	55.6	3.4	0.219	0	0	0	-0.36	Reducedstability	-26.3	1.02	0.076	2.14912	0	0.00735815	0.761647	0.00250675	-0.171488	1.37368	-0.0444488	-0.27891	0.499421
440	RpoB	C	P51T	P	51	T	Polar	Polar	No	No	-0.776	No	24.341	11.6239	3.23114	29.3	-1.403	-0.396	0	3.669	p	29.3	4.42	0.295	0	0	0	p	51.5	3.89	0.211	0	0	0	-0.82	Reducedstability	-22.2	0.53	0.084	2.38385	-0.0310956	-0.0221249	0.174742	0.000747896	0.712947	0.604257	0.0315869	-0.0903182	1.00007
441	RpoB	C	P51S	P	51	S	Polar	Polar	No	No	-0.776	No	24.341	11.6239	3.23114	29.3	-1.606	-0.335	0	3.6615	p	29.3	4.42	0.295	0	0	0	p	50.4	3.96	0.22	0	0	0	-0.63	Reducedstability	-21.1	0.46	0.075	1.96417	0	-0.774038	0.661596	0.0081528	0.192332	1.43685	0.050508	0.198227	0.188642
442	RpoB	C	P51C	P	51	C	Polar	Polar	No	No	-0.776	No	24.341	11.6239	3.23114	29.3	-0.97	-0.161	0	3.669	p	29.3	4.42	0.295	0	0	0	p	50.1	3.56	0.21	1	0	0	-0.22	Reducedstability	-20.8	0.86	0.085	1.96553	-0.13292	-0.130442	0.0884706	0.00280532	0.3738	0.648857	-0.0274344	0.223732	0.824033
443	RpoB	C	P51V	P	51	V	Polar	Aliphatic	No	No	-0.776	No	24.341	11.6239	3.23114	29.3	-0.696	-0.647	0	0.0495	p	29.3	4.42	0.295	0	0	0	p	41.2	4.35	0.238	0	0	0	-0.59	Reducedstability	-11.9	0.07	0.057	2.24376	-0.00285649	-0.0137686	-0.0605791	-0.00455083	0.845124	0.200972	0.0122533	0.0864567	1.18208
444	RpoB	C	P51L	P	51	L	Polar	Aliphatic	No	No	-0.776	No	24.341	11.6239	3.23114	29.3	-0.409	-0.665	0	0.057	p	29.3	4.42	0.295	0	0	0	p	50	3.77	0.198	0	0	0	-0.58	Reducedstability	-20.7	0.65	0.097	1.75431	0	0.00620989	-0.367093	0.00216585	0.845524	-0.453219	0.000130015	0.351184	1.10954
445	RpoB	C	P51I	P	51	I	Polar	Aliphatic	No	No	-0.776	No	24.341	11.6239	3.23114	29.3	-0.409	-0.665	0	0.057	p	29.3	4.42	0.295	0	0	0	p	35.1	4.13	0.237	0	0	0	-0.57	Reducedstability	-5.8	0.29	0.058	1.71862	0	-0.0361756	-0.58994	-0.0042969	1.35785	-0.6579	0.0147517	0.399929	1.22996
446	RpoB	C	P51M	P	51	M	Polar	Aliphatic	No	No	-0.776	No	24.341	11.6239	3.23114	29.3	-0.403	-0.297	0	0.0495	p	29.3	4.42	0.295	0	0	0	p	55.4	4	0.198	1	0	0	0.19	Increasedstability	-26.1	0.42	0.097	0.773766	0	0	-0.973368	0.00194988	1.13339	-1.29225	-0.00169419	0.646281	1.24409
447	RpoB	C	P51F	P	51	F	Polar	Aromatic	No	No	-0.776	No	24.341	11.6239	3.23114	29.3	-0.893	-0.009	0	5.7	p	29.3	4.42	0.295	0	0	0	p	28	4.31	0.297	0	0	0	-0.88	Reducedstability	1.3	0.11	-0.002	1.80308	0	0.00711648	-0.195714	0.012637	0.607876	0.00507471	0.058027	0.354651	0.95101
448	RpoB	C	P51Y	P	51	Y	Polar	Aromatic	No	No	-0.776	No	24.341	11.6239	3.23114	29.3	-0.785	-0.044	0	5.7	p	29.3	4.42	0.295	0	0	0	p	21.3	5.22	0.372	0	0	1	0.23	Increasedstability	8	-0.8	-0.077	1.78338	-0.0182045	-2.07226	-0.0122217	-0.441979	1.04095	0.898656	0.166458	1.68507	0.527965
449	RpoB	C	P51W	P	51	W	Polar	Aromatic	No	No	-0.776	No	24.341	11.6239	3.23114	29.3	-1.122	0.081	0	8.532	p	29.3	4.42	0.295	0	0	0	p	60	3.79	0.169	0	0	0	-0.26	Reducedstability	-30.7	0.63	0.126	1.92076	0	0	-0.401067	-0.0433376	1.36775	-0.078096	-0.0258294	0.217187	0.868968
450	RpoB	C	P51D	P	51	D	Polar	Negative	No	No	-0.776	No	24.341	11.6239	3.23114	29.3	-0.779	-0.018	0	-0.2445	p	29.3	4.42	0.295	0	0	0	p	58.3	3.93	0.185	1	0	0	-0.51	Reducedstability	-29	0.49	0.11	1.66517	0.466346	-2.38065	-0.145071	-0.777033	2.03673	0.78589	-0.198775	1.78878	0.0781774
451	RpoB	C	P51E	P	51	E	Polar	Negative	No	No	-0.776	No	24.341	11.6239	3.23114	29.3	-0.714	-0.095	0	-0.2385	p	29.3	4.42	0.295	0	0	0	p	30.9	4.45	0.258	1	0	1	0.08	Increasedstability	-1.6	-0.03	0.037	2.08163	-0.265778	-2.01056	-0.384413	-0.966228	2.95711	0.205979	0.0381078	1.30858	1.06778
452	RpoB	C	P51N	P	51	N	Polar	Polar	No	No	-0.776	No	24.341	11.6239	3.23114	29.3	-0.959	-0.534	0	1.7115	p	29.3	4.42	0.295	0	0	0	p	34.7	4.52	0.248	0	0	1	-0.43	Reducedstability	-5.4	-0.1	0.047	2.85385	-0.280711	-0.092206	0.451487	0.0107003	0.420546	1.09183	-0.00349354	0.176507	1.03084
453	RpoB	C	P51Q	P	51	Q	Polar	Polar	No	No	-0.776	No	24.341	11.6239	3.23114	29.3	-0.985	-0.426	0	1.719	p	29.3	4.42	0.295	0	0	0	p	41.8	3.86	0.209	1	0	0	-0.35	Reducedstability	-12.5	0.56	0.086	2.00985	0	-1.21829	0.181712	0.00233921	0.634476	0.733434	0.0306318	0.714919	0.927172
454	RpoB	C	P51H	P	51	H	Polar	Positive	No	No	-0.776	No	24.341	11.6239	3.23114	29.3	-1.23	0.419	0	3.4395	p	29.3	4.42	0.295	0	0	0	p	23.3	4.97	0.318	0	0	1	0.24	Increasedstability	6	-0.55	-0.023	2.87488	0	0.00749659	0.323716	0.0195949	0.803182	1.02011	-0.0372543	-0.0780304	0.767445
455	RpoB	C	P51K	P	51	K	Polar	Positive	No	No	-0.776	No	24.341	11.6239	3.23114	29.3	-1.033	-0.476	0	3.033	p	29.3	4.42	0.295	0	0	0	p	58.7	3.82	0.162	0	0	0	-1.04	Reducedstability	-29.4	0.6	0.133	2.26652	0	0.00700315	0.168591	0.111226	0.392791	0.487844	0.0463845	0.192178	0.886587
456	RpoB	C	P51R	P	51	R	Polar	Positive	No	No	-0.776	No	24.341	11.6239	3.23114	29.3	-0.686	-0.535	0	2.382	p	29.3	4.42	0.295	0	0	0	p	56.7	3.88	0.176	1	0	0	-0.38	Reducedstability	-27.4	0.54	0.119	1.49958	0	-1.43163	0.131559	0.190235	0.470033	0.568868	-0.0297734	0.775378	0.809093
457	RpoB	C	G52A	G	52	A	Aliphatic	Aliphatic	No	No	0.141	No	22.538	13.3193	8.58126	53.6	-0.534	-0.607	0	0.057	p	53.6	4.15	0.369	0	0	0	p	58.4	3.34	0.318	0	0	0	0.02	Increasedstability	-4.8	0.81	0.051	-0.196862	0.532906	0.533376	-0.11178	0.0828404	0.0516872	-0.231236	-0.0191131	-0.297557	-0.721512
458	RpoB	C	G52T	G	52	T	Aliphatic	Polar	No	No	0.141	No	22.538	13.3193	8.58126	53.6	-0.939	-0.462	0	3.69	p	53.6	4.15	0.369	0	0	0	p	56.6	3.37	0.308	0	0	0	-0.55	Reducedstability	-3	0.78	0.061	-0.104676	0.390734	0.055325	-0.870658	-0.892266	2.13162	-0.964534	0.221351	0.619994	-0.811091
459	RpoB	C	G52S	G	52	S	Aliphatic	Polar	No	No	0.141	No	22.538	13.3193	8.58126	53.6	-0.872	-0.363	0	3.6825	p	53.6	4.15	0.369	0	0	0	p	60.9	3.37	0.301	0	0	0	-0.41	Reducedstability	-7.3	0.78	0.068	0.231175	0.512402	1.22076	-0.111694	-0.0660631	0.301981	0.00125589	-0.000697836	-0.773467	-0.829669
460	RpoB	C	G52C	G	52	C	Aliphatic	Polar	No	No	0.141	No	22.538	13.3193	8.58126	53.6	-0.869	-0.432	0	3.69	p	53.6	4.15	0.369	0	0	0	p	74.7	3.38	0.275	0	0	0	-0.24	Reducedstability	-21.1	0.77	0.094	-0.279134	0.317257	0.146477	-0.63026	0.0418394	0.584079	-0.755352	0.0371283	0.54794	-0.597232
461	RpoB	C	G52V	G	52	V	Aliphatic	Aliphatic	No	No	0.141	No	22.538	13.3193	8.58126	53.6	-0.471	-0.681	0	0.072	p	53.6	4.15	0.369	0	0	0	p	64.5	3.35	0.31	0	0	0	-0.18	Reducedstability	-10.9	0.8	0.059	0.0761202	0.436592	0.526919	-0.885269	-0.396309	1.91528	-1.09068	0.209569	0.139987	-0.794527
462	RpoB	C	G52L	G	52	L	Aliphatic	Aliphatic	No	No	0.141	No	22.538	13.3193	8.58126	53.6	-0.495	-0.726	0	0.0795	p	53.6	4.15	0.369	0	0	0	p	60.1	3.49	0.286	0	0	0	0.02	Increasedstability	-6.5	0.66	0.083	-0.266398	0.450495	1.23526	-0.934168	-0.269401	1.63901	-1.41563	0.119849	-0.208015	-0.851899
463	RpoB	C	G52I	G	52	I	Aliphatic	Aliphatic	No	No	0.141	No	22.538	13.3193	8.58126	53.6	-0.495	-0.726	0	0.0795	p	53.6	4.15	0.369	0	0	0	p	64	3.44	0.293	0	0	0	-0.13	Reducedstability	-10.4	0.71	0.076	-0.379375	0.349571	1.24665	-1.58879	-1.40728	2.81479	-1.80787	0.206323	0.310889	-0.475847
464	RpoB	C	G52M	G	52	M	Aliphatic	Aliphatic	No	No	0.141	No	22.538	13.3193	8.58126	53.6	-0.419	-0.477	0	0.072	p	53.6	4.15	0.369	0	0	0	p	74.4	3.34	0.206	0	0	0	-0.23	Reducedstability	-20.8	0.81	0.163	0.0383866	0.827194	1.11068	-1.32747	-0.620679	2.49693	-1.95109	-0.903755	0.887296	-0.493013
465	RpoB	C	G52P	G	52	P	Aliphatic	Polar	No	No	0.141	No	22.538	13.3193	8.58126	53.6	-0.471	-0.681	0	0.072	p	53.6	4.15	0.369	0	0	0	p	66.6	3.33	0.256	0	0	0	0.35	Increasedstability	-13	0.82	0.113	-1.38523	0.503271	1.21973	-0.271694	-0.129926	0.186827	-0.421145	0.00320036	-0.633749	-1.80815
466	RpoB	C	G52F	G	52	F	Aliphatic	Aromatic	No	No	0.141	No	22.538	13.3193	8.58126	53.6	-1.129	-0.042	0	5.721	p	53.6	4.15	0.369	0	0	0	p	80.8	3.4	0.208	0	0	0	-0.6	Reducedstability	-27.2	0.75	0.161	-1.74263	-0.124493	-0.0647413	-1.79573	-0.792043	2.50511	-2.60309	0.372076	0.850511	-0.156562
467	RpoB	C	G52Y	G	52	Y	Aliphatic	Aromatic	No	No	0.141	No	22.538	13.3193	8.58126	53.6	-0.98	-0.009	0	5.721	p	53.6	4.15	0.369	0	0	0	p	66.9	3.55	0.237	0	0	0	-0.32	Reducedstability	-13.3	0.6	0.132	-0.703886	0.445412	0.958629	-1.60193	-0.931599	2.34654	-2.17615	0.233729	0.613296	-0.665084
468	RpoB	C	G52W	G	52	W	Aliphatic	Aromatic	No	No	0.141	No	22.538	13.3193	8.58126	53.6	-1.334	-0.065	0	8.553	p	53.6	4.15	0.369	0	0	0	p	50	3.56	0.318	0	0	0	-0.22	Reducedstability	3.6	0.59	0.051	-0.457945	0.357106	0.0844564	-2.25923	-1.07513	4.09802	-2.72695	0.330041	1.36533	-0.633535
469	RpoB	C	G52D	G	52	D	Aliphatic	Negative	No	No	0.141	No	22.538	13.3193	8.58126	53.6	-0.844	-0.826	0	-0.2235	p	53.6	4.15	0.369	0	0	0	p	70.7	3.5	0.272	1	0	0	-0.5	Reducedstability	-17.1	0.65	0.097	1.28003	-0.100237	1.38108	-1.49734	-0.321902	3.71224	-1.23258	-0.617553	0.727763	-0.934496
470	RpoB	C	G52E	G	52	E	Aliphatic	Negative	No	No	0.141	No	22.538	13.3193	8.58126	53.6	-0.982	-0.943	0	-0.216	p	53.6	4.15	0.369	0	0	0	p	61.2	3.42	0.258	0	0	0	-0.7	Reducedstability	-7.6	0.73	0.111	-0.587304	-0.703315	-0.699295	-0.419246	-0.0290088	0.763416	-0.484866	0.0220381	0.9669	-0.0174397
471	RpoB	C	G52N	G	52	N	Aliphatic	Polar	No	No	0.141	No	22.538	13.3193	8.58126	53.6	-0.699	-0.705	0	1.734	p	53.6	4.15	0.369	0	0	0	p	65.9	3.59	0.298	1	1	0	-0.65	Reducedstability	-12.3	0.56	0.071	-0.626541	0.485994	-0.703731	-0.318603	-0.161296	0.659271	-0.302703	0.149507	0.356597	-0.772264
472	RpoB	C	G52Q	G	52	Q	Aliphatic	Polar	No	No	0.141	No	22.538	13.3193	8.58126	53.6	-0.978	-0.685	0	1.74	p	53.6	4.15	0.369	0	0	0	p	65.8	3.47	0.254	1	0	0	-0.44	Reducedstability	-12.2	0.68	0.115	-0.558863	0.457368	-0.460949	-0.813009	-0.12803	1.3475	-1.01424	0.0176523	0.782313	-0.737785
473	RpoB	C	G52H	G	52	H	Aliphatic	Positive	No	No	0.141	No	22.538	13.3193	8.58126	53.6	-0.893	0.154	0	3.462	p	53.6	4.15	0.369	0	0	0	p	50.7	3.62	0.334	1	0	0	-0.19	Reducedstability	2.9	0.53	0.035	-0.47997	-0.674306	-0.527078	-1.46487	-0.133519	2.59386	-1.56857	0.331088	0.944394	-0.0408149
474	RpoB	C	G52K	G	52	K	Aliphatic	Positive	No	No	0.141	No	22.538	13.3193	8.58126	53.6	-1.107	-0.895	0	3.054	p	53.6	4.15	0.369	0	0	0	p	81.4	3.33	0.203	0	0	0	-0.74	Reducedstability	-27.8	0.82	0.166	-0.12034	0.44601	0.464733	-0.903053	-0.408765	1.92889	-1.21237	0.112009	0.417043	-0.770343
475	RpoB	C	G52R	G	52	R	Aliphatic	Positive	No	No	0.141	No	22.538	13.3193	8.58126	53.6	-0.634	-1.065	0	2.403	p	53.6	4.15	0.369	0	0	0	p	86.9	3.27	0.164	0	0	0	-0.46	Reducedstability	-33.3	0.88	0.205	0.0559224	0.325247	0.391264	-1.55377	-1.76042	3.68279	-1.28491	-0.661106	1.87305	-0.607181
476	RpoB	C	L53G	L	53	G	Aliphatic	Aliphatic	No	No	-0.831	No	18.841	11.2085	8.78818	0.1	-3.046	-0.641	0	0.021	a	0	7.35	0.5	0	0	0	a	19.6	6.07	0.349	0	0	0	-2.6	Reducedstability	-19.6	1.28	0.151	5.19215	0.11355	0.107561	2.84134	0.282062	-2.08427	4.92548	-0.15021	-0.974542	0.141003
477	RpoB	C	L53A	L	53	A	Aliphatic	Aliphatic	No	No	-0.831	No	18.841	11.2085	8.78818	0.1	-2.565	-0.717	0	0.0285	a	0	7.35	0.5	0	0	0	a	7	6.29	0.409	0	0	0	-3.56	Reducedstability	-7	1.06	0.091	3.52108	0.0977699	0.0533727	2.17267	0.205272	-1.48204	3.83847	-0.100192	-0.945966	-0.302561
478	RpoB	C	L53T	L	53	T	Aliphatic	Polar	No	No	-0.831	No	18.841	11.2085	8.78818	0.1	-2.532	-0.289	0	3.6615	a	0	7.35	0.5	0	0	0	a	0.9	6.42	0.442	0	0	0	-2.22	Reducedstability	-0.9	0.93	0.058	5.41515	0.415528	-0.597076	1.29701	0.0467463	0.225583	3.01449	1.24213	-0.412754	0.214462
479	RpoB	C	L53S	L	53	S	Aliphatic	Polar	No	No	-0.831	No	18.841	11.2085	8.78818	0.1	-2.803	-0.182	0	3.654	a	0	7.35	0.5	0	0	0	a	3.5	6.58	0.402	1	0	0	-2.83	Reducedstability	-3.5	0.77	0.098	4.823	0.100565	0.0779776	2.0083	0.213956	-0.740123	4.18891	-0.17022	-0.575632	-0.235242
480	RpoB	C	L53C	L	53	C	Aliphatic	Polar	No	No	-0.831	No	18.841	11.2085	8.78818	0.1	-1.793	-0.397	0	3.6615	a	0	7.35	0.5	0	0	0	a	0.7	6.7	0.422	1	0	0	-1.13	Reducedstability	-0.7	0.65	0.078	3.45684	0.0515116	0.00448478	1.3646	0.0993555	-0.840893	2.96832	-0.0477461	-0.155841	0.0489301
481	RpoB	C	L53V	L	53	V	Aliphatic	Aliphatic	No	No	-0.831	No	18.841	11.2085	8.78818	0.1	-1.638	-0.875	0	0.0435	a	0	7.35	0.5	0	0	0	a	0.8	6.9	0.463	0	0	0	-2.5	Reducedstability	-0.8	0.45	0.037	4.42468	0.0407251	0	0.89638	0.067845	-0.280912	1.79318	1.7904	-0.521769	0.21762
482	RpoB	C	L53I	L	53	I	Aliphatic	Aliphatic	No	No	-0.831	No	18.841	11.2085	8.78818	0.1	-1.209	-0.956	0	0.0495	a	0	7.35	0.5	0	0	0	a	0.1	7.17	0.495	0	0	0	-0.53	Reducedstability	-0.1	0.18	0.005	3.89955	0.059497	0.00799284	0.224184	-0.0396098	0.0193172	0.489417	2.6514	0.0111489	0.158688
483	RpoB	C	L53M	L	53	M	Aliphatic	Aliphatic	No	No	-0.831	No	18.841	11.2085	8.78818	0.1	-1.019	-0.782	0	0.0435	a	0	7.35	0.5	0	0	0	a	0.5	7.23	0.515	0	0	0	-0.95	Reducedstability	-0.5	0.12	-0.015	0.180714	0.0649701	0	-0.270828	-0.143957	-0.122985	-0.175604	0.175623	0.345978	0.315047
484	RpoB	C	L53P	L	53	P	Aliphatic	Polar	No	No	-0.831	No	18.841	11.2085	8.78818	0.1	-1.638	-0.875	0	0.0435	a	0	7.35	0.5	0	0	0	a	2	6.62	0.441	0	0	0	-2.29	Reducedstability	-2	0.73	0.059	4.98341	-0.0994134	0.974579	1.35405	-0.240381	-1.20873	2.48948	2.23022	-0.690752	-1.0038
485	RpoB	C	L53F	L	53	F	Aliphatic	Aromatic	No	No	-0.831	No	18.841	11.2085	8.78818	0.1	-1.617	-0.736	0	5.6925	a	0	7.35	0.5	0	0	0	a	47.6	4.22	0.35	0	0	0	-0.47	Reducedstability	-47.6	3.13	0.15	4.37769	-0.00883842	-0.00256585	-0.808694	-0.114404	0.476906	-0.810057	5.39543	-0.209304	0.452587
486	RpoB	C	L53Y	L	53	Y	Aliphatic	Aromatic	No	No	-0.831	No	18.841	11.2085	8.78818	0.1	-1.691	-0.785	0	5.6925	a	0	7.35	0.5	0	0	0	a	0.1	8.04	0.558	1	0	0	-1.27	Reducedstability	-0.1	-0.69	-0.058	10.3362	-0.00967669	-0.0230981	-0.870343	0.271548	1.28431	-0.485784	9.72383	-0.109662	0.420143
487	RpoB	C	L53W	L	53	W	Aliphatic	Aromatic	No	No	-0.831	No	18.841	11.2085	8.78818	0.1	-1.923	-0.885	0	8.5245	a	0	7.35	0.5	0	0	0	a	0	8.01	0.592	0	0	1	-0.73	Reducedstability	0	-0.66	-0.092	8.26032	-0.288595	-0.36579	-1.38373	-0.0136426	1.46796	-1.16659	9.52318	0.0844284	0.435429
488	RpoB	C	L53D	L	53	D	Aliphatic	Negative	No	No	-0.831	No	18.841	11.2085	8.78818	0.1	-2.694	-0.3	0	-0.252	a	0	7.35	0.5	0	0	0	a	0.6	7.14	0.448	1	0	0	-2.45	Reducedstability	-0.6	0.21	0.052	4.74334	0.0510009	-0.00104461	1.21652	-1.21714	1.93387	3.10793	-0.0431277	-0.433302	-0.0960102
489	RpoB	C	L53E	L	53	E	Aliphatic	Negative	No	No	-0.831	No	18.841	11.2085	8.78818	0.1	-2.553	-0.396	0	-0.2445	a	0	7.35	0.5	0	0	0	a	35.4	4.34	0.397	1	0	1	-1.9	Reducedstability	-35.4	3.01	0.103	4.06959	0.0146467	0.0132161	0.447653	-1.77536	3.01858	1.89424	-0.0245929	0.459197	-0.147594
490	RpoB	C	L53N	L	53	N	Aliphatic	Polar	No	No	-0.831	No	18.841	11.2085	8.78818	0.1	-2.128	-0.53	0	1.704	a	0	7.35	0.5	0	0	0	a	0.1	7.18	0.444	0	0	0	-2.29	Reducedstability	-0.1	0.17	0.056	4.56174	0.0208607	0	0.863424	0.0706141	1.06473	2.84515	-0.0315636	-0.269094	0.0232441
491	RpoB	C	L53Q	L	53	Q	Aliphatic	Polar	No	No	-0.831	No	18.841	11.2085	8.78818	0.1	-2.137	-0.494	0	1.7115	a	0	7.35	0.5	0	0	0	a	0.1	7.8	0.486	1	0	0	-1.78	Reducedstability	-0.1	-0.45	0.014	3.48068	-0.58407	-0.549038	0.191451	0.0545613	1.19926	1.78581	0.0661371	0.764557	0.500554
492	RpoB	C	L53H	L	53	H	Aliphatic	Positive	No	No	-0.831	No	18.841	11.2085	8.78818	0.1	-2.386	0.109	0	3.4335	a	0	7.35	0.5	0	0	0	a	0.2	7.51	0.506	0	0	0	-0.88	Reducedstability	-0.2	-0.16	-0.006	5.35096	-0.00842893	-0.00496689	-0.221401	0.0290457	2.06985	1.00296	2.05177	-0.0953872	0.365921
493	RpoB	C	L53K	L	53	K	Aliphatic	Positive	No	No	-0.831	No	18.841	11.2085	8.78818	0.1	-2.036	-0.476	0	3.0255	a	0	7.35	0.5	0	0	0	a	0.1	7.38	0.539	0	0	1	-2.69	Reducedstability	-0.1	-0.03	-0.039	4.66339	0.0219235	0	-0.216338	-0.0223745	3.39715	0.629471	0.130424	0.920038	-0.0655353
494	RpoB	C	L53R	L	53	R	Aliphatic	Positive	No	No	-0.831	No	18.841	11.2085	8.78818	0.1	-1.538	-0.472	0	2.3745	a	0	7.35	0.5	0	0	0	a	0.4	7.96	0.532	1	0	0	-2.48	Reducedstability	-0.4	-0.61	-0.032	8.84483	0.0260884	-0.00387664	-0.780547	1.08154	3.36401	1.12578	3.05107	0.930676	0.0576161
495	RpoB	C	L54G	L	54	G	Aliphatic	Aliphatic	No	No	-0.225	No	18.374	9.59553	5.91057	13.7	-2.75	-0.575	0	0.021	a	13.7	4.54	0.381	0	0	0	a	62.5	4.86	0.28	0	0	0	-2.11	Reducedstability	-48.8	-0.32	0.101	2.45909	0.555798	0.480298	2.61244	0.00177219	-2.90809	4.03997	-1.1387	-1.22796	0.0697653
496	RpoB	C	L54A	L	54	A	Aliphatic	Aliphatic	No	No	-0.225	No	18.374	9.59553	5.91057	13.7	-2.35	-0.584	0	0.0285	a	13.7	4.54	0.381	0	0	0	a	34	3.66	0.263	0	0	0	-3.1	Reducedstability	-20.3	0.88	0.118	1.98675	0.056865	0.0665054	1.66694	0.00855438	-1.83151	2.74601	-0.0603366	-0.892805	0.231437
497	RpoB	C	L54T	L	54	T	Aliphatic	Polar	No	No	-0.225	No	18.374	9.59553	5.91057	13.7	-2.164	-0.112	0	3.6615	a	13.7	4.54	0.381	0	0	0	a	32.9	4.19	0.292	1	0	0	-0.98	Reducedstability	-19.2	0.35	0.089	2.21607	-0.235988	-0.239365	1.22698	-0.0103304	-0.93539	2.38209	-0.069024	-0.446236	0.297486
498	RpoB	C	L54S	L	54	S	Aliphatic	Polar	No	No	-0.225	No	18.374	9.59553	5.91057	13.7	-2.363	-0.067	0	3.654	a	13.7	4.54	0.381	0	0	0	a	24.4	3.98	0.271	0	0	1	-2.07	Reducedstability	-10.7	0.56	0.11	1.33858	0.147402	-1.51869	1.85373	-0.0899069	-1.9699	3.32497	0.0693887	-0.430569	-0.0338165
499	RpoB	C	L54C	L	54	C	Aliphatic	Polar	No	No	-0.225	No	18.374	9.59553	5.91057	13.7	-1.847	0.072	0	3.6615	a	13.7	4.54	0	0	0	0	a	36.4	4.04	0.281	1	0	0	-1	Reducedstability	-22.7	0.5	-0.281	1.47223	0.00574168	-0.119473	1.32392	0.00252212	-1.65447	2.43907	-0.117241	-0.406949	0.0113234
500	RpoB	C	L54V	L	54	V	Aliphatic	Aliphatic	No	No	-0.225	No	18.374	9.59553	5.91057	13.7	-1.6	-0.604	0	0.0435	a	13.7	4.54	0.381	0	0	0	a	17.6	4.07	0.326	0	0	0	-2.7	Reducedstability	-3.9	0.47	0.055	1.35607	-0.221522	-0.120872	0.969753	-0.0352854	-0.93662	1.71206	0.0469302	-0.451307	0.397834
501	RpoB	C	L54I	L	54	I	Aliphatic	Aliphatic	No	No	-0.225	No	18.374	9.59553	5.91057	13.7	-1.262	-0.615	0	0.0495	a	13.7	4.54	0.381	0	0	0	a	22.3	4.5	0.373	0	0	0	-0.58	Reducedstability	-8.6	0.04	0.008	1.45038	0.0167558	0.00883231	0.0480114	-0.00736493	-0.0113867	0.102445	-0.123496	-0.0276385	0.3663
502	RpoB	C	L54M	L	54	M	Aliphatic	Aliphatic	No	No	-0.225	No	18.374	9.59553	5.91057	13.7	-1.177	-0.26	0	0.0435	a	13.7	4.54	0.381	0	0	0	a	32	4.37	0.256	0	0	0	-0.74	Reducedstability	-18.3	0.17	0.125	0.645961	0.00981978	-0.0099727	0.24505	-0.00142511	-0.403783	0.739274	-0.192383	0.0612039	0.285092
503	RpoB	C	L54P	L	54	P	Aliphatic	Polar	No	No	-0.225	No	18.374	9.59553	5.91057	13.7	-1.6	-0.604	0	0.0435	a	13.7	4.54	0.381	0	0	0	a	16.8	4.04	0.348	0	0	0	-1.29	Reducedstability	-3.1	0.5	0.033	1.54249	-0.0897678	-0.00174402	1.13399	-0.129279	-1.6073	1.84022	1.04262	-0.540879	-0.0929639
504	RpoB	C	L54F	L	54	F	Aliphatic	Aromatic	No	No	-0.225	No	18.374	9.59553	5.91057	13.7	-1.651	0.099	0	5.6925	a	13.7	4.54	0.381	0	0	0	a	43.9	4.05	0.275	0	0	0	-0.6	Reducedstability	-30.2	0.49	0.106	1.07111	-0.0382701	0.0429338	0.160176	-0.526401	0.220091	0.875045	0.202133	-0.172999	0.34888
505	RpoB	C	L54Y	L	54	Y	Aliphatic	Aromatic	No	No	-0.225	No	18.374	9.59553	5.91057	13.7	-1.557	0.052	0	5.6925	a	13.7	4.54	0.381	0	0	0	a	45.1	3.98	0.286	0	0	0	-1.01	Reducedstability	-31.4	0.56	0.095	1.32732	-0.0102548	0.0394825	0.303366	-0.586039	0.100559	1.05146	0.17821	-0.0751194	0.346704
506	RpoB	C	L54W	L	54	W	Aliphatic	Aromatic	No	No	-0.225	No	18.374	9.59553	5.91057	13.7	-1.776	0.174	0	8.5245	a	13.7	4.54	0	0	0	0	a	42.1	4.07	0	0	0	0	-1.19	Reducedstability	-28.4	0.47	0	3.17366	-0.012671	0.0723714	0.0702188	-0.0150875	0.502982	0.884901	0.133609	-0.0673051	0.538602
507	RpoB	C	L54D	L	54	D	Aliphatic	Negative	No	No	-0.225	No	18.374	9.59553	5.91057	13.7	-2.323	0.021	0	-0.252	a	13.7	4.54	0.381	0	0	0	a	23.6	4.34	0.32	1	1	1	-0.9	Reducedstability	-9.9	0.2	0.061	1.87424	0.408912	-0.99354	1.39776	-0.521125	0.0748524	2.80515	-1.04423	-0.373673	-0.236256
508	RpoB	C	L54E	L	54	E	Aliphatic	Negative	No	No	-0.225	No	18.374	9.59553	5.91057	13.7	-2.248	-0.044	0	-0.2445	a	13.7	4.54	0.381	0	0	0	a	18.2	4.48	0.344	1	0	1	-0.56	Reducedstability	-4.5	0.06	0.037	2.84931	0.469372	-0.164628	1.29321	0.297207	-0.804691	2.34965	-1.04088	0.222412	0.0913337
509	RpoB	C	L54N	L	54	N	Aliphatic	Polar	No	No	-0.225	No	18.374	9.59553	5.91057	13.7	-1.68	-0.328	0	1.704	a	13.7	4.54	0.381	0	0	0	a	21.8	4.27	0.29	0	0	1	-1.13	Reducedstability	-8.1	0.27	0.091	2.29834	-0.421837	-0.417816	0.871333	-0.000765616	0.148406	2.33584	-0.126373	-0.262311	0.180626
510	RpoB	C	L54Q	L	54	Q	Aliphatic	Polar	No	No	-0.225	No	18.374	9.59553	5.91057	13.7	-1.823	-0.185	0	1.7115	a	13.7	4.54	0.381	0	0	0	a	39.5	4.04	0.261	1	0	0	-0.54	Reducedstability	-25.8	0.5	0.12	2.20034	-0.636159	-0.530018	0.885729	-0.0416339	-0.141706	2.21848	0.074691	0.24278	0.133738
511	RpoB	C	L54H	L	54	H	Aliphatic	Positive	No	No	-0.225	No	18.374	9.59553	5.91057	13.7	-1.928	0.383	0	3.4335	a	13.7	4.54	0.381	0	0	0	a	25.5	4.05	0.284	0	0	1	-0.24	Reducedstability	-11.8	0.49	0.097	1.30034	0.495724	-1.19654	1.11137	-0.925102	0.285481	2.45675	-1.28548	-0.131627	0.321757
512	RpoB	C	L54K	L	54	K	Aliphatic	Positive	No	No	-0.225	No	18.374	9.59553	5.91057	13.7	-1.672	-0.26	0	3.0255	a	13.7	4.54	0.381	0	0	0	a	31.1	4.37	0.251	0	0	0	-0.99	Reducedstability	-17.4	0.17	0.13	0.933325	-0.775336	-0.662614	0.19489	-0.222978	0.942932	0.985226	-0.107999	0.950045	0.154779
513	RpoB	C	L54R	L	54	R	Aliphatic	Positive	No	No	-0.225	No	18.374	9.59553	5.91057	13.7	-1.111	-0.492	0	2.3745	a	13.7	4.54	0.381	0	0	0	a	38.3	4.25	0.234	0	0	1	-1.18	Reducedstability	-24.6	0.29	0.147	0.257801	-1.30538	-1.204	-0.149225	-0.233649	0.994937	1.09159	-0.0476271	0.898051	0.701376
514	RpoB	C	D55G	D	55	G	Negative	Aliphatic	No	No	0.26	No	21.604	11.1074	3.47095	55	-0.604	-0.043	0	0.324	H	55	3.78	0.32	0	1	1	H	52.3	4.4	0.347	0	0	0	-0.77	Reducedstability	2.7	-0.62	-0.027	-0.438374	0.557264	0.501376	0.740336	-0.00999747	-1.78403	0.758924	-0.0164605	-0.646556	-0.468883
515	RpoB	C	D55A	D	55	A	Negative	Aliphatic	No	No	0.26	No	21.604	11.1074	3.47095	55	-0.385	0.13	0	0.3315	H	55	3.78	0.32	0	1	1	H	48.1	3.42	0.328	0	0	0	0.52	Increasedstability	6.9	0.36	-0.008	-0.886176	0.553084	0.532868	0.368489	-0.0669077	-1.12388	0.282203	-0.00784111	-0.594365	-0.758866
516	RpoB	C	D55T	D	55	T	Negative	Polar	No	No	0.26	No	21.604	11.1074	3.47095	55	-0.092	0.124	0	3.9645	H	55	3.78	0.32	0	1	1	H	30.2	3.93	0.323	1	0	0	-0.48	Reducedstability	24.8	-0.15	-0.003	-1.29874	0.49225	-0.70574	-0.108556	-0.0627998	-0.212859	-0.187326	0.032287	-0.19748	-0.331129
517	RpoB	C	D55S	D	55	S	Negative	Polar	No	No	0.26	No	21.604	11.1074	3.47095	55	-0.26	-0.041	0	3.957	H	55	3.78	0.32	0	1	1	H	49.7	3.56	0.324	0	0	1	-0.42	Reducedstability	5.3	0.22	-0.004	-1.44899	0.518223	-1.21642	0.277757	-0.0446746	-0.766605	0.488118	-0.0130189	-0.102451	-0.552728
518	RpoB	C	D55C	D	55	C	Negative	Polar	No	No	0.26	No	21.604	11.1074	3.47095	55	0.11	0.126	0	3.9645	H	55	3.78	0.32	0	1	1	H	55.6	3.6	0.3	0	0	1	0.32	Increasedstability	-0.599998	0.18	0.02	-0.279924	0.554869	0.483563	-0.03567	-0.0664222	-0.68544	-0.128205	0.0312369	-0.223129	-0.150494
519	RpoB	C	D55V	D	55	V	Negative	Aliphatic	No	No	0.26	No	21.604	11.1074	3.47095	55	-0.007	0.446	0	0.345	H	55	3.78	0.32	0	1	1	H	45.1	3.64	0.289	0	0	0	-0.03	Reducedstability	9.9	0.14	0.031	-0.491948	0.48449	-0.0341453	-0.370992	0.105722	0.174215	-0.705363	0.00831108	0.0803737	-0.238073
520	RpoB	C	D55L	D	55	L	Negative	Aliphatic	No	No	0.26	No	21.604	11.1074	3.47095	55	0.148	0.583	0	0.3525	H	55	3.78	0.32	0	1	1	H	56.9	3.81	0.297	0	0	0	0.48	Increasedstability	-1.9	-0.03	0.023	-0.957365	0.512685	0.529009	-0.455207	-0.253628	0.0804989	-0.887984	-0.00814732	-0.0740888	-0.352535
521	RpoB	C	D55I	D	55	I	Negative	Aliphatic	No	No	0.26	No	21.604	11.1074	3.47095	55	0.148	0.583	0	0.3525	H	55	3.78	0.32	0	1	1	H	48.7	3.85	0.294	0	0	0	0.12	Increasedstability	6.3	-0.07	0.026	-0.67123	0.458822	0.526411	-0.713963	-0.0519501	0.507455	-1.26058	0.00357054	0.00959396	-0.144486
522	RpoB	C	D55M	D	55	M	Negative	Aliphatic	No	No	0.26	No	21.604	11.1074	3.47095	55	0.51	0.733	0	0.345	H	55	3.78	0.32	0	1	1	H	52.1	3.9	0.26	1	0	0	0.15	Increasedstability	2.9	-0.12	0.06	-1.63326	0.537171	-0.0916044	-1.84776	-0.312387	1.49929	-2.4876	-0.36186	1.4295	0.0149823
523	RpoB	C	D55P	D	55	P	Negative	Polar	No	No	0.26	No	21.604	11.1074	3.47095	55	-0.007	0.446	0	0.345	H	55	3.78	0.32	0	1	1	H	39.6	3.61	0.373	0	0	0	-1.74	Reducedstability	15.4	0.17	-0.053	3.96911	0.226975	1.24203	-0.167452	0.0182509	-0.971161	-0.564014	5.62603	0.241236	-1.65507
524	RpoB	C	D55F	D	55	F	Negative	Aromatic	No	No	0.26	No	21.604	11.1074	3.47095	55	-0.449	0.365	0	5.9955	H	55	3.78	0.32	0	1	1	H	63.9	3.66	0.281	0	0	0	-0.15	Reducedstability	-8.9	0.12	0.039	1.1344	0.811873	1.6583	-0.161009	-0.263348	0.0371344	-0.423439	-0.780235	0.372165	-0.100213
525	RpoB	C	D55Y	D	55	Y	Negative	Aromatic	No	No	0.26	No	21.604	11.1074	3.47095	55	-0.244	0.515	0	5.9955	H	55	3.78	0.32	0	1	1	H	65.2	3.68	0.26	0	0	0	0.18	Increasedstability	-10.2	0.1	0.06	-0.362673	0.53343	0.53343	-0.381431	-0.211279	-0.0725246	-0.683426	-0.0050634	-0.0151913	-0.00731825
526	RpoB	C	D55W	D	55	W	Negative	Aromatic	No	No	0.26	No	21.604	11.1074	3.47095	55	-0.366	0.247	0	8.8275	H	55	3.78	0.32	0	1	1	H	66.5	3.89	0.222	0	0	0	0.06	Increasedstability	-11.5	-0.11	0.098	-0.20333	0.517251	0.531351	-0.451302	-0.216804	0.183109	-0.780243	-0.0164088	-0.0955504	0.189367
527	RpoB	C	D55E	D	55	E	Negative	Negative	No	No	0.26	No	21.604	11.1074	3.47095	55	-0.389	-0.476	0	0.057	H	55	3.78	0.32	0	1	1	H	49.5	3.8	0.288	0	1	0	0.54	Increasedstability	5.5	-0.02	0.032	-0.776759	-0.205955	0.472195	-0.0228693	-0.25052	-0.384812	-0.14827	-0.00528329	-0.0565934	-0.118711
528	RpoB	C	D55N	D	55	N	Negative	Polar	No	No	0.26	No	21.604	11.1074	3.47095	55	-0.137	-0.153	0	2.007	H	55	3.78	0.32	0	1	1	H	59.5	3.76	0.3	0	0	0	-0.73	Reducedstability	-4.5	0.02	0.02	-0.62698	0.556169	-1.22838	-0.128575	-0.103758	-0.0168679	-0.0825009	-0.00394453	0.621846	-0.222416
529	RpoB	C	D55Q	D	55	Q	Negative	Polar	No	No	0.26	No	21.604	11.1074	3.47095	55	-0.089	0.169	0	2.0145	H	55	3.78	0.32	0	1	1	H	53.8	3.65	0.279	1	1	0	0.65	Increasedstability	1.2	0.13	0.041	-0.995694	0.525001	-1.11149	-0.138017	-0.0682092	-0.0389048	-0.219609	0.0101735	0.525418	-0.433058
530	RpoB	C	D55H	D	55	H	Negative	Positive	No	No	0.26	No	21.604	11.1074	3.47095	55	-0.598	1.064	0	3.735	H	55	3.78	0.32	0	1	1	H	67.4	3.69	0.261	0	0	0	-0.35	Reducedstability	-12.4	0.09	0.059	0.142475	0.464581	-1.21618	-0.430886	-0.00972445	0.553136	-0.459585	0.697253	0.4823	0.00962325
531	RpoB	C	D55K	D	55	K	Negative	Positive	No	No	0.26	No	21.604	11.1074	3.47095	55	0.1	0.826	0	3.327	H	55	3.78	0.32	0	1	1	H	33	3.95	0.27	0	0	0	-0.37	Reducedstability	22	-0.17	0.05	-1.0132	0.547651	0.153247	-0.199876	-0.601081	-0.120996	-0.440817	0.000435967	0.14312	-0.431459
532	RpoB	C	D55R	D	55	R	Negative	Positive	No	No	0.26	No	21.604	11.1074	3.47095	55	0.131	0.599	0	2.676	H	55	3.78	0.32	0	1	1	H	63.6	3.69	0.241	0	0	0	-0.16	Reducedstability	-8.6	0.09	0.079	-0.96265	0.520858	-1.71821	-0.526318	-0.385414	0.593474	-0.371893	0.102297	1.23329	-0.416205
533	RpoB	C	V56G	V	56	G	Aliphatic	Aliphatic	No	No	0.388	No	17.737	11.1323	4.80327	6.8	-1.974	-0.429	0	0.0285	H	6.8	9.42	0.288	0	0	0	H	56.7	7.89	0.238	0	0	0	-2.72	Reducedstability	-49.9	1.53	0.05	2.1678	0.0326313	0	1.64932	0.00231144	-1.44432	2.63702	-0.101546	-0.459517	-0.00149006
534	RpoB	C	V56A	V	56	A	Aliphatic	Aliphatic	No	No	0.388	No	17.737	11.1323	4.80327	6.8	-1.654	-0.384	0	0.036	H	6.8	9.42	0.288	0	0	0	H	18.2	9.22	0.24	0	0	0	-0.46	Reducedstability	-11.4	0.2	0.048	1.26435	0.0153752	0	1.22513	0.00179089	-0.962599	2.03565	-0.213078	-0.489221	-0.294348
535	RpoB	C	V56T	V	56	T	Aliphatic	Polar	No	No	0.388	No	17.737	11.1323	4.80327	6.8	-1.688	0.081	0	3.669	H	6.8	9.42	0.288	0	0	0	H	15	9.33	0.279	0	0	0	-1.67	Reducedstability	-8.2	0.09	0.009	0.764778	0.706568	-0.522446	0.647029	-0.0247235	0.467353	1.51498	-2.22234	0.0398659	0.0343786
536	RpoB	C	V56S	V	56	S	Aliphatic	Polar	No	No	0.388	No	17.737	11.1323	4.80327	6.8	-1.815	0.069	0	3.6615	H	6.8	9.42	0.288	0	0	0	H	17.6	9.46	0.248	0	0	0	-2.36	Reducedstability	-10.8	-0.04	0.04	2.22116	0.0262933	0.00077263	1.06812	0.00133597	-0.428673	2.1331	-0.122288	-0.23412	-0.12222
537	RpoB	C	V56C	V	56	C	Aliphatic	Polar	No	No	0.388	No	17.737	11.1323	4.80327	6.8	-1.634	0.567	0	3.669	H	6.8	9.42	0.288	0	0	0	H	14	9.25	0.284	0	0	0	-0.23	Reducedstability	-7.2	0.17	0.004	1.05304	0.0197826	-1.79866e-05	0.67047	0.00210962	-0.789972	1.24749	-0.199324	0.0412887	0.178951
538	RpoB	C	V56L	V	56	L	Aliphatic	Aliphatic	No	No	0.388	No	17.737	11.1323	4.80327	6.8	-0.858	-0.245	0	0.057	H	6.8	9.42	0.288	0	0	0	H	4.9	10.01	0.348	0	0	0	0.23	Increasedstability	1.9	-0.59	-0.06	-1.43635	-0.0136688	-0.0136785	-0.395686	0.000263075	-0.106717	-1.00925	-0.0948433	0.400348	-0.100148
539	RpoB	C	V56I	V	56	I	Aliphatic	Aliphatic	No	No	0.388	No	17.737	11.1323	4.80327	6.8	-0.858	-0.245	0	0.057	H	6.8	9.42	0.288	0	0	0	H	5.2	9.9	0.358	0	0	0	-0.15	Reducedstability	1.6	-0.48	-0.07	-1.06709	-0.00906645	-2.77709e-05	-0.557549	-2.66443e-06	0.219331	-1.11659	-0.0587876	0.520915	0.00373534
540	RpoB	C	V56M	V	56	M	Aliphatic	Aliphatic	No	No	0.388	No	17.737	11.1323	4.80327	6.8	-0.851	0.302	0	0.0495	H	6.8	9.42	0.288	0	0	0	H	7.2	8.61	0.342	1	0	0	-0.72	Reducedstability	-0.4	0.81	-0.054	-1.72441	-0.000386559	-0.0104384	-0.75412	0.00211901	-0.203862	-1.45097	-0.125482	0.667713	0.0827285
541	RpoB	C	V56P	V	56	P	Aliphatic	Polar	No	No	0.388	No	17.737	11.1323	4.80327	6.8	-1.091	-0.291	0	0.0495	H	6.8	9.42	0.288	0	0	0	H	12.5	8.39	0.296	0	0	0	-3.15	Reducedstability	-5.7	1.03	-0.008	-0.510174	-0.0296181	0	0.682151	0.00348516	-0.87991	1.12264	0.095495	-0.202831	-1.14703
542	RpoB	C	V56F	V	56	F	Aliphatic	Aromatic	No	No	0.388	No	17.737	11.1323	4.80327	6.8	-1.434	0.55	0	5.7	H	6.8	9.42	0.288	0	0	0	H	4.2	10.66	0.421	0	0	0	-1.05	Reducedstability	2.6	-1.24	-0.133	0.790845	-0.0307527	-0.0545305	-0.964523	0.0259592	0.00472107	-1.61758	2.80697	0.292081	0.253369
543	RpoB	C	V56Y	V	56	Y	Aliphatic	Aromatic	No	No	0.388	No	17.737	11.1323	4.80327	6.8	-1.276	0.519	0	5.7	H	6.8	9.42	0.288	0	0	0	H	3.8	10.56	0.435	0	0	0	-1.68	Reducedstability	3	-1.14	-0.147	2.76427	0.669045	0.725469	-1.00952	0.00459654	1.41366	-0.811987	1.39952	0.024906	-0.382408
544	RpoB	C	V56W	V	56	W	Aliphatic	Aromatic	No	No	0.388	No	17.737	11.1323	4.80327	6.8	-1.589	0.692	0	8.532	H	6.8	9.42	0.288	0	0	0	H	5.6	10.37	0.464	1	0	0	-1.3	Reducedstability	1.2	-0.95	-0.176	3.50559	-0.233829	-1.21571	-1.79591	-0.0159406	1.35269	-2.35471	6.52891	0.36934	0.500482
545	RpoB	C	V56D	V	56	D	Aliphatic	Negative	No	No	0.388	No	17.737	11.1323	4.80327	6.8	-1.919	0.474	0	-0.2445	H	6.8	9.42	0.288	0	0	0	H	14.1	9.57	0.323	1	0	1	-2.76	Reducedstability	-7.3	-0.15	-0.035	2.38808	0.0173342	0	0.411226	-1.26911	1.93074	1.38603	-0.110739	0.0353373	0.000830522
546	RpoB	C	V56E	V	56	E	Aliphatic	Negative	No	No	0.388	No	17.737	11.1323	4.80327	6.8	-1.907	0.449	0	-0.2385	H	6.8	9.42	0.288	0	0	0	H	6	10.78	0.324	1	0	0	-1.63	Reducedstability	0.8	-1.36	-0.036	2.13058	0.262557	-0.399827	-0.186514	-1.22658	2.53272	0.443054	-0.138064	1.03886	-0.161078
547	RpoB	C	V56N	V	56	N	Aliphatic	Polar	No	No	0.388	No	17.737	11.1323	4.80327	6.8	-1.278	-0.059	0	1.7115	H	6.8	9.42	0.288	0	0	0	H	10.1	9.28	0.278	0	0	0	-2.34	Reducedstability	-3.3	0.14	0.01	0.941059	-0.459355	-0.50129	0.2895	0.00212084	0.477145	1.11881	-0.181073	0.232044	0.0978489
548	RpoB	C	V56Q	V	56	Q	Aliphatic	Polar	No	No	0.388	No	17.737	11.1323	4.80327	6.8	-1.486	0.164	0	1.719	H	6.8	9.42	0.288	0	0	0	H	6.2	10.57	0.344	0	0	1	-1.98	Reducedstability	0.6	-1.15	-0.056	0.657739	0.0193916	-1.04717	-0.21346	0.000957544	0.877249	0.325732	-0.133611	0.989304	-0.0913716
549	RpoB	C	V56H	V	56	H	Aliphatic	Positive	No	No	0.388	No	17.737	11.1323	4.80327	6.8	-1.492	0.612	0	3.4395	H	6.8	9.42	0.288	0	0	0	H	5	10.52	0.378	1	0	0	-1.55	Reducedstability	1.8	-1.1	-0.09	0.591163	-0.0285136	-0.666183	-0.579643	0.00250665	1.17871	-0.292712	0.287491	0.38606	0.205355
550	RpoB	C	V56K	V	56	K	Aliphatic	Positive	No	No	0.388	No	17.737	11.1323	4.80327	6.8	-1.342	0.103	0	3.033	H	6.8	9.42	0.288	0	0	0	H	4.3	10.31	0.382	0	0	0	-2.74	Reducedstability	2.5	-0.89	-0.094	0.534888	-1.0568	-2.52944	-0.831742	0.420921	3.73328	-0.61222	0.381582	1.36595	-0.0598922
551	RpoB	C	V56R	V	56	R	Aliphatic	Positive	No	No	0.388	No	17.737	11.1323	4.80327	6.8	-0.851	-0.237	0	2.382	H	6.8	9.42	0.288	0	0	0	H	5.1	9.74	0.412	0	0	1	-2.25	Reducedstability	1.7	-0.32	-0.124	2.61708	-2.36874	-2.45313	-1.67177	0.856509	4.01469	-0.133098	0.0144985	1.33438	0.786044
552	RpoB	C	Q57G	Q	57	G	Polar	Aliphatic	No	No	-0.817	No	15.123	10.8043	7.25888	0.3	-1.421	-0.138	0	-1.6395	H	0.3	9.29	0.467	0	0	1	H	24.1	7.17	0.409	0	0	0	-2.87	Reducedstability	-23.8	2.12	0.058	1.83476	1.18651	1.04133	2.64077	-0.000626635	-3.78715	3.40393	-0.131475	-1.87427	-0.595289
553	RpoB	C	Q57A	Q	57	A	Polar	Aliphatic	No	No	-0.817	No	15.123	10.8043	7.25888	0.3	-1.006	-0.136	0	-1.6335	H	0.3	9.29	0.467	0	0	1	H	7.8	7.41	0.422	0	0	0	-1.18	Reducedstability	-7.5	1.88	0.045	1.39686	1.15064	1.00756	1.91887	0.0006201	-2.51368	2.25221	-0.0804426	-1.75998	-0.469955
554	RpoB	C	Q57T	Q	57	T	Polar	Polar	No	No	-0.817	No	15.123	10.8043	7.25888	0.3	-1.137	-0.516	0	1.9995	H	0.3	9.29	0.467	0	0	1	H	4.5	7.52	0.476	1	0	1	-0.91	Reducedstability	-4.2	1.77	-0.009	-0.0893548	0.66837	0.57029	1.105	-0.00141832	-1.6337	1.46272	-0.267468	-1.18493	-0.869713
555	RpoB	C	Q57S	Q	57	S	Polar	Polar	No	No	-0.817	No	15.123	10.8043	7.25888	0.3	-1.581	-0.498	0	1.9935	H	0.3	9.29	0.467	0	0	1	H	3.9	7.89	0.407	0	0	0	-1.77	Reducedstability	-3.6	1.4	0.06	1.40198	0.566516	0.413435	1.61177	-0.0014304	-2.13248	2.49856	0.052693	-1.17758	-0.405904
556	RpoB	C	Q57C	Q	57	C	Polar	Polar	No	No	-0.817	No	15.123	10.8043	7.25888	0.3	-0.858	-0.174	0	1.9995	H	0.3	9.29	0.467	0	0	1	H	2.6	8.12	0.419	0	0	1	-0.29	Reducedstability	-2.3	1.17	0.048	0.982864	0.956179	0.886788	1.23974	0	-2.22265	1.38094	-0.0120315	-0.981346	-0.23728
557	RpoB	C	Q57V	Q	57	V	Polar	Aliphatic	No	No	-0.817	No	15.123	10.8043	7.25888	0.3	-0.233	-0.153	0	-1.6185	H	0.3	9.29	0.467	0	0	1	H	1.1	7.9	0.454	0	0	0	0.8	Increasedstability	-0.8	1.39	0.013	0.215489	0.949924	1.03116	0.354281	0	-1.19244	-0.328195	1.33361	-1.18436	-0.802243
558	RpoB	C	Q57L	Q	57	L	Polar	Aliphatic	No	No	-0.817	No	15.123	10.8043	7.25888	0.3	0.113	-0.172	0	-1.611	H	0.3	9.29	0.467	0	0	1	H	1.2	8.51	0.497	0	0	0	2.13	Increasedstability	-0.9	0.78	-0.03	-0.0164951	1.03122	1.02804	-0.0265228	0	-1.0349	-1.17708	1.06946	-0.790294	-0.612625
559	RpoB	C	Q57I	Q	57	I	Polar	Aliphatic	No	No	-0.817	No	15.123	10.8043	7.25888	0.3	0.113	-0.172	0	-1.611	H	0.3	9.29	0.467	0	0	1	H	0.8	8.46	0.458	0	0	0	1.48	Increasedstability	-0.5	0.83	0.009	0.326126	1.01732	1.04555	0.670513	0.0390973	-1.31927	0.321109	0.0898769	-0.816811	-0.494784
560	RpoB	C	Q57M	Q	57	M	Polar	Aliphatic	No	No	-0.817	No	15.123	10.8043	7.25888	0.3	0.244	0.432	0	-1.6185	H	0.3	9.29	0.467	0	0	1	H	0.2	9.01	0.503	0	0	0	0.89	Increasedstability	0.1	0.28	-0.036	-1.79724	1.00923	1.04745	-0.624307	0	-0.749338	-1.88271	-0.0146854	-0.42692	-0.160919
561	RpoB	C	Q57P	Q	57	P	Polar	Polar	No	No	-0.817	No	15.123	10.8043	7.25888	0.3	-0.233	-0.153	0	-1.6185	H	0.3	9.29	0.467	0	0	1	H	2.5	8.21	0.454	0	0	0	-1.82	Reducedstability	-2.2	1.08	0.013	1.20352	1.1371	1.02465	1.13972	-0.000128284	-2.59945	0.748737	1.01139	-1.48068	0.347604
562	RpoB	C	Q57F	Q	57	F	Polar	Aromatic	No	No	-0.817	No	15.123	10.8043	7.25888	0.3	-0.627	-0.558	0	4.032	H	0.3	9.29	0.467	0	0	1	H	0.9	9.39	0.525	0	0	0	0.38	Increasedstability	-0.6	-0.1	-0.058	3.33413	0.972654	1.0258	-0.804958	1.06866e-11	-0.454307	-2.15043	5.56303	-1.00424	0.190708
563	RpoB	C	Q57Y	Q	57	Y	Polar	Aromatic	No	No	-0.817	No	15.123	10.8043	7.25888	0.3	-0.287	-0.426	0	4.032	H	0.3	9.29	0.467	0	0	1	H	0.6	9.52	0.536	0	0	1	-0.05	Reducedstability	-0.3	-0.23	-0.069	6.20231	0.872939	0.813195	-0.805809	-0.0263086	0.6141	-1.4841	5.73978	-0.902347	0.199425
564	RpoB	C	Q57W	Q	57	W	Polar	Aromatic	No	No	-0.817	No	15.123	10.8043	7.25888	0.3	-0.707	-0.727	0	6.864	H	0.3	9.29	0.467	0	0	1	H	1.9	8.21	0.614	0	0	0	0.29	Increasedstability	-1.6	1.08	-0.147	10.3615	0.792874	0.818701	-1.39779	-0.0504529	0.9133	-2.67162	10.895	-0.786859	1.24805
565	RpoB	C	Q57D	Q	57	D	Polar	Negative	No	No	-0.817	No	15.123	10.8043	7.25888	0.3	-2.245	-0.135	0	-1.914	H	0.3	9.29	0	0	0	1	H	2	8.7	0	0	0	1	-1.76	Reducedstability	-1.7	0.59	0	2.45576	1.1439	1.0362	1.08261	-0.273737	-0.261879	1.4855	-0.0893848	-1.17167	-0.567176
566	RpoB	C	Q57E	Q	57	E	Polar	Negative	No	No	-0.817	No	15.123	10.8043	7.25888	0.3	-1.987	-0.242	0	-1.9065	H	0.3	9.29	0.467	0	0	1	H	0.5	9.05	0.456	0	0	1	-0.33	Reducedstability	-0.2	0.24	0.011	2.295	1.066	1.03319	0.196092	-0.223917	1.27845	0.144186	0.000521161	-0.503245	-0.757916
567	RpoB	C	Q57N	Q	57	N	Polar	Polar	No	No	-0.817	No	15.123	10.8043	7.25888	0.3	-1.425	-0.659	0	0.0435	H	0.3	9.29	0.467	0	0	1	H	1.8	8.64	0.429	0	0	1	-1.17	Reducedstability	-1.5	0.65	0.038	0.83468	0.8213	0.772873	0.66496	-2.08592e-06	-1.16964	1.00095	0.0737564	-1.0517	-0.283151
568	RpoB	C	Q57H	Q	57	H	Polar	Positive	No	No	-0.817	No	15.123	10.8043	7.25888	0.3	-1.184	0.345	0	1.7715	H	0.3	9.29	0.467	0	0	1	H	1.5	9.45	0.486	0	0	1	0.13	Increasedstability	-1.2	-0.16	-0.019	2.97509	1.0365	1.02547	-0.226438	-1.7053e-13	0.613914	-0.462555	1.94513	-0.913511	-0.174965
569	RpoB	C	Q57K	Q	57	K	Polar	Positive	No	No	-0.817	No	15.123	10.8043	7.25888	0.3	-0.507	-0.418	0	1.3635	H	0.3	9.29	0.467	0	0	1	H	0.2	9.18	0.483	0	0	1	-0.63	Reducedstability	0.1	0.11	-0.016	0.609087	0.0385253	0.073765	-0.540359	0.267561	2.40125	-1.08496	0.0545546	0.0870768	-0.649038
570	RpoB	C	Q57R	Q	57	R	Polar	Positive	No	No	-0.817	No	15.123	10.8043	7.25888	0.3	-0.665	-0.333	0	0.7125	H	0.3	9.29	0.467	0	0	1	H	0.3	9.38	0.541	0	0	1	-0.63	Reducedstability	0	-0.09	-0.074	3.1758	1.63128	-1.30001	-1.01334	0.283148	2.7347	-0.390403	1.28393	-0.0693372	0.012683
571	RpoB	C	T58G	T	58	G	Polar	Aliphatic	No	No	1.25	No	21.49	9.01838	6.93581	51.5	-0.881	0.153	0	-3.5895	H	51.5	3.67	0	0	0	1	H	73.6	4.27	0.372	0	0	0	0.36	Increasedstability	-22.1	-0.6	-0.372	1.15362	0.306666	1.11175	0.973617	0.124726	-1.63746	0.989985	-0.809636	-0.101951	0.164713
572	RpoB	C	T58A	T	58	A	Polar	Aliphatic	No	No	1.25	No	21.49	9.01838	6.93581	51.5	-0.661	0.114	0	-3.582	H	51.5	3.67	0.333	0	0	1	H	51.8	3.33	0.351	0	0	0	2.06	Increasedstability	-0.299999	0.34	-0.018	1.01451	0.362443	1.33687	0.610522	-0.065069	-1.20696	0.43347	-0.745242	-0.181248	0.245291
573	RpoB	C	T58S	T	58	S	Polar	Polar	No	No	1.25	No	21.49	9.01838	6.93581	51.5	-0.869	-0.114	0	0.0435	H	51.5	3.67	0.333	0	0	1	H	52.1	3.59	0.349	0	0	0	0.21	Increasedstability	-0.599998	0.08	-0.016	-0.17404	-0.350158	-0.364777	0.43318	-0.00660498	-0.814698	0.682413	-0.013114	-0.0296215	0.29783
574	RpoB	C	T58C	T	58	C	Polar	Polar	No	No	1.25	No	21.49	9.01838	6.93581	51.5	-0.433	-0.039	0	0.0495	H	51.5	3.67	0.333	0	0	1	H	40.4	3.6	0.342	0	0	1	0.96	Increasedstability	11.1	0.07	-0.009	-0.509013	0.434642	0.413805	0.137596	-0.00683343	-0.788937	-0.00354008	-0.934537	-0.0663553	0.309782
575	RpoB	C	T58V	T	58	V	Polar	Aliphatic	No	No	1.25	No	21.49	9.01838	6.93581	51.5	-0.305	-0.004	0	-3.5685	H	51.5	3.67	0.333	0	0	1	H	40.5	3.72	0.344	0	0	0	1.14	Increasedstability	11	-0.05	-0.011	-0.941144	0.37684	0.413781	-0.0130279	0.0280034	-0.239949	-0.363812	-0.947496	-0.177687	-0.0186628
576	RpoB	C	T58L	T	58	L	Polar	Aliphatic	No	No	1.25	No	21.49	9.01838	6.93581	51.5	-0.173	-0.082	0	-3.561	H	51.5	3.67	0.333	0	0	1	H	41.3	3.78	0.333	0	0	0	1.99	Increasedstability	10.2	-0.11	0	-2.02571	0.274709	-0.267096	-0.662056	0.173089	-0.0266867	-1.51128	-0.8011	0.714291	0.0770497
577	RpoB	C	T58I	T	58	I	Polar	Aliphatic	No	No	1.25	No	21.49	9.01838	6.93581	51.5	-0.173	-0.082	0	-3.561	H	51.5	3.67	0	0	0	1	H	48.7	3.88	0	0	0	0	1.51	Increasedstability	2.8	-0.21	0	-1.80205	0.284086	0.415061	-0.622173	0.0110441	0.116597	-1.43168	-0.917171	0.202409	0.0858178
578	RpoB	C	T58M	T	58	M	Polar	Aliphatic	No	No	1.25	No	21.49	9.01838	6.93581	51.5	0.355	0.121	0	-3.5685	H	51.5	3.67	0.333	0	0	1	H	40.7	3.74	0.307	0	0	0	1.19	Increasedstability	10.8	-0.07	0.026	-1.51443	0.299751	0.41473	-0.989061	-0.00151535	0.284737	-1.84416	-0.805138	0.382752	0.739321
579	RpoB	C	T58P	T	58	P	Polar	Polar	No	No	1.25	No	21.49	9.01838	6.93581	51.5	-0.305	-0.004	0	-3.5685	H	51.5	3.67	0.333	0	0	1	H	29.5	4.07	0.421	0	0	0	-0.82	Reducedstability	22	-0.4	-0.088	4.94758	1.59783	0.404196	-0.164958	-0.0016443	-0.861627	-0.889111	5.07221	-0.230132	0.0165355
580	RpoB	C	T58F	T	58	F	Polar	Aromatic	No	No	1.25	No	21.49	9.01838	6.93581	51.5	-1.013	0.011	0	2.082	H	51.5	3.67	0	0	0	1	H	52.4	3.76	0	0	0	0	0.96	Increasedstability	-0.900002	-0.09	0	-1.54128	0.372016	-0.268266	-0.528107	0.0222843	-0.0199037	-1.0597	-0.77406	0.79684	-0.0921633
581	RpoB	C	T58Y	T	58	Y	Polar	Aromatic	No	No	1.25	No	21.49	9.01838	6.93581	51.5	-0.709	0.228	0	2.082	H	51.5	3.67	0.333	0	0	1	H	53.1	3.75	0	0	0	0	1.35	Increasedstability	-1.6	-0.08	0.333	-1.21373	-0.365739	-0.474116	-0.363066	-0.312984	0.37859	-0.674615	-0.983961	1.04332	0.511626
582	RpoB	C	T58W	T	58	W	Polar	Aromatic	No	No	1.25	No	21.49	9.01838	6.93581	51.5	-1.008	-0.053	0	4.914	H	51.5	3.67	0.333	0	0	1	H	65.2	3.92	0.216	1	0	0	1.51	Increasedstability	-13.7	-0.25	0.117	0.465042	0.267724	1.86803	-1.39913	0.00844162	1.64768	-2.06775	-0.750876	0.388691	0.511748
583	RpoB	C	T58D	T	58	D	Polar	Negative	No	No	1.25	No	21.49	9.01838	6.93581	51.5	-0.969	-0.426	0	-3.864	H	51.5	3.67	0.333	0	0	1	H	40.5	3.62	0.336	0	0	0	0.51	Increasedstability	11	0.05	-0.003	1.05389	0.796712	0.726393	0.424843	0.637965	-0.425319	0.395709	-0.931946	-0.429257	-0.14917
584	RpoB	C	T58E	T	58	E	Polar	Negative	No	No	1.25	No	21.49	9.01838	6.93581	51.5	-0.986	-0.548	0	-3.8565	H	51.5	3.67	0.333	0	0	1	H	46.3	3.84	0.289	0	0	0	1.98	Increasedstability	5.2	-0.17	0.044	1.68105	0.276802	1.78318	0.0299875	0.670106	-0.036123	-0.179412	-0.831214	-0.135738	0.0375792
585	RpoB	C	T58N	T	58	N	Polar	Polar	No	No	1.25	No	21.49	9.01838	6.93581	51.5	-0.751	-0.459	0	-1.9065	H	51.5	3.67	0	0	0	1	H	44.3	3.63	0	0	0	0	0.32	Increasedstability	7.2	0.04	0	-0.291841	0.437922	-0.963529	0.237718	0.0295429	-0.373519	0.263236	-0.904548	0.812347	0.185295
586	RpoB	C	T58Q	T	58	Q	Polar	Polar	No	No	1.25	No	21.49	9.01838	6.93581	51.5	-1.037	-0.4	0	-1.899	H	51.5	3.67	0	0	0	1	H	62.5	3.74	0	1	0	0	1.65	Increasedstability	-11	-0.07	0	0.202906	0.271002	0.70882	-0.19694	-0.185317	0.0969163	-0.382521	-0.905776	0.547971	0.201161
587	RpoB	C	T58H	T	58	H	Polar	Positive	No	No	1.25	No	21.49	9.01838	6.93581	51.5	-1.374	0.442	0	-0.1785	H	51.5	3.67	0.333	0	0	1	H	36.6	3.55	0.347	0	0	1	1.27	Increasedstability	14.9	0.12	-0.014	-0.81937	-0.461522	-1.08593	-0.437198	-0.273736	0.711419	-0.623148	-0.810817	0.867292	1.08964
588	RpoB	C	T58K	T	58	K	Polar	Positive	No	No	1.25	No	21.49	9.01838	6.93581	51.5	-0.707	-0.561	0	-0.5865	H	51.5	3.67	0	0	0	1	H	56.6	3.79	0	0	0	0	1.22	Increasedstability	-5.1	-0.12	0	-0.132092	0.304149	0.767955	-0.176043	-0.514792	-0.063325	-0.607403	-0.774166	0.827044	0.0982472
589	RpoB	C	T58R	T	58	R	Polar	Positive	No	No	1.25	No	21.49	9.01838	6.93581	51.5	-0.424	-0.808	0	-1.2375	H	51.5	3.67	0.333	0	0	1	H	50.9	3.76	0.229	0	0	1	1.95	Increasedstability	0.599998	-0.09	0.104	0.222652	0.384791	0.512659	-0.388681	-0.797954	0.524031	-0.614391	-0.809009	1.09224	0.219222
590	RpoB	C	D59G	D	59	G	Negative	Aliphatic	No	No	1.362	No	23.903	7.05974	3.48729	56.2	-0.12	-0.033	0	0.324	H	56.2	4.12	0.269	1	0	1	H	86.3	4.45	0.304	0	0	0	-0.24	Reducedstability	-30.1	-0.33	-0.035	-0.00199225	-0.00955302	0	0.447242	0.36705	-0.915087	0.425552	-0.0397348	-0.51166	0.181731
591	RpoB	C	D59A	D	59	A	Negative	Aliphatic	No	No	1.362	No	23.903	7.05974	3.48729	56.2	0.079	0.163	0	0.3315	H	56.2	4.12	0.269	1	0	1	H	59.4	4.11	0.273	0	0	0	1.48	Increasedstability	-3.2	0.01	-0.004	-0.396265	0.511597	0.532995	0.284299	0.120975	-0.879858	0.163307	-0.0123357	-0.406824	-0.733691
592	RpoB	C	D59T	D	59	T	Negative	Polar	No	No	1.362	No	23.903	7.05974	3.48729	56.2	0.237	-0.008	0	3.9645	H	56.2	4.12	0.269	1	0	1	H	39.3	4.49	0.266	0	0	0	-0.31	Reducedstability	16.9	-0.37	0.003	-0.299813	-0.61739	-0.626712	-0.152754	0.181751	0.276909	-0.0692089	-0.028323	0.424644	0.236154
593	RpoB	C	D59S	D	59	S	Negative	Polar	No	No	1.362	No	23.903	7.05974	3.48729	56.2	0.091	-0.211	0	3.957	H	56.2	4.12	0.269	1	0	1	H	58.4	3.96	0.268	0	0	1	0.09	Increasedstability	-2.2	0.16	0.001	-1.11271	-0.0161643	-1.7205	0.162727	0.0593407	-0.403114	0.278388	-0.00135949	0.493513	-0.0253324
594	RpoB	C	D59C	D	59	C	Negative	Polar	No	No	1.362	No	23.903	7.05974	3.48729	56.2	0.412	0.213	0	3.9645	H	56.2	4.12	0.269	1	0	1	H	43	4.35	0.254	1	0	0	0.76	Increasedstability	13.2	-0.23	0.015	0.144338	-0.164441	0.119936	-0.0813737	0.327809	-0.296963	-0.201798	0.00391145	-0.00412356	0.581652
595	RpoB	C	D59V	D	59	V	Negative	Aliphatic	No	No	1.362	No	23.903	7.05974	3.48729	56.2	0.411	0.532	0	0.345	H	56.2	4.12	0.269	1	0	1	H	43.7	4.29	0.268	0	0	0	0.66	Increasedstability	12.5	-0.17	0.001	-0.563684	0.0708489	0.234214	-0.417345	0.410675	0.29083	-0.617481	-0.00988548	-0.639974	0.0478469
596	RpoB	C	D59L	D	59	L	Negative	Aliphatic	No	No	1.362	No	23.903	7.05974	3.48729	56.2	0.541	0.696	0	0.3525	H	56.2	4.12	0.269	1	0	1	H	31.8	4.75	0.279	0	0	0	1.38	Increasedstability	24.4	-0.63	-0.01	-0.695235	-0.0073484	0.0906117	-0.58438	0.167679	0.404881	-0.996422	0.0642251	0.186627	-0.0831631
597	RpoB	C	D59I	D	59	I	Negative	Aliphatic	No	No	1.362	No	23.903	7.05974	3.48729	56.2	0.541	0.696	0	0.3525	H	56.2	4.12	0.269	1	0	1	H	30	4.58	0.287	0	0	0	0.93	Increasedstability	26.2	-0.46	-0.018	-0.985553	-0.0271822	0	-0.676401	0.197532	0.552663	-1.14582	0.000204663	0.00910084	0.0362451
598	RpoB	C	D59M	D	59	M	Negative	Aliphatic	No	No	1.362	No	23.903	7.05974	3.48729	56.2	0.933	0.962	0	0.345	H	56.2	4.12	0.269	1	0	1	H	45.6	4.35	0.235	0	0	0	0.47	Increasedstability	10.6	-0.23	0.034	-1.17074	-0.0401987	-0.0503941	-0.939733	0.228192	0.573186	-1.51814	-0.0204538	0.429614	0.0748097
599	RpoB	C	D59P	D	59	P	Negative	Polar	No	No	1.362	No	23.903	7.05974	3.48729	56.2	0.411	0.532	0	0.345	H	56.2	4.12	0.269	1	0	1	H	34.5	4.14	0.329	0	0	0	-1.42	Reducedstability	21.7	-0.02	-0.06	-0.271748	-0.0462254	0	-0.344047	0.204851	-0.465975	-0.784061	2.59034	-0.137805	-1.38308
600	RpoB	C	D59F	D	59	F	Negative	Aromatic	No	No	1.362	No	23.903	7.05974	3.48729	56.2	-0.504	0.378	0	5.9955	H	56.2	4.12	0.269	1	0	1	H	45.2	4.29	0.256	0	0	0	0.26	Increasedstability	11	-0.17	0.013	-1.47065	-0.0235258	0	-0.899733	-0.522701	0.508324	-1.38546	0.0250826	0.541946	0.220266
601	RpoB	C	D59Y	D	59	Y	Negative	Aromatic	No	No	1.362	No	23.903	7.05974	3.48729	56.2	-0.333	0.457	0	5.9955	H	56.2	4.12	0.269	1	0	1	H	44.8	4.33	0.242	0	0	0	0.67	Increasedstability	11.4	-0.21	0.027	-0.712534	-0.0230698	0	-0.885071	-0.114494	0.807648	-1.23191	0.0455579	0.382131	0.234931
602	RpoB	C	D59W	D	59	W	Negative	Aromatic	No	No	1.362	No	23.903	7.05974	3.48729	56.2	-0.66	0.208	0	8.8275	H	56.2	4.12	0.269	1	0	1	H	36.3	4.59	0.295	0	0	0	0.75	Increasedstability	19.9	-0.47	-0.026	-1.36947	-0.0948653	0	-1.86453	-0.113954	1.81965	-2.48906	0.0186985	0.769368	0.427896
603	RpoB	C	D59E	D	59	E	Negative	Negative	No	No	1.362	No	23.903	7.05974	3.48729	56.2	-0.582	-0.123	0	0.057	H	56.2	4.12	0.269	1	0	1	H	34.9	4.73	0.267	1	0	1	1.44	Increasedstability	21.3	-0.61	0.002	0.140855	0.0292753	0.845381	-0.175979	0.286321	0.205831	-0.0782981	0.00258875	-0.82991	-0.116859
604	RpoB	C	D59N	D	59	N	Negative	Polar	No	No	1.362	No	23.903	7.05974	3.48729	56.2	0.183	-0.435	0	2.007	H	56.2	4.12	0.269	1	0	1	H	54.9	4.4	0.255	0	0	0	-0.26	Reducedstability	1.3	-0.28	0.014	-0.539799	-0.635138	0.0688242	-0.273415	0.225912	0.236027	-0.171495	0.0200189	-0.442023	0.344854
605	RpoB	C	D59Q	D	59	Q	Negative	Polar	No	No	1.362	No	23.903	7.05974	3.48729	56.2	0.197	0.065	0	2.0145	H	56.2	4.12	0.269	1	0	1	H	33.2	4.64	0.28	0	0	0	1.13	Increasedstability	23	-0.52	-0.011	-0.633958	-0.571564	-0.517226	-0.578991	-0.160728	0.880946	-0.50847	0.0113634	0.799611	-0.0524562
606	RpoB	C	D59H	D	59	H	Negative	Positive	No	No	1.362	No	23.903	7.05974	3.48729	56.2	-0.863	1.156	0	3.735	H	56.2	4.12	0.269	1	0	1	H	49.1	4.37	0.247	1	0	0	0.82	Increasedstability	7.1	-0.25	0.022	-0.0683347	-0.0345644	0	-0.420463	-0.212685	0.542036	-0.489337	0.000671992	0.165857	0.272557
607	RpoB	C	D59K	D	59	K	Negative	Positive	No	No	1.362	No	23.903	7.05974	3.48729	56.2	0.302	0.979	0	3.327	H	56.2	4.12	0.269	1	0	1	H	28.6	4.37	0	1	0	0	0.89	Increasedstability	27.6	-0.25	0.269	-0.610509	0.066842	0.446216	-0.349432	-0.503612	0.261275	-0.760902	0.00306801	0.0669253	0.10363
608	RpoB	C	D59R	D	59	R	Negative	Positive	No	No	1.362	No	23.903	7.05974	3.48729	56.2	0.081	0.726	0	2.676	H	56.2	4.12	0.269	1	0	1	H	22	5.73	0.274	0	0	0	1	Increasedstability	34.2	-1.61	-0.005	-0.103182	-0.0305158	0	-0.748996	-0.377712	1.10046	-0.758275	0.330272	0.10766	0.119193
609	RpoB	C	S60G	S	60	G	Polar	Aliphatic	No	No	-0.841	No	19.83	1.83536	3.3885	13.7	-1.271	0.157	0	-3.582	H	13.7	8.63	0.444	1	1	0	H	28.7	7.35	0.394	0	0	0	-1.01	Reducedstability	-15	1.28	0.05	0.931328	-0.00899879	0.815683	0.779496	3.68473e-06	-1.16709	0.786338	-0.00403967	-0.538439	0.210139
610	RpoB	C	S60A	S	60	A	Polar	Aliphatic	No	No	-0.841	No	19.83	1.83536	3.3885	13.7	-0.947	0.072	0	-3.576	H	13.7	8.63	0.444	1	1	0	H	14	8.46	0.427	0	0	0	0.72	Increasedstability	-0.3	0.17	0.017	0.40539	-0.0962135	0.805428	0.161925	3.68473e-06	-0.312877	-0.0952801	0.572495	-0.541612	-0.20122
611	RpoB	C	S60T	S	60	T	Polar	Polar	No	No	-0.841	No	19.83	1.83536	3.3885	13.7	-0.666	-0.532	0	0.057	H	13.7	8.63	0.444	1	1	0	H	12	8.38	0.503	1	1	0	-0.46	Reducedstability	1.7	0.25	-0.059	0.931759	-0.102854	0.143829	-0.83419	-0.0181199	0.557734	-1.70356	2.98421	0.00382637	-0.193937
612	RpoB	C	S60C	S	60	C	Polar	Polar	No	No	-0.841	No	19.83	1.83536	3.3885	13.7	-0.788	-0.381	0	0.057	H	13.7	8.63	0.444	1	1	0	H	11.9	8.62	0.491	1	1	1	0.38	Increasedstability	1.8	0.01	-0.047	2.00948	0.47613	1.27403	-0.569217	-0.000361389	-0.0459766	-1.16906	1.20526	0.242024	0.550479
613	RpoB	C	S60V	S	60	V	Polar	Aliphatic	No	No	-0.841	No	19.83	1.83536	3.3885	13.7	-0.383	-0.139	0	-3.561	H	13.7	8.63	0.444	1	1	0	H	13	8.61	0.465	0	0	0	-0.37	Reducedstability	0.7	0.02	-0.021	2.93501	0.540092	1.48339	-1.35401	-0.00156399	0.813928	-2.93017	4.12924	-0.0701946	-0.0994023
614	RpoB	C	S60L	S	60	L	Polar	Aliphatic	No	No	-0.841	No	19.83	1.83536	3.3885	13.7	-0.149	-0.261	0	-3.5535	H	13.7	8.63	0.444	1	1	0	H	8.4	8.76	0.558	0	0	0	-0.23	Reducedstability	5.3	-0.13	-0.114	3.53715	0.605353	0.915501	-1.80368	0.200931	1.41648	-3.82794	5.30533	0.707655	-0.0947246
615	RpoB	C	S60I	S	60	I	Polar	Aliphatic	No	No	-0.841	No	19.83	1.83536	3.3885	13.7	-0.149	-0.261	0	-3.5535	H	13.7	8.63	0.444	1	1	0	H	21.8	8.83	0.495	0	0	0	-0.47	Reducedstability	-8.1	-0.2	-0.051	2.82473	0.642633	1.42635	-1.48375	-0.000810281	1.17103	-3.21295	3.69752	0.443288	-0.128331
616	RpoB	C	S60M	S	60	M	Polar	Aliphatic	No	No	-0.841	No	19.83	1.83536	3.3885	13.7	-0.091	-0.087	0	-3.561	H	13.7	8.63	0.444	1	1	0	H	9.4	8.37	0.531	0	1	0	-0.73	Reducedstability	4.3	0.26	-0.087	0.604673	0.638441	1.51045	-1.99968	-0.017962	1.57275	-3.69138	1.34754	0.669759	0.32279
617	RpoB	C	S60P	S	60	P	Polar	Polar	No	No	-0.841	No	19.83	1.83536	3.3885	13.7	-0.383	-0.139	0	-3.561	H	13.7	8.63	0.444	1	1	0	H	10.9	7.82	0.483	0	0	0	-2.01	Reducedstability	2.8	0.81	-0.039	1.30257	0.599942	1.49768	-0.476085	0	-0.244871	-1.43604	2.292	-0.20304	-0.731506
618	RpoB	C	S60F	S	60	F	Polar	Aromatic	No	No	-0.841	No	19.83	1.83536	3.3885	13.7	-1.04	-0.379	0	2.088	H	13.7	8.63	0.444	1	1	0	H	13	8.37	0.425	0	0	0	-1.12	Reducedstability	0.7	0.26	0.019	10.1467	0.621462	0.146872	-2.45667	-0.0193859	1.55244	-4.46456	12.9011	0.215533	0.286767
619	RpoB	C	S60Y	S	60	Y	Polar	Aromatic	No	No	-0.841	No	19.83	1.83536	3.3885	13.7	-0.782	-0.21	0	2.088	H	13.7	8.63	0.444	1	1	0	H	12.1	8.37	0.434	0	0	1	-0.66	Reducedstability	1.6	0.26	0.01	13.9775	0.575937	0.151852	-2.83483	-0.0373379	2.57901	-4.53664	15.3993	0.309498	0.337606
620	RpoB	C	S60W	S	60	W	Polar	Aromatic	No	No	-0.841	No	19.83	1.83536	3.3885	13.7	-1.185	-0.559	0	4.9215	H	13.7	8.63	0.444	1	1	0	H	7.1	8.44	0.642	0	0	0	-1.64	Reducedstability	6.6	0.19	-0.198	13.4098	0.542623	1.49853	-3.13582	-0.0152862	3.35429	-4.74792	12.6837	0.409931	0.58171
621	RpoB	C	S60D	S	60	D	Polar	Negative	No	No	-0.841	No	19.83	1.83536	3.3885	13.7	-1.291	-0.12	0	-3.8565	H	13.7	8.63	0.444	1	1	0	H	13.5	8.45	0.483	1	1	0	-0.23	Reducedstability	0.2	0.18	-0.039	5.32533	0.515619	-0.160124	-0.539392	0.11236	1.89376	-0.918236	4.90099	0.0593713	-0.0806308
622	RpoB	C	S60E	S	60	E	Polar	Negative	No	No	-0.841	No	19.83	1.83536	3.3885	13.7	-1.155	-0.276	0	-3.849	H	13.7	8.63	0.444	1	1	0	H	12	8.87	0.534	0	1	1	-0.41	Reducedstability	1.7	-0.24	-0.09	3.49135	0.634448	-0.33677	-1.17562	0.299513	2.36693	-1.84598	2.47368	0.93955	-0.176861
623	RpoB	C	S60N	S	60	N	Polar	Polar	No	No	-0.841	No	19.83	1.83536	3.3885	13.7	-0.906	-0.64	0	-1.899	H	13.7	8.63	0.444	1	1	0	H	10.3	8.92	0.502	1	1	1	-0.44	Reducedstability	3.4	-0.29	-0.058	5.11201	0.63342	0.627041	-1.01536	0	1.61264	-1.3052	4.11054	0.175756	0.24139
624	RpoB	C	S60Q	S	60	Q	Polar	Polar	No	No	-0.841	No	19.83	1.83536	3.3885	13.7	-0.834	-0.601	0	-1.893	H	13.7	8.63	0.444	1	1	0	H	10.8	8.8	0.538	1	1	1	0.03	Increasedstability	2.9	-0.17	-0.094	1.81826	0.611442	0.164407	-1.49093	0	2.06728	-2.11137	1.3107	1.10372	-0.0194429
625	RpoB	C	S60H	S	60	H	Polar	Positive	No	No	-0.841	No	19.83	1.83536	3.3885	13.7	-1.707	0.447	0	-0.171	H	13.7	8.63	0.444	1	1	0	H	14.8	8.9	0.436	0	0	1	-0.86	Reducedstability	-1.1	-0.27	0.008	9.07018	0.603316	1.46805	-2.04327	0.00917841	2.67128	-3.00333	8.35215	0.35305	0.314624
626	RpoB	C	S60K	S	60	K	Polar	Positive	No	No	-0.841	No	19.83	1.83536	3.3885	13.7	-0.394	-0.812	0	-0.579	H	13.7	8.63	0.444	1	1	0	H	17.2	8.33	0.424	0	0	0	-1.63	Reducedstability	-3.5	0.3	0.02	2.56851	0.210382	0.824395	-2.01871	-0.743998	4.08782	-3.13789	1.39395	0.893789	0.491482
627	RpoB	C	S60R	S	60	R	Polar	Positive	No	No	-0.841	No	19.83	1.83536	3.3885	13.7	-0.639	-1.02	0	-1.23	H	13.7	8.63	0.444	1	1	0	H	6.6	9.59	0.575	1	0	1	-0.49	Reducedstability	7.1	-0.96	-0.131	7.49564	0.606022	1.41909	-2.07517	-0.290336	3.15947	-2.47309	2.65565	0.926899	-0.0687243
628	RpoB	C	F61G	F	61	G	Aromatic	Aliphatic	No	No	-0.562	No	22.944	4.48753	3.31411	5.1	-2.878	-0.752	0	-5.6205	H	5.1	5.79	0.556	0	0	0	H	26.5	6.32	0.404	0	0	0	-2.82	Reducedstability	-21.4	-0.53	0.152	5.52947	0.202905	2.3614e-05	3.29494	-0.0501676	-1.68295	5.49552	-0.0140752	-1.42151	-0.293922
629	RpoB	C	F61A	F	61	A	Aromatic	Aliphatic	No	No	-0.562	No	22.944	4.48753	3.31411	5.1	-2.393	-0.835	0	-5.6145	H	5.1	5.79	0.556	0	0	0	H	20.7	5.44	0.424	0	0	0	-2.48	Reducedstability	-15.6	0.35	0.132	4.11565	0.171115	2.36056e-05	2.71469	-0.0556514	-1.24741	4.57201	-0.0112729	-1.27867	-0.748888
630	RpoB	C	F61T	F	61	T	Aromatic	Polar	No	No	-0.562	No	22.944	4.48753	3.31411	5.1	-2.828	-0.811	0	-1.9815	H	5.1	5.79	0.556	0	0	0	H	16.1	5.89	0.454	0	0	0	-2.17	Reducedstability	-11	-0.1	0.102	4.57583	-0.522201	-0.568598	2.08105	-0.0463268	0.304645	4.15472	0.065663	-0.719069	-0.331862
631	RpoB	C	F61S	F	61	S	Aromatic	Polar	No	No	-0.562	No	22.944	4.48753	3.31411	5.1	-3.196	-0.731	0	-1.9875	H	5.1	5.79	0.556	0	0	0	H	17.9	5.21	0.411	0	0	0	-2.66	Reducedstability	-12.8	0.58	0.145	4.68208	-0.376068	-0.559761	2.5018	-0.0485401	-0.469417	4.84907	-4.43271e-05	-0.716318	-0.538156
632	RpoB	C	F61C	F	61	C	Aromatic	Polar	No	No	-0.562	No	22.944	4.48753	3.31411	5.1	-1.784	-0.889	0	-1.9815	H	5.1	5.79	0.556	0	0	0	H	12.5	5.29	0.424	0	0	0	-1	Reducedstability	-7.4	0.5	0.132	4.24851	0.172123	0	2.10989	-0.0468635	-1.07717	3.73845	-0.000131037	-0.523256	-0.123541
633	RpoB	C	F61V	F	61	V	Aromatic	Aliphatic	No	No	-0.562	No	22.944	4.48753	3.31411	5.1	-1.356	-1.018	0	-5.5995	H	5.1	5.79	0.556	0	0	0	H	9.3	5.86	0.487	0	0	0	-2.53	Reducedstability	-4.2	-0.07	0.069	3.58427	0.400654	0.409216	1.91635	-0.0469794	-0.685451	2.99162	-0.100053	-0.91683	-0.533186
634	RpoB	C	F61L	F	61	L	Aromatic	Aliphatic	No	No	-0.562	No	22.944	4.48753	3.31411	5.1	-0.821	-1.115	0	-5.592	H	5.1	5.79	0.556	0	0	0	H	6.9	5.57	0.465	0	0	0	-1.42	Reducedstability	-1.8	0.22	0.091	0.719457	-0.00939567	2.36056e-05	0.809361	-0.0456739	-0.509584	0.885004	0.0717053	-0.0874834	-0.533898
635	RpoB	C	F61I	F	61	I	Aromatic	Aliphatic	No	No	-0.562	No	22.944	4.48753	3.31411	5.1	-0.821	-1.115	0	-5.592	H	5.1	5.79	0.556	0	0	0	H	8.5	6.23	0.498	0	0	0	-0.29	Reducedstability	-3.4	-0.44	0.058	2.21034	0.344691	0.410472	1.19409	-0.0471846	-0.49578	1.52489	-0.0475056	-0.34701	-0.549179
636	RpoB	C	F61M	F	61	M	Aromatic	Aliphatic	No	No	-0.562	No	22.944	4.48753	3.31411	5.1	-0.719	-1.046	0	-5.5995	H	5.1	5.79	0.556	0	0	0	H	4.8	5.88	0.487	0	0	0	-0.01	Reducedstability	0.3	-0.09	0.069	0.431915	0.0169449	0	0.314271	-0.0640956	-0.397065	0.438294	-0.026094	0.400848	-0.251663
637	RpoB	C	F61P	F	61	P	Aromatic	Polar	No	No	-0.562	No	22.944	4.48753	3.31411	5.1	-1.356	-1.018	0	-5.5995	H	5.1	5.79	0.556	0	0	0	H	8.2	6.76	0.514	0	0	0	-3.33	Reducedstability	-3.1	-0.97	0.042	7.76789	0.609511	-0.0126943	2.19629	-0.0548691	-0.521657	3.87001	3.72716	-0.999059	-1.04762
638	RpoB	C	F61Y	F	61	Y	Aromatic	Aromatic	No	No	-0.562	No	22.944	4.48753	3.31411	5.1	-0.502	-1.201	0	0.0495	H	5.1	5.79	0.556	0	0	0	H	5.3	5.84	0.542	1	0	1	-0.59	Reducedstability	-0.2	-0.05	0.014	0.721211	-0.695733	-0.69595	-0.231778	-0.00325623	0.687565	0.160286	1.35124	0.114845	0.0341125
639	RpoB	C	F61W	F	61	W	Aromatic	Aromatic	No	No	-0.562	No	22.944	4.48753	3.31411	5.1	-0.158	-1.569	0	2.883	H	5.1	5.79	0.556	0	0	0	H	6.8	6.26	0.552	0	0	0	-0.64	Reducedstability	-1.7	-0.47	0.004	2.52574	0.423714	0.413588	0.201055	-0.0310927	0.922177	0.744316	-0.0910623	-0.169338	0.12122
640	RpoB	C	F61D	F	61	D	Aromatic	Negative	No	No	-0.562	No	22.944	4.48753	3.31411	5.1	-3.003	-1.089	0	-5.895	H	5.1	5.79	0.556	0	0	0	H	9.5	5.57	0.429	0	0	0	-2.7	Reducedstability	-4.4	0.22	0.127	5.78168	0.133622	2.36056e-05	1.75459	-0.174913	1.77495	3.60887	0.0406749	-0.655228	-0.448803
641	RpoB	C	F61E	F	61	E	Aromatic	Negative	No	No	-0.562	No	22.944	4.48753	3.31411	5.1	-2.765	-1.156	0	-5.8875	H	5.1	5.79	0.556	0	0	0	H	12.6	5.21	0.428	0	0	0	-0.94	Reducedstability	-7.5	0.58	0.128	5.08995	-0.65225	-0.740099	1.28275	0.242701	1.47917	2.76765	-0.0103327	0.493492	0.177275
642	RpoB	C	F61N	F	61	N	Aromatic	Polar	No	No	-0.562	No	22.944	4.48753	3.31411	5.1	-2.588	-1.168	0	-3.9375	H	5.1	5.79	0.556	0	0	0	H	8.6	5.68	0.435	0	0	0	-2.62	Reducedstability	-3.5	0.11	0.121	4.92666	0.125083	0	1.49774	-0.0466571	0.635559	3.36406	0.0295006	-0.440662	-0.241495
643	RpoB	C	F61Q	F	61	Q	Aromatic	Polar	No	No	-0.562	No	22.944	4.48753	3.31411	5.1	-2.407	-1.197	0	-3.9315	H	5.1	5.79	0.556	0	0	0	H	4.9	6.39	0.498	0	0	0	-1.35	Reducedstability	0.2	-0.6	0.058	3.66891	-0.501815	-0.515272	1.04113	-0.0506231	0.917371	2.59553	0.0202597	0.613412	-0.449702
644	RpoB	C	F61H	F	61	H	Aromatic	Positive	No	No	-0.562	No	22.944	4.48753	3.31411	5.1	-1.78	-0.54	0	-2.2095	H	5.1	5.79	0.556	0	0	0	H	5.9	5.43	0.49	0	1	0	-1.01	Reducedstability	-0.8	0.36	0.066	3.71722	-0.234227	-0.286766	0.524631	-0.0483243	1.09501	1.78992	0.197148	-0.0474608	0.582005
645	RpoB	C	F61K	F	61	K	Aromatic	Positive	No	No	-0.562	No	22.944	4.48753	3.31411	5.1	-1.995	-1.096	0	-2.6175	H	5.1	5.79	0.556	0	0	0	H	5.8	5.56	0.495	1	0	1	-1.1	Reducedstability	-0.7	0.23	0.061	3.83876	-0.853748	-0.894029	0.444736	0.410599	2.626	1.33109	0.00492048	0.9588	-0.218329
646	RpoB	C	F61R	F	61	R	Aromatic	Positive	No	No	-0.562	No	22.944	4.48753	3.31411	5.1	-1.771	-1.184	0	-3.2685	H	5.1	5.79	0.556	0	0	0	H	6.7	7.39	0.59	1	0	1	-0.99	Reducedstability	-1.6	-1.6	-0.034	4.34854	-0.604128	-0.660441	0.360576	-0.617925	2.06918	2.10947	0.105826	0.965915	0.304448
647	RpoB	C	E62G	E	62	G	Negative	Aliphatic	No	No	1.189	No	25.19	2.19064	2.56424	29	-1.401	-0.976	0	0.3165	H	30.7	3.96	0.447	1	0	0	H	35.3	4.74	0.533	0	0	0	-1.73	Reducedstability	-4.6	-0.78	-0.086	1.63632	0.180976	1.23963	1.14411	-0.100599	-1.98296	1.45939	0.229194	-1.28082	0.3572
648	RpoB	C	E62A	E	62	A	Negative	Aliphatic	No	No	1.189	No	25.19	2.19064	2.56424	29	-1.085	-0.847	0	0.324	H	30.7	3.96	0	1	0	0	H	23.4	3.82	0.531	0	0	0	-0.1	Reducedstability	7.3	0.14	-0.531	0.268525	0.0488541	1.06997	0.653614	-0.248881	-1.66844	0.675154	0.209711	-0.942594	-0.113828
649	RpoB	C	E62T	E	62	T	Negative	Polar	No	No	1.189	No	25.19	2.19064	2.56424	29	-1.366	-1.762	0	3.957	H	30.7	3.96	0.447	1	0	0	H	21.6	4	0.507	0	0	1	-2	Reducedstability	9.1	-0.04	-0.06	2.82679	0.0440762	1.5877	0.27289	-0.119588	-0.225905	0.542849	1.12569	-0.971226	0.1064
650	RpoB	C	E62S	E	62	S	Negative	Polar	No	No	1.189	No	25.19	2.19064	2.56424	29	-1.656	-1.87	0	3.9495	H	30.7	3.96	0.447	1	0	0	H	21.8	3.81	0.513	0	0	1	-1.47	Reducedstability	8.9	0.15	-0.066	0.725043	0.084358	0.174337	0.716755	-0.265309	-1.20444	1.20773	-0.0696509	-0.605308	0.0837768
651	RpoB	C	E62C	E	62	C	Negative	Polar	No	No	1.189	No	25.19	2.19064	2.56424	29	-0.724	-1.374	0	3.957	H	30.7	3.96	0.447	1	0	0	H	22.1	3.95	0.521	1	0	1	-0.69	Reducedstability	8.6	0.01	-0.074	0.901367	0.0990913	1.31817	0.459501	-0.106338	-1.44346	0.576633	0.00099926	-0.864035	0.4484
652	RpoB	C	E62V	E	62	V	Negative	Aliphatic	No	No	1.189	No	25.19	2.19064	2.56424	29	-0.492	-0.6	0	0.339	H	30.7	3.96	0.447	1	0	0	H	25.4	4.09	0.492	0	0	0	-0.61	Reducedstability	5.3	-0.13	-0.045	2.20438	0.142439	1.84559	-0.0553775	-0.110199	-0.98018	-0.498395	1.78262	-1.03986	0.1064
653	RpoB	C	E62L	E	62	L	Negative	Aliphatic	No	No	1.189	No	25.19	2.19064	2.56424	29	-0.224	-0.486	0	0.345	H	30.7	3.96	0.447	1	0	0	H	29.7	4.05	0.47	0	0	0	0.05	Increasedstability	1	-0.09	-0.023	-0.629339	-0.052631	1.68167	-0.330268	-0.106695	-0.682676	-0.967543	-0.0335031	-0.576771	0.0076
654	RpoB	C	E62I	E	62	I	Negative	Aliphatic	No	No	1.189	No	25.19	2.19064	2.56424	29	-0.224	-0.486	0	0.345	H	30.7	3.96	0.447	1	0	0	H	27.8	4.17	0.481	0	0	0	-0.28	Reducedstability	2.9	-0.21	-0.034	1.75589	0.0515399	1.90333	-0.475589	-0.114217	-0.71978	-1.26719	1.7747	-0.537934	0.0836002
655	RpoB	C	E62M	E	62	M	Negative	Aliphatic	No	No	1.189	No	25.19	2.19064	2.56424	29	0.347	0.142	0	0.339	H	30.7	3.96	0.447	1	0	0	H	24.6	4.03	0.471	1	0	0	-0.43	Reducedstability	6.1	-0.07	-0.024	-1.04295	-0.0300434	1.63137	-0.419392	-0.112079	-1.0639	-1.13455	-0.00632013	-0.540144	0.19
656	RpoB	C	E62P	E	62	P	Negative	Polar	No	No	1.189	No	25.19	2.19064	2.56424	29	-0.492	-0.6	0	0.339	H	30.7	3.96	0	1	0	0	H	22.1	4.08	0.503	0	0	0	-2.6	Reducedstability	8.6	-0.12	-0.503	2.14655	1.14869	1.49372	0.376128	-0.115939	-1.74446	-0.00184729	3.02785	-1.18482	-1.30408
657	RpoB	C	E62F	E	62	F	Negative	Aromatic	No	No	1.189	No	25.19	2.19064	2.56424	29	-1.391	-0.873	0	5.988	H	30.7	3.96	0.447	1	0	0	H	38	4	0.414	0	0	0	-0.93	Reducedstability	-7.3	-0.04	0.033	-0.586113	-0.0261525	0.340663	-0.398955	-0.104044	-0.849379	-0.852678	1.02165	-0.54998	0.3268
658	RpoB	C	E62Y	E	62	Y	Negative	Aromatic	No	No	1.189	No	25.19	2.19064	2.56424	29	-1.21	-0.815	0	5.988	H	30.7	3.96	0	1	0	0	H	14.9	4.83	0	1	1	0	0.21	Increasedstability	15.8	-0.87	0	-0.454209	-0.0383505	1.38744	-0.330557	-0.143626	-0.935228	-0.786155	-0.058199	-0.415445	0.3268
659	RpoB	C	E62W	E	62	W	Negative	Aromatic	No	No	1.189	No	25.19	2.19064	2.56424	29	-1.511	-0.99	0	8.82	H	30.7	3.96	0.447	1	0	0	H	45.3	4.07	0.38	0	0	0	-0.4	Reducedstability	-14.6	-0.11	0.067	-0.558448	-0.064675	1.66146	-0.593863	-0.270987	-0.713315	-1.12602	-0.0362146	-0.364362	0.4104
660	RpoB	C	E62D	E	62	D	Negative	Negative	No	No	1.189	No	25.19	2.19064	2.56424	29	-1.326	-0.862	0	0.0435	H	30.7	3.96	0.447	1	0	0	H	26.8	4.03	0.482	0	0	1	-1.53	Reducedstability	3.9	-0.07	-0.035	-0.205208	0.0590589	-0.186443	0.389571	0.0402453	-0.34923	0.590596	-0.0256268	-0.900124	0.1216
661	RpoB	C	E62N	E	62	N	Negative	Polar	No	No	1.189	No	25.19	2.19064	2.56424	29	-1.169	-1.791	0	1.9995	H	30.7	3.96	0.447	1	0	0	H	29.1	4.09	0.474	0	0	1	-1.53	Reducedstability	1.6	-0.13	-0.027	-0.449047	-0.435816	0.0141897	0.204436	-0.259219	-0.592365	0.414269	-0.067049	-0.773719	0.304
662	RpoB	C	E62Q	E	62	Q	Negative	Polar	No	No	1.189	No	25.19	2.19064	2.56424	29	-1.022	-1.507	0	2.007	H	30.7	3.96	0.447	1	0	0	H	31.3	4.14	0.451	0	0	0	-0.5	Reducedstability	-0.599998	-0.18	-0.004	-0.177083	-0.0104367	0.202278	-0.0646358	-0.120101	-0.565327	-0.0665061	0.0304541	-0.0659399	0.0684
663	RpoB	C	E62H	E	62	H	Negative	Positive	No	No	1.189	No	25.19	2.19064	2.56424	29	-1.573	0.167	0	3.7275	H	30.7	3.96	0.447	1	0	0	H	35.7	4	0.433	0	0	0	-1.24	Reducedstability	-5	-0.04	0.014	0.166403	-0.0507433	0.464721	-0.191645	-0.108718	-0.221602	-0.104344	-0.0158282	-0.491419	0.3952
664	RpoB	C	E62K	E	62	K	Negative	Positive	No	No	1.189	No	25.19	2.19064	2.56424	29	-0.995	-0.967	0	3.321	H	30.7	3.96	0.447	1	0	0	H	37.1	4.08	0.419	0	0	0	-1.01	Reducedstability	-6.4	-0.12	0.028	-0.129169	-0.0265835	1.71607	-0.0797988	-0.409722	-0.848215	-0.504053	-0.123363	-0.584038	0.0912
665	RpoB	C	E62R	E	62	R	Negative	Positive	No	No	1.189	No	25.19	2.19064	2.56424	29	-1.011	-0.722	0	2.67	H	30.7	3.96	0.447	1	0	0	H	35.1	3.98	0.414	1	0	0	-0.38	Reducedstability	-4.4	-0.02	0.033	0.199301	-1.34255	0.423693	-0.769284	-0.373647	0.443844	-0.685068	0.994942	0.571511	0.217433
666	RpoB	C	W63G	W	63	G	Aromatic	Aliphatic	No	No	-0.219	No	17.853	4.64169	3.45402	30.8	-2.828	-0.454	0	-8.4525	H	30.8	6	0.422	0	0	1	H	36.1	4.73	0.465	0	0	0	-1.17	Reducedstability	-5.3	1.27	-0.043	2.54769	0.700561	0.237391	2.45964	0.185788	-2.81283	3.07036	-0.0900126	-0.831707	-0.354648
667	RpoB	C	W63A	W	63	A	Aromatic	Aliphatic	No	No	-0.219	No	17.853	4.64169	3.45402	30.8	-2.617	-0.515	0	-8.4465	H	30.8	6	0.422	0	0	1	H	46.6	4.27	0.423	0	0	0	0.09	Increasedstability	-15.8	1.73	-0.001	1.64222	0.660122	0.241652	2.12289	0.170506	-2.43016	2.60748	-0.0856137	-0.824425	-0.819651
668	RpoB	C	W63T	W	63	T	Aromatic	Polar	No	No	-0.219	No	17.853	4.64169	3.45402	30.8	-2.015	-0.759	0	-4.8135	H	30.8	6	0.422	0	0	1	H	45.4	4.37	0.413	0	0	1	-1.46	Reducedstability	-14.6	1.63	0.009	2.23119	0.545386	-0.036253	1.71329	0.161197	-1.63594	2.30684	0.027041	-0.30417	-0.579752
669	RpoB	C	W63S	W	63	S	Aromatic	Polar	No	No	-0.219	No	17.853	4.64169	3.45402	30.8	-2.16	-0.673	0	-4.821	H	30.8	6	0.422	0	0	1	H	44.1	4.34	0.43	0	0	1	-0.77	Reducedstability	-13.3	1.66	-0.008	1.55023	0.0202311	-0.370174	1.93255	0.156568	-1.91469	2.7564	-0.106371	-0.298976	-0.617724
670	RpoB	C	W63C	W	63	C	Aromatic	Polar	No	No	-0.219	No	17.853	4.64169	3.45402	30.8	-1.343	-0.951	0	-4.8135	H	30.8	6	0.422	0	0	1	H	49	4.08	0.411	1	0	0	-0.32	Reducedstability	-18.2	1.92	0.011	2.17422	0.557182	0.30136	1.68996	0.16563	-1.98973	2.19758	-0.0631821	-0.450108	-0.233916
671	RpoB	C	W63V	W	63	V	Aromatic	Aliphatic	No	No	-0.219	No	17.853	4.64169	3.45402	30.8	-2.136	-0.663	0	-8.4315	H	30.8	6	0.422	0	0	1	H	45	4.5	0.407	0	0	0	-0.5	Reducedstability	-14.2	1.5	0.015	2.02754	0.493364	0.308696	1.34772	0.174506	-1.59524	1.5678	0.778421	-0.460804	-0.578591
672	RpoB	C	W63L	W	63	L	Aromatic	Aliphatic	No	No	-0.219	No	17.853	4.64169	3.45402	30.8	-1.873	-0.749	0	-8.424	H	30.8	6	0.422	0	0	1	H	45.1	5.48	0.357	0	0	0	-0.19	Reducedstability	-14.3	0.52	0.065	0.789831	0.400863	0.254341	1.21938	0.148152	-1.54698	1.31591	-0.0422422	-0.311085	-0.667752
673	RpoB	C	W63I	W	63	I	Aromatic	Aliphatic	No	No	-0.219	No	17.853	4.64169	3.45402	30.8	-1.873	-0.749	0	-8.424	H	30.8	6	0.422	0	0	1	H	41.2	5.29	0.399	0	0	0	-0.37	Reducedstability	-10.4	0.71	0.023	1.48929	0.476909	0.281703	1.04082	0.157243	-1.42219	1.01815	0.764034	-0.223313	-0.606637
674	RpoB	C	W63M	W	63	M	Aromatic	Aliphatic	No	No	-0.219	No	17.853	4.64169	3.45402	30.8	-1.529	-0.779	0	-8.4315	H	30.8	6	0.422	0	0	1	H	41	5.27	0.322	0	0	0	-0.29	Reducedstability	-10.2	0.73	0.1	0.627002	0.326264	0.270053	0.899814	0.155107	-1.25376	0.896004	-0.0617485	-0.113591	-0.499595
675	RpoB	C	W63P	W	63	P	Aromatic	Polar	No	No	-0.219	No	17.853	4.64169	3.45402	30.8	-2.136	-0.663	0	-8.4315	H	30.8	6	0.422	0	0	1	H	28.8	4.46	0.504	0	0	0	-1.75	Reducedstability	2	1.54	-0.082	4.58612	1.75407	0.23977	1.51646	0.151475	-2.4328	1.45734	4.50166	-0.520006	-2.08325
676	RpoB	C	W63F	W	63	F	Aromatic	Aromatic	No	No	-0.219	No	17.853	4.64169	3.45402	30.8	-1.531	-0.3	0	-2.7825	H	30.8	6	0.422	0	0	1	H	39.1	5.55	0.37	0	0	0	-0.66	Reducedstability	-8.3	0.45	0.052	0.387742	0.379008	0.332834	0.454479	-0.155428	-0.684761	0.43799	-0.0345432	-0.072956	-0.286161
677	RpoB	C	W63Y	W	63	Y	Aromatic	Aromatic	No	No	-0.219	No	17.853	4.64169	3.45402	30.8	-1.268	-0.341	0	-2.7825	H	30.8	6	0.422	0	0	1	H	39.2	5.74	0.358	1	0	0	-0.16	Reducedstability	-8.4	0.26	0.064	-0.190623	0.259904	-0.969498	0.58792	-0.224419	-0.591925	0.895896	-0.0114698	0.179052	-0.317431
678	RpoB	C	W63D	W	63	D	Aromatic	Negative	No	No	-0.219	No	17.853	4.64169	3.45402	30.8	-0.765	-0.914	0	-8.727	H	30.8	6	0.422	0	0	1	H	49.9	4.91	0.399	1	0	0	-1.2	Reducedstability	-19.1	1.09	0.023	3.00259	0.513332	0.2534	1.63383	0.531482	-0.958873	2.23342	-0.0967857	-0.507409	-0.560465
679	RpoB	C	W63E	W	63	E	Aromatic	Negative	No	No	-0.219	No	17.853	4.64169	3.45402	30.8	-0.659	-1.001	0	-8.7195	H	30.8	6	0.422	0	0	1	H	43.7	5.18	0.321	0	0	0	0.08	Increasedstability	-12.9	0.82	0.101	1.19817	0.540924	-1.00623	1.56926	0.42223	-1.59948	1.9933	-0.0735015	0.180313	-0.681859
680	RpoB	C	W63N	W	63	N	Aromatic	Polar	No	No	-0.219	No	17.853	4.64169	3.45402	30.8	-1.534	-1.03	0	-6.7695	H	30.8	6	0.422	0	0	1	H	47.6	4.53	0.394	1	0	0	-1.3	Reducedstability	-16.8	1.47	0.028	2.03191	0.46852	-0.96561	1.5063	0.0547034	-1.12123	2.22095	0.726445	-0.167118	-0.379623
681	RpoB	C	W63Q	W	63	Q	Aromatic	Polar	No	No	-0.219	No	17.853	4.64169	3.45402	30.8	-1.475	-1.125	0	-6.7635	H	30.8	6	0.422	0	0	1	H	37.9	5.01	0.339	0	0	0	-0.2	Reducedstability	-7.1	0.99	0.083	1.28695	0.504053	-0.554964	1.52855	0.163801	-1.53786	1.96814	-0.1241	-0.0480156	-0.611877
682	RpoB	C	W63H	W	63	H	Aromatic	Positive	No	No	-0.219	No	17.853	4.64169	3.45402	30.8	-1.281	0.096	0	-5.0415	H	30.8	6	0.422	0	0	1	H	42.1	5.23	0.382	1	0	0	-0.57	Reducedstability	-11.3	0.77	0.04	1.44604	-0.382198	-0.640539	1.17332	-0.314921	-0.439952	1.76946	-0.0474348	-0.0321897	-0.0151999
683	RpoB	C	W63K	W	63	K	Aromatic	Positive	No	No	-0.219	No	17.853	4.64169	3.45402	30.8	-1.271	-1.062	0	-5.4495	H	30.8	6	0.422	0	0	1	H	34.3	5.41	0.346	0	0	0	-0.43	Reducedstability	-3.5	0.59	0.076	0.928827	-0.195952	-0.466401	1.46137	0.0475573	-1.6011	1.75529	-0.0790683	0.282858	-0.403889
684	RpoB	C	W63R	W	63	R	Aromatic	Positive	No	No	-0.219	No	17.853	4.64169	3.45402	30.8	-0.849	-1.201	0	-6.1005	H	30.8	6	0.422	0	0	1	H	35.6	6.03	0.268	0	0	0	-0.14	Reducedstability	-4.8	-0.03	0.154	0.750693	-0.954548	-1.10739	0.633337	-0.848643	0.32323	1.48577	0.121762	0.952067	-0.2812
685	RpoB	C	L64G	L	64	G	Aliphatic	Aliphatic	No	No	-0.517	No	19.553	4.27058	3.61081	0.1	-2.613	-0.209	0	0.021	H	0.1	9.78	0.553	0	0	0	H	36.8	8.33	0.396	0	0	0	-3.78	Reducedstability	-36.7	1.45	0.157	5.5211	0.258831	0	2.50399	0	-1.10786	4.758	-0.0579215	-1.18084	0.3496
686	RpoB	C	L64A	L	64	A	Aliphatic	Aliphatic	No	No	-0.517	No	19.553	4.27058	3.61081	0.1	-1.992	-0.362	0	0.0285	H	0.1	9.78	0.553	0	0	0	H	4.7	9.21	0.416	0	0	0	-3.55	Reducedstability	-4.6	0.57	0.137	3.87267	0.178216	0	1.93592	0	-0.71946	3.79044	-0.0549219	-1.1156	-0.1216
687	RpoB	C	L64T	L	64	T	Aliphatic	Polar	No	No	-0.517	No	19.553	4.27058	3.61081	0.1	-1.994	-0.496	0	3.6615	H	0.1	9.78	0.553	0	0	0	H	1.1	9.09	0.493	0	0	1	-3.67	Reducedstability	-1	0.69	0.06	4.50151	-0.0636143	-0.257097	1.0358	0	0.638703	2.74514	0.720164	-0.514813	0.0988
688	RpoB	C	L64S	L	64	S	Aliphatic	Polar	No	No	-0.517	No	19.553	4.27058	3.61081	0.1	-2.504	-0.292	0	3.654	H	0.1	9.78	0.553	0	0	0	H	0.6	9.42	0.425	0	0	0	-3.7	Reducedstability	-0.5	0.36	0.128	4.76167	-0.5115	-0.628677	1.64043	0	0.235599	4.05336	0.413212	-0.563402	0.076
689	RpoB	C	L64C	L	64	C	Aliphatic	Polar	No	No	-0.517	No	19.553	4.27058	3.61081	0.1	-1.15	-1.016	0	3.6615	H	0.1	9.78	0.553	0	0	0	H	0.1	9.61	0.466	0	0	0	-1.23	Reducedstability	0	0.17	0.087	3.81378	0.174658	0.0801077	0.977969	0.00275468	-0.255351	2.55152	0.022945	-0.179379	0.4408
690	RpoB	C	L64V	L	64	V	Aliphatic	Aliphatic	No	No	-0.517	No	19.553	4.27058	3.61081	0.1	-0.75	-0.702	0	0.0435	H	0.1	9.78	0.553	0	0	0	H	0.1	9.39	0.516	0	0	0	-3.04	Reducedstability	0	0.39	0.037	3.97106	0.107901	0.0553848	0.518087	0.00229557	0.0176157	1.2181	1.25473	-0.593242	0.0988001
691	RpoB	C	L64I	L	64	I	Aliphatic	Aliphatic	No	No	-0.517	No	19.553	4.27058	3.61081	0.1	-0.148	-0.884	0	0.0495	H	0.1	9.78	0.553	0	0	0	H	0	9.48	0.558	0	0	0	-0.51	Reducedstability	0.1	0.3	-0.005	3.47488	-0.0765691	-0.0723503	0.158409	-0.00314504	0.112039	0.431699	1.41935	0.00703583	0.0759999
692	RpoB	C	L64M	L	64	M	Aliphatic	Aliphatic	No	No	-0.517	No	19.553	4.27058	3.61081	0.1	-0.315	-1.148	0	0.0435	H	0.1	9.78	0.553	0	0	0	H	0.1	10.03	0.53	0	1	0	-0.68	Reducedstability	0	-0.25	0.023	0.383542	-0.0701388	-0.010279	-0.328091	0	0.288355	-0.0310964	-0.0183578	0.401918	0.1824
693	RpoB	C	L64P	L	64	P	Aliphatic	Polar	No	No	-0.517	No	19.553	4.27058	3.61081	0.1	-0.75	-0.702	0	0.0435	H	0.1	9.78	0.553	0	0	0	H	2.5	8.97	0.517	0	0	0	-4.14	Reducedstability	-2.4	0.81	0.036	7.14109	0.600111	0	1.28015	0	-0.735261	2.504	5.80043	-0.889606	-1.41785
694	RpoB	C	L64F	L	64	F	Aliphatic	Aromatic	No	No	-0.517	No	19.553	4.27058	3.61081	0.1	-1.179	-1.508	0	5.6925	H	0.1	9.78	0.553	0	0	0	H	0	9.87	0.632	0	0	0	-1.31	Reducedstability	0.1	-0.09	-0.079	1.51606	-0.112501	-1.44559e-05	-0.77046	0.121329	0.279452	-0.728442	2.10679	-0.105267	0.356105
695	RpoB	C	L64Y	L	64	Y	Aliphatic	Aromatic	No	No	-0.517	No	19.553	4.27058	3.61081	0.1	-1.249	-1.595	0	5.6925	H	0.1	9.78	0.553	0	0	0	H	0	9.72	0.633	0	0	0	-1.71	Reducedstability	0.1	0.06	-0.08	3.57139	-0.0734449	-2.10431e-05	-0.775151	0.0890702	1.06819	-0.301954	2.6704	0.0476316	0.3192
696	RpoB	C	L64W	L	64	W	Aliphatic	Aromatic	No	No	-0.517	No	19.553	4.27058	3.61081	0.1	-1.582	-2.084	0	8.5245	H	0.1	9.78	0.553	0	0	0	H	0	9.69	0.669	0	0	1	-1.24	Reducedstability	0.1	0.09	-0.116	3.25099	-0.125624	-1.26788	-1.07833	-0.0646438	0.959964	-1.03819	4.80548	0.166829	0.417116
697	RpoB	C	L64D	L	64	D	Aliphatic	Negative	No	No	-0.517	No	19.553	4.27058	3.61081	0.1	-2.297	-0.51	0	-0.252	H	0.1	9.78	0.553	0	0	0	H	0	9.67	0.493	0	0	0	-3.46	Reducedstability	0.1	0.11	0.06	5.72812	0.0895697	2.10624e-05	0.967529	-0.370635	2.49261	2.8669	-0.0653371	-0.515945	0.114
698	RpoB	C	L64E	L	64	E	Aliphatic	Negative	No	No	-0.517	No	19.553	4.27058	3.61081	0.1	-1.968	-0.675	0	-0.2445	H	0.1	9.78	0.553	0	0	0	H	0.1	9.63	0.515	0	0	0	-2.15	Reducedstability	0	0.15	0.038	4.79906	0.0389655	2.10327e-05	0.350929	-0.68893	2.77509	1.74068	0.0372349	0.384432	-0.00760015
699	RpoB	C	L64N	L	64	N	Aliphatic	Polar	No	No	-0.517	No	19.553	4.27058	3.61081	0.1	-1.895	-0.613	0	1.704	H	0.1	9.78	0.553	0	0	0	H	0.1	9.63	0.49	0	0	0	-3.14	Reducedstability	0	0.15	0.063	4.06525	-0.245639	-0.30793	0.723705	0	1.25035	2.67121	-0.00636356	-0.309844	0.2964
700	RpoB	C	L64Q	L	64	Q	Aliphatic	Polar	No	No	-0.517	No	19.553	4.27058	3.61081	0.1	-1.469	-0.744	0	1.7115	H	0.1	9.78	0.553	0	0	0	H	0	10.09	0.514	0	1	1	-1.85	Reducedstability	0.1	-0.31	0.039	3.70757	0.0608689	0	0.0306306	0	1.46075	1.36135	0.00096257	0.724012	0.0608
701	RpoB	C	L64H	L	64	H	Aliphatic	Positive	No	No	-0.517	No	19.553	4.27058	3.61081	0.1	-2.551	-0.593	0	3.4335	H	0.1	9.78	0.553	0	0	0	H	0	10.03	0.579	0	1	0	-1.32	Reducedstability	0.1	-0.25	-0.026	2.88958	-0.402267	-0.449965	-0.122293	6.81539e-06	1.86788	1.20491	0.278841	-0.0636132	0.3876
702	RpoB	C	L64K	L	64	K	Aliphatic	Positive	No	No	-0.517	No	19.553	4.27058	3.61081	0.1	-1.234	-0.974	0	3.0255	H	0.1	9.78	0.553	0	0	0	H	0	10.06	0.576	0	0	0	-3.05	Reducedstability	0.1	-0.28	-0.023	5.14844	-0.0501029	0	-0.338042	0.0348241	3.58263	0.546504	0.0414874	1.04034	0.0836
703	RpoB	C	L64R	L	64	R	Aliphatic	Positive	No	No	-0.517	No	19.553	4.27058	3.61081	0.1	-1.584	-0.982	0	2.3745	H	0.1	9.78	0.553	0	0	0	H	0	9.77	0.59	0	0	0	-2.72	Reducedstability	0.1	0.01	-0.037	4.14149	-0.980639	-0.941728	-0.825662	-0.0622683	3.73181	1.22403	0.224066	0.883054	0.1216
704	RpoB	C	I65G	I	65	G	Aliphatic	Aliphatic	No	No	1.021	No	24.346	4.64458	2.63524	16.7	-2.406	-0.559	0	0.021	H	16.7	4.87	0	0	0	0	H	39.9	4.78	0.24	0	0	0	-2.35	Reducedstability	-23.2	0.09	-0.24	3.58167	0.144256	-2.12852e-05	2.17312	0.000138574	-1.12223	3.82373	0.0371395	-1.1339	-0.337078
705	RpoB	C	I65A	I	65	A	Aliphatic	Aliphatic	No	No	1.021	No	24.346	4.64458	2.63524	16.7	-1.867	-0.618	0	0.0285	H	16.7	4.87	0	0	0	0	H	18.7	3.97	0	0	0	0	-2.24	Reducedstability	-2	0.9	0	2.50598	0.107395	-2.13037e-05	1.62901	0.000418365	-0.796932	2.91407	0.0397411	-1.09707	-0.288915
706	RpoB	C	I65T	I	65	T	Aliphatic	Polar	No	No	1.021	No	24.346	4.64458	2.63524	16.7	-1.937	-0.197	0	3.6615	H	16.7	4.87	0.395	0	0	0	H	15.7	4.17	0.339	0	0	0	-1.79	Reducedstability	1	0.7	0.056	2.43163	0.173618	-0.151725	0.840288	-0.00517249	0.236642	1.94332	-0.0386259	-0.561835	-0.0988
707	RpoB	C	I65S	I	65	S	Aliphatic	Polar	No	No	1.021	No	24.346	4.64458	2.63524	16.7	-2.369	-0.099	0	3.654	H	16.7	4.87	0.395	0	0	0	H	15.9	4.12	0.298	0	0	1	-1.84	Reducedstability	0.800001	0.75	0.097	3.50698	0.116987	0	1.40812	-0.00519995	0.114005	3.147	-0.00673939	-0.701108	-0.5624
708	RpoB	C	I65C	I	65	C	Aliphatic	Polar	No	No	1.021	No	24.346	4.64458	2.63524	16.7	-1.24	-0.191	0	3.6615	H	16.7	4.87	0	0	0	0	H	25.7	4.19	0.293	0	0	0	-1.06	Reducedstability	-9	0.68	-0.293	1.672	0.102785	0	0.910599	-0.0051803	-0.568596	2.02569	-0.00358271	-0.319587	-0.4636
709	RpoB	C	I65V	I	65	V	Aliphatic	Aliphatic	No	No	1.021	No	24.346	4.64458	2.63524	16.7	-0.812	-0.743	0	0.0435	H	16.7	4.87	0.395	0	0	0	H	19.1	4.29	0.343	0	0	0	-2.53	Reducedstability	-2.4	0.58	0.052	0.514546	0.0203242	2.0826e-05	0.476677	-0.00522316	-0.150687	0.896788	-0.0239457	-0.63177	-0.0988001
710	RpoB	C	I65L	I	65	L	Aliphatic	Aliphatic	No	No	1.021	No	24.346	4.64458	2.63524	16.7	-0.313	-0.809	0	0.0495	H	16.7	4.87	0	0	0	0	H	16	4.67	0	0	0	0	0.29	Increasedstability	0.700001	0.2	0	-0.842064	-0.0474661	-2.13035e-05	-0.214538	-0.00554612	-0.111764	-0.42514	-0.00724387	0.0192856	-0.474908
711	RpoB	C	I65M	I	65	M	Aliphatic	Aliphatic	No	No	1.021	No	24.346	4.64458	2.63524	16.7	-0.408	-0.639	0	0.0435	H	16.7	4.87	0	0	0	0	H	17.7	4.28	0	0	0	0	-0.57	Reducedstability	-1	0.59	0	0.401436	-0.0491135	-0.0595708	-0.0257653	0.00641411	0.218355	0.3741	0.010341	0.106411	-0.1976
712	RpoB	C	I65P	I	65	P	Aliphatic	Polar	No	No	1.021	No	24.346	4.64458	2.63524	16.7	-0.812	-0.743	0	0.0435	H	16.7	4.87	0	0	0	0	a	10.6	4.7	0	0	0	0	-1.14	Reducedstability	6.1	0.17	0	3.80006	0.895925	-2.13012e-05	0.917565	-0.00519437	-0.733334	1.51607	2.98781	-0.793236	-0.986495
713	RpoB	C	I65F	I	65	F	Aliphatic	Aromatic	No	No	1.021	No	24.346	4.64458	2.63524	16.7	-1.087	-0.39	0	5.6925	H	16.7	4.87	0.395	0	0	0	H	30.1	4	0.331	0	0	0	-0.86	Reducedstability	-13.4	0.87	0.064	8.91356	0.0899178	0	0.0992071	0.114911	0.190009	0.616623	6.59169	-0.24549	-0.159261
714	RpoB	C	I65Y	I	65	Y	Aliphatic	Aromatic	No	No	1.021	No	24.346	4.64458	2.63524	16.7	-1.019	-0.446	0	5.6925	H	16.7	4.87	0.395	0	0	0	H	32.9	4.07	0.316	0	0	0	-0.75	Reducedstability	-16.2	0.8	0.079	5.80423	0.110622	-2.14992e-05	0.860899	-0.0412338	0.178885	1.99004	1.25835	-0.154475	-0.232523
715	RpoB	C	I65W	I	65	W	Aliphatic	Aromatic	No	No	1.021	No	24.346	4.64458	2.63524	16.7	-1.343	-0.402	0	8.5245	H	16.7	4.87	0.395	0	0	0	H	35.5	4	0.312	0	0	0	-1.01	Reducedstability	-18.8	0.87	0.083	5.3931	0.113782	0	0.0758127	0	0.245089	0.675232	1.82087	-0.0745787	0.00300526
716	RpoB	C	I65D	I	65	D	Aliphatic	Negative	No	No	1.021	No	24.346	4.64458	2.63524	16.7	-1.465	0.108	0	-0.252	H	16.7	4.87	0	0	0	0	H	26.1	4.17	0	0	0	0	-1.43	Reducedstability	-9.4	0.7	0	3.58979	0.115761	0	0.705218	-0.965158	2.2676	2.06379	0.0602674	-0.553199	-0.5092
717	RpoB	C	I65E	I	65	E	Aliphatic	Negative	No	No	1.021	No	24.346	4.64458	2.63524	16.7	-1.207	0.014	0	-0.2445	H	16.7	4.87	0.395	0	0	0	H	27.9	4.17	0.282	0	0	0	0.48	Increasedstability	-11.2	0.7	0.113	3.09883	0.0101053	-0.316723	0.466426	0.141939	1.57863	1.60538	-0.0561554	-0.0060955	-0.3572
718	RpoB	C	I65N	I	65	N	Aliphatic	Polar	No	No	1.021	No	24.346	4.64458	2.63524	16.7	-1.604	-0.415	0	1.704	H	16.7	4.87	0.395	0	0	0	H	30.7	4.19	0.288	0	0	0	-1.67	Reducedstability	-14	0.68	0.107	1.71993	-0.511226	-1.81983	0.440416	-0.00517035	1.16381	1.92884	0.0727475	-0.311498	-0.494
719	RpoB	C	I65Q	I	65	Q	Aliphatic	Polar	No	No	1.021	No	24.346	4.64458	2.63524	16.7	-1.314	-0.358	0	1.7115	H	16.7	4.87	0	0	0	0	H	26.3	4.3	0	0	0	0	0.07	Increasedstability	-9.6	0.57	0	2.33581	0.013393	2.08337e-05	0.411803	0.000512206	0.660873	1.52602	-0.00566877	0.123242	-0.3952
720	RpoB	C	I65H	I	65	H	Aliphatic	Positive	No	No	1.021	No	24.346	4.64458	2.63524	16.7	-1.852	0.368	0	3.4335	H	16.7	4.87	0.395	0	0	0	H	29.8	4.1	0.306	0	0	0	-0.87	Reducedstability	-13.1	0.77	0.089	6.77565	0.00131476	-1.32902	-0.284284	-0.0119197	1.23406	0.473103	6.68285	-0.024557	-0.141124
721	RpoB	C	I65K	I	65	K	Aliphatic	Positive	No	No	1.021	No	24.346	4.64458	2.63524	16.7	-1.172	-0.304	0	3.0255	H	16.7	4.87	0	0	0	0	H	26.8	4.23	0	0	0	0	-0.77	Reducedstability	-10.1	0.64	0	1.69472	0.0425328	-0.005781	0.438534	-0.128363	0.38246	1.15814	0.00742934	0.0316386	-0.266
722	RpoB	C	I65R	I	65	R	Aliphatic	Positive	No	No	1.021	No	24.346	4.64458	2.63524	16.7	-1.239	-0.484	0	2.3745	H	16.7	4.87	0	0	0	0	H	34	4.12	0.263	0	0	0	-0.96	Reducedstability	-17.3	0.75	-0.263	1.9693	0.0486107	-0.0375801	0.277974	-0.323171	0.562434	1.33699	-0.000804766	0.161959	-0.2204
723	RpoB	C	G66A	G	66	A	Aliphatic	Aliphatic	No	No	-0.786	No	26.157	8.16241	2.7908	1.1	-0.626	-0.468	0	0.057	l	1.1	4.9	0.426	0	0	0	l	5	5.26	0.44	0	0	0	-1.8	Reducedstability	-3.9	-0.36	-0.014	3.03024	-0.0570472	0	-0.4399	-0.136774	1.32836	-0.5648	1.67786	-0.000310148	1.102
724	RpoB	C	G66T	G	66	T	Aliphatic	Polar	No	No	-0.786	No	26.157	8.16241	2.7908	1.1	-1.083	-0.73	0	3.69	l	1.1	4.9	0	0	0	0	l	9.4	5.18	0	1	0	0	-2.98	Reducedstability	-8.3	-0.28	0	5.83494	-0.686126	-0.524589	-1.18532	-0.257871	2.48721	-1.49793	4.0945	0.520784	1.66716
725	RpoB	C	G66S	G	66	S	Aliphatic	Polar	No	No	-0.786	No	26.157	8.16241	2.7908	1.1	-1.292	-0.56	0	3.6825	l	1.1	4.9	0.426	0	0	0	l	5.3	5.46	0.464	1	0	0	-2.91	Reducedstability	-4.2	-0.56	-0.038	3.79761	-0.185911	-0.45328	-0.865695	-0.0719587	2.72487	-0.52996	1.64077	0.65275	0.720535
726	RpoB	C	G66C	G	66	C	Aliphatic	Polar	No	No	-0.786	No	26.157	8.16241	2.7908	1.1	-0.807	-0.831	0	3.69	l	1.1	4.9	0.426	0	0	0	l	3.7	5.47	0.501	1	0	1	-1.1	Reducedstability	-2.6	-0.57	-0.075	3.01196	-0.148059	0.0249496	-1.09145	-0.179774	1.81228	-1.28339	2.06314	0.722063	0.731942
727	RpoB	C	G66V	G	66	V	Aliphatic	Aliphatic	No	No	-0.786	No	26.157	8.16241	2.7908	1.1	-0.016	-0.703	0	0.072	l	1.1	4.9	0.426	0	0	0	l	11.3	5.15	0	0	0	0	-1.96	Reducedstability	-10.2	-0.25	0.426	4.98393	-0.183969	0	-1.51161	-0.0630101	2.40082	-2.33218	3.30009	0.554929	1.6644
728	RpoB	C	G66L	G	66	L	Aliphatic	Aliphatic	No	No	-0.786	No	26.157	8.16241	2.7908	1.1	0.224	-0.824	0	0.0795	l	1.1	4.9	0	0	0	0	l	9.5	5.31	0	0	0	0	-2.59	Reducedstability	-8.4	-0.41	0	4.65572	-0.164186	0	-1.90561	-0.101656	2.88913	-2.80726	3.82879	0.796121	1.01456
729	RpoB	C	G66I	G	66	I	Aliphatic	Aliphatic	No	No	-0.786	No	26.157	8.16241	2.7908	1.1	0.224	-0.824	0	0.0795	l	1.1	4.9	0	0	0	0	g	7.6	5.14	0	0	0	0	-1.86	Reducedstability	-6.5	-0.24	0	4.51643	-0.300436	0	-2.16537	-0.0574459	2.85392	-3.5925	3.72424	0.980013	1.6775
730	RpoB	C	G66M	G	66	M	Aliphatic	Aliphatic	No	No	-0.786	No	26.157	8.16241	2.7908	1.1	0.003	-0.784	0	0.072	l	1.1	4.9	0.426	0	0	0	l	2.9	5.45	0.552	1	1	0	-2.13	Reducedstability	-1.8	-0.55	-0.126	2.50419	-0.00422661	0.099076	-1.87558	-0.194204	2.88944	-2.49735	2.00155	0.971149	1.08353
731	RpoB	C	G66P	G	66	P	Aliphatic	Polar	No	No	-0.786	No	26.157	8.16241	2.7908	1.1	-0.016	-0.703	0	0.072	l	1.1	4.9	0.426	0	0	0	g	1.9	5.84	0.525	0	0	0	-3.95	Reducedstability	-0.8	-0.94	-0.099	7.93035	0.78247	0	-1.11433	-0.165575	0.490391	-2.04572	8.48065	0.25597	1.24648
732	RpoB	C	G66F	G	66	F	Aliphatic	Aromatic	No	No	-0.786	No	26.157	8.16241	2.7908	1.1	-0.676	-0.538	0	5.721	l	1.1	4.9	0.426	0	0	0	l	12.1	4.91	0.521	0	0	0	-3.11	Reducedstability	-11	-0.01	-0.095	5.27783	1.33828	1.44843	-1.23282	-0.251927	2.0235	-1.95839	2.06427	-0.414903	0.892034
733	RpoB	C	G66Y	G	66	Y	Aliphatic	Aromatic	No	No	-0.786	No	26.157	8.16241	2.7908	1.1	-0.779	-0.523	0	5.721	l	1.1	4.9	0	0	0	0	g	3	4.8	0.619	1	0	1	-2.08	Reducedstability	-1.9	0.1	-0.619	6.2565	0.559668	0.166997	-1.22659	-0.272593	2.1667	-1.57731	2.90246	0.742754	1.04456
734	RpoB	C	G66W	G	66	W	Aliphatic	Aromatic	No	No	-0.786	No	26.157	8.16241	2.7908	1.1	-1.363	-0.64	0	8.553	l	1.1	4.9	0.426	0	0	0	l	31.3	4.33	0.37	0	0	1	-2.7	Reducedstability	-30.2	0.57	0.056	9.54465	-0.0419148	-0.431028	-2.15563	-0.193042	3.82176	-2.51779	7.0333	1.22026	1.73193
735	RpoB	C	G66D	G	66	D	Aliphatic	Negative	No	No	-0.786	No	26.157	8.16241	2.7908	1.1	-1.5	-0.625	0	-0.2235	l	1.1	4.9	0.426	0	0	0	l	7.4	5.14	0.493	1	0	0	-3.77	Reducedstability	-6.3	-0.24	-0.067	5.87646	0.258769	-0.224201	-1.09189	0.232261	3.50886	-1.01664	1.66202	0.357083	0.544477
736	RpoB	C	G66E	G	66	E	Aliphatic	Negative	No	No	-0.786	No	26.157	8.16241	2.7908	1.1	-1.394	-0.783	0	-0.216	l	1.1	4.9	0	0	0	0	l	4.3	5.24	0.511	1	0	1	-3	Reducedstability	-3.2	-0.34	-0.511	10.3085	-0.0354651	-0.151042	-1.9384	0.588282	4.99591	-2.32877	4.57191	1.17223	1.16542
737	RpoB	C	G66N	G	66	N	Aliphatic	Polar	No	No	-0.786	No	26.157	8.16241	2.7908	1.1	-0.955	-0.91	0	1.734	l	1.1	4.9	0	0	0	0	l	6.9	5.16	0	1	0	0	-2.17	Reducedstability	-5.8	-0.26	0	4.89563	-0.224462	0	-1.64061	-0.24284	4.04033	-1.44515	3.30122	0.691646	0.076543
738	RpoB	C	G66Q	G	66	Q	Aliphatic	Polar	No	No	-0.786	No	26.157	8.16241	2.7908	1.1	-0.871	-0.956	0	1.74	l	1.1	4.9	0.426	0	0	0	l	6.1	5.2	0.51	1	0	1	-2.83	Reducedstability	-5	-0.3	-0.084	5.21108	-0.294257	-0.247814	-1.45508	-0.0802976	2.94042	-1.55366	2.79014	0.892816	0.719988
739	RpoB	C	G66H	G	66	H	Aliphatic	Positive	No	No	-0.786	No	26.157	8.16241	2.7908	1.1	-1.626	0.215	0	3.462	l	1.1	4.9	0.426	0	0	0	l	15.6	4.6	0.444	1	0	1	-2.44	Reducedstability	-14.5	0.3	-0.018	5.23729	-0.578467	-0.638966	-1.34248	0.236155	2.91548	-1.24215	3.75445	1.25152	0.621594
740	RpoB	C	G66K	G	66	K	Aliphatic	Positive	No	No	-0.786	No	26.157	8.16241	2.7908	1.1	-0.904	-1.066	0	3.054	l	1.1	4.9	0.426	0	0	0	l	17	4.41	0.435	1	0	1	-3.54	Reducedstability	-15.9	0.49	-0.009	4.42431	0.390214	0.5455	-0.786717	0.218471	1.23336	-1.63388	3.47778	-0.0989425	0.5048
741	RpoB	C	G66R	G	66	R	Aliphatic	Positive	No	No	-0.786	No	26.157	8.16241	2.7908	1.1	-1.002	-1.222	0	2.403	l	1.1	4.9	0.426	0	0	0	g	2.1	5.08	0.617	1	0	1	-2.27	Reducedstability	-1	-0.18	-0.191	2.36156	-1.09256	-0.0934544	-1.1446	-0.0436312	1.87302	-1.45505	1.70575	1.2355	0.982875
742	RpoB	C	S67G	S	67	G	Polar	Aliphatic	No	No	0.704	No	28.726	10.5823	2.65557	14.5	-1.035	0.363	0	-3.582	p	14.5	4.26	0.51	1	1	0	p	22.9	4.38	0.408	0	0	0	-1.11	Reducedstability	-8.4	-0.12	0.102	1.14691	0.252316	1.70929	0.75949	0.0987505	-1.12113	0.625786	-0.0340547	-0.968385	0.29184
743	RpoB	C	S67A	S	67	A	Polar	Aliphatic	No	No	0.704	No	28.726	10.5823	2.65557	14.5	-0.736	0.298	0	-3.576	p	14.5	4.26	0.51	1	1	0	p	18.9	3.8	0.451	0	0	0	-0.34	Reducedstability	-4.4	0.46	0.059	0.0186265	0.248518	1.17912	0.176028	-0.00246923	-0.18555	-0.386931	0.00271352	-0.867706	-0.03648
744	RpoB	C	S67T	S	67	T	Polar	Polar	No	No	0.704	No	28.726	10.5823	2.65557	14.5	-0.786	-0.667	0	0.057	p	14.5	4.26	0.51	1	1	0	p	16.6	4.21	0.502	1	0	0	-0.31	Reducedstability	-2.1	0.05	0.008	2.08315	0.477605	1.47447	-0.378176	0.131001	0.645332	-0.723873	0.803737	-0.442774	0.304
745	RpoB	C	S67C	S	67	C	Polar	Polar	No	No	0.704	No	28.726	10.5823	2.65557	14.5	-0.473	-0.943	0	0.057	p	14.5	4.26	0	1	1	0	p	35.7	3.79	0.423	1	0	0	-0.36	Reducedstability	-21.2	0.47	-0.423	2.49355	0.482965	1.58743	-0.25467	0.00370943	0.237413	-0.860886	0.76285	0.273564	0.31616
746	RpoB	C	S67V	S	67	V	Polar	Aliphatic	No	No	0.704	No	28.726	10.5823	2.65557	14.5	-0.23	0.125	0	-3.561	p	14.5	4.26	0.51	1	1	0	p	29.7	3.71	0.461	0	0	0	-0.94	Reducedstability	-15.2	0.55	0.049	2.85935	0.800833	2.89288	-0.518752	0.109253	0.572274	-1.76722	0.983057	-0.703308	0.304
747	RpoB	C	S67L	S	67	L	Polar	Aliphatic	No	No	0.704	No	28.726	10.5823	2.65557	14.5	-0.029	0.019	0	-3.5535	p	14.5	4.26	0.51	1	1	0	p	46.9	3.91	0.373	0	0	0	-1.08	Reducedstability	-32.4	0.35	0.137	-0.822355	-0.214534	1.34452	-0.943294	0.142713	0.483336	-2.31558	0.180929	0.475662	0.1216
748	RpoB	C	S67I	S	67	I	Polar	Aliphatic	No	No	0.704	No	28.726	10.5823	2.65557	14.5	-0.029	0.019	0	-3.5535	p	14.5	4.26	0.51	1	1	0	p	38.2	4.13	0.45	0	0	0	-1.07	Reducedstability	-23.7	0.13	0.06	4.3358	0.434792	1.96328	-0.971301	0.145037	0.883653	-2.46189	3.04923	-0.0941932	0.29792
749	RpoB	C	S67M	S	67	M	Polar	Aliphatic	No	No	0.704	No	28.726	10.5823	2.65557	14.5	0.195	0.041	0	-3.561	p	14.5	4.26	0.51	1	1	0	p	47.3	3.81	0.342	0	0	0	-1.63	Reducedstability	-32.8	0.45	0.168	-0.543853	-0.174225	1.63468	-1.07191	-0.0719014	0.407841	-2.41107	0.386517	0.552116	0.23712
750	RpoB	C	S67P	S	67	P	Polar	Polar	No	No	0.704	No	28.726	10.5823	2.65557	14.5	-0.23	0.125	0	-3.561	p	14.5	4.26	0.51	1	1	0	p	11.8	4.23	0.516	0	0	0	-0.62	Reducedstability	2.7	0.03	-0.006	7.04242	1.33563	1.29933	-0.501253	0.00355807	-0.367657	-1.82153	9.08398	-0.717002	-1.16088
751	RpoB	C	S67F	S	67	F	Polar	Aromatic	No	No	0.704	No	28.726	10.5823	2.65557	14.5	-0.767	-0.165	0	2.088	p	14.5	4.26	0.51	1	1	0	p	54.5	3.76	0.337	0	0	0	-1.86	Reducedstability	-40	0.5	0.173	-0.0172143	0.620547	2.10686	-0.663546	-0.615806	0.473367	-1.9314	-0.0979959	-0.265681	0.23712
752	RpoB	C	S67Y	S	67	Y	Polar	Aromatic	No	No	0.704	No	28.726	10.5823	2.65557	14.5	-0.547	-0.042	0	2.088	p	14.5	4.26	0.51	1	1	0	p	54.4	3.76	0.325	0	0	0	-1.73	Reducedstability	-39.9	0.5	0.185	1.84869	0.123112	2.32113	-0.900804	-0.562009	0.955522	-2.01586	1.30798	0.415022	0.23712
753	RpoB	C	S67W	S	67	W	Polar	Aromatic	No	No	0.704	No	28.726	10.5823	2.65557	14.5	-0.864	-0.498	0	4.9215	p	14.5	4.26	0.51	1	1	0	p	51.9	3.83	0.293	0	0	0	-2.24	Reducedstability	-37.4	0.43	0.217	2.7445	0.148923	1.69299	-1.2274	0.0156139	1.32252	-2.36999	0.449105	0.323351	0.2432
754	RpoB	C	S67D	S	67	D	Polar	Negative	No	No	0.704	No	28.726	10.5823	2.65557	14.5	-0.763	-0.503	0	-3.8565	p	14.5	4.26	0.51	1	1	0	p	38.7	3.76	0.404	1	0	0	-0.7	Reducedstability	-24.2	0.5	0.106	-1.10932	-0.162112	0.993922	-0.0674245	0.790697	0.459933	-0.544512	-0.000476072	-0.548062	0.10336
755	RpoB	C	S67E	S	67	E	Polar	Negative	No	No	0.704	No	28.726	10.5823	2.65557	14.5	-0.708	-0.654	0	-3.849	p	14.5	4.26	0.51	1	1	0	p	42.4	3.59	0.384	1	0	0	-1.45	Reducedstability	-27.9	0.67	0.126	2.91444	0.653017	1.9241	-0.34399	0.648651	0.80499	-1.19483	0.90405	0.321141	0.06688
756	RpoB	C	S67N	S	67	N	Polar	Polar	No	No	0.704	No	28.726	10.5823	2.65557	14.5	-0.919	-0.608	0	-1.899	p	14.5	4.26	0.51	1	1	0	p	43	3.74	0.412	1	0	0	-1.02	Reducedstability	-28.5	0.52	0.098	0.235028	-0.0629128	1.23695	-0.280263	0.0956991	0.0503049	-0.693535	-0.00613642	-0.335539	0.34048
757	RpoB	C	S67Q	S	67	Q	Polar	Polar	No	No	0.704	No	28.726	10.5823	2.65557	14.5	-0.951	-0.654	0	-1.893	p	14.5	4.26	0	1	1	0	p	47.1	3.68	0	1	0	0	-1.58	Reducedstability	-32.6	0.58	0	1.8433	0.415867	0.785187	-0.495877	0.00943036	0.695282	-1.21688	0.393535	1.0231	0.35264
758	RpoB	C	S67H	S	67	H	Polar	Positive	No	No	0.704	No	28.726	10.5823	2.65557	14.5	-1.555	0.532	0	-0.171	p	14.5	4.26	0.51	1	1	0	p	49.6	3.75	0.326	0	0	0	-1.34	Reducedstability	-35.1	0.51	0.184	0.638135	-0.194445	1.11051	-0.832723	0.0124855	1.24785	-1.46912	0.23756	0.24139	0.29792
759	RpoB	C	S67K	S	67	K	Polar	Positive	No	No	0.704	No	28.726	10.5823	2.65557	14.5	-0.745	-1.045	0	-0.579	p	14.5	4.26	0.51	1	1	0	p	46.7	3.85	0.345	0	0	0	-2.15	Reducedstability	-32.2	0.41	0.165	1.05989	0.485501	1.97812	-0.617458	-0.0845984	0.45551	-1.67005	0.0114698	-0.107709	0.2432
760	RpoB	C	S67R	S	67	R	Polar	Positive	No	No	0.704	No	28.726	10.5823	2.65557	14.5	-0.78	-0.906	0	-1.23	p	14.5	4.26	0.51	1	1	0	p	56	3.71	0.291	0	0	0	-2.05	Reducedstability	-41.5	0.55	0.219	1.39546	0.508816	2.13656	-0.582059	-0.275723	0.405121	-1.51492	0.00870649	-0.163056	0.23104
761	RpoB	C	P68G	P	68	G	Polar	Aliphatic	No	No	1.381	No	32.379	13.4469	2.97234	91.7	-0.699	-0.414	0	0.0285	H	91.7	3.1	0.162	0	0	0	H	119	3.36	0.231	0	0	0	0.84	Increasedstability	-27.3	-0.26	-0.069	1.83321	-0.000655425	1.39646e-05	0.144486	0.00119519	-0.0922217	0.142832	-0.0035512	-0.0333323	1.67496
762	RpoB	C	P68A	P	68	A	Polar	Aliphatic	No	No	1.381	No	32.379	13.4469	2.97234	91.7	-0.562	-0.369	0	0.036	H	91.7	3.1	0.162	0	0	0	H	102.9	2.96	0.181	0	0	0	2.47	Increasedstability	-11.2	0.14	-0.019	1.52364	0.000488409	0.000196348	0.162713	-0.00212583	-0.024097	0.219387	0	-0.0634869	1.21896
763	RpoB	C	P68T	P	68	T	Polar	Polar	No	No	1.381	No	32.379	13.4469	2.97234	91.7	-0.642	0.17	0	3.669	H	91.7	3.1	0.162	0	0	0	H	98.5	3.13	0.162	0	0	0	0.34	Increasedstability	-6.8	-0.03	0	1.76806	0.00368909	0.00429041	-0.0346528	0.00113477	0.228016	-0.0129697	0.0170309	0.00825214	1.52296
764	RpoB	C	P68S	P	68	S	Polar	Polar	No	No	1.381	No	32.379	13.4469	2.97234	91.7	-0.63	0.173	0	3.6615	H	91.7	3.1	0.162	0	0	0	H	105.8	3	0.168	0	0	0	0.49	Increasedstability	-14.1	0.1	-0.006	1.91331	0	0.0045547	0.104674	0.00108193	0.148181	0.197862	-0.00146783	-0.0610502	1.50776
765	RpoB	C	P68C	P	68	C	Polar	Polar	No	No	1.381	No	32.379	13.4469	2.97234	91.7	-0.64	0.475	0	3.669	H	91.7	3.1	0.162	0	0	0	H	110.4	2.98	0.147	0	0	0	0.92	Increasedstability	-18.7	0.12	0.015	1.89145	-0.116888	-0.112205	-0.0379925	-0.000470236	0.136841	0.000838538	-0.0147912	0.167936	1.84216
766	RpoB	C	P68V	P	68	V	Polar	Aliphatic	No	No	1.381	No	32.379	13.4469	2.97234	91.7	-0.384	-0.286	0	0.0495	H	91.7	3.1	0.162	0	0	0	H	103.8	3.15	0.15	0	0	0	1.71	Increasedstability	-12.1	-0.05	0.012	1.77798	0.010841	-0.0290535	-0.0211541	0.0310594	0.261913	0.000275063	-0.0289951	-0.0395852	1.52296
767	RpoB	C	P68L	P	68	L	Polar	Aliphatic	No	No	1.381	No	32.379	13.4469	2.97234	91.7	-0.348	-0.249	0	0.057	H	91.7	3.1	0.162	0	0	0	H	103	3.11	0.115	0	0	0	2.24	Increasedstability	-11.3	-0.01	0.047	1.4773	0.0376686	0.0194178	-0.0704635	-0.00619708	0.153241	-0.125292	-0.00504146	0.0497127	1.40136
768	RpoB	C	P68I	P	68	I	Polar	Aliphatic	No	No	1.381	No	32.379	13.4469	2.97234	91.7	-0.348	-0.249	0	0.057	H	91.7	3.1	0.162	0	0	0	H	99.6	3.17	0.14	0	0	0	1.91	Increasedstability	-7.9	-0.07	0.022	1.51528	-0.0262176	0.0151838	-0.312713	-0.00121206	0.513483	-0.430978	0.065154	0.0908556	1.53056
769	RpoB	C	P68M	P	68	M	Polar	Aliphatic	No	No	1.381	No	32.379	13.4469	2.97234	91.7	-0.341	0.152	0	0.0495	H	91.7	3.1	0.162	0	0	0	H	100.5	3.11	0	0	0	0	1.63	Increasedstability	-8.8	-0.01	0.162	1.30991	0.00261517	2.08462e-05	-0.460382	0.00118422	0.519501	-0.69652	-0.0436956	0.206918	1.75096
770	RpoB	C	P68F	P	68	F	Polar	Aromatic	No	No	1.381	No	32.379	13.4469	2.97234	91.7	-0.748	0.663	0	5.7	H	91.7	3.1	0.162	0	0	0	H	112.1	3.16	0.09	0	0	0	1.49	Increasedstability	-20.4	-0.06	0.072	1.21887	0.00125311	-2.16239e-05	-0.271658	-0.00241094	0.206734	-0.471161	-0.0217432	0.198667	1.53056
771	RpoB	C	P68Y	P	68	Y	Polar	Aromatic	No	No	1.381	No	32.379	13.4469	2.97234	91.7	-0.532	0.647	0	5.7	H	91.7	3.1	0.162	0	0	0	H	99.9	3.2	0.115	0	0	0	1.83	Increasedstability	-8.20001	-0.1	0.047	1.17277	-0.630547	-0.694066	-0.383857	0.00109073	0.41711	-0.536869	0.4438	0.882476	1.53056
772	RpoB	C	P68W	P	68	W	Polar	Aromatic	No	No	1.381	No	32.379	13.4469	2.97234	91.7	-0.82	0.807	0	8.532	H	91.7	3.1	0.162	0	0	0	H	106.6	3.25	0.074	0	0	0	1.58	Increasedstability	-14.9	-0.15	0.088	1.28926	0	0.0101469	-0.30802	-0.0062149	0.261212	-0.514891	-0.00241157	0.170068	1.66736
773	RpoB	C	P68D	P	68	D	Polar	Negative	No	No	1.381	No	32.379	13.4469	2.97234	91.7	-0.33	0.206	0	-0.2445	H	91.7	3.1	0.162	0	0	0	H	109.6	3.05	0.133	0	0	0	0.74	Increasedstability	-17.9	0.05	0.029	1.09352	0	0	0.00290452	0.0929471	0.0866546	-0.0133853	-3.23844e-08	-0.0207134	1.57616
774	RpoB	C	P68E	P	68	E	Polar	Negative	No	No	1.381	No	32.379	13.4469	2.97234	91.7	-0.443	0.155	0	-0.2385	H	91.7	3.1	0.162	0	0	0	H	98.2	3.05	0	0	0	0	2.35	Increasedstability	-6.5	0.05	0.162	0.52724	-0.867971	-0.858032	-0.0928939	0.153699	0.360294	-0.0562582	-0.0243787	0.836667	1.40136
775	RpoB	C	P68N	P	68	N	Polar	Polar	No	No	1.381	No	32.379	13.4469	2.97234	91.7	-0.256	-0.036	0	1.7115	H	91.7	3.1	0.162	0	0	0	H	119.3	3.16	0.131	0	0	0	0.32	Increasedstability	-27.6	-0.06	0.031	2.02259	-0.000477063	0.0339919	-0.0279749	-0.00699804	0.169985	-0.0414302	-0.0460721	-0.00403958	1.83456
776	RpoB	C	P68Q	P	68	Q	Polar	Polar	No	No	1.381	No	32.379	13.4469	2.97234	91.7	-0.507	0.134	0	1.719	H	91.7	3.1	0.162	0	0	0	H	108.5	3.18	0.113	0	0	0	1.96	Increasedstability	-16.8	-0.08	0.049	1.25711	-0.555413	-0.626101	-0.100557	-0.00234153	0.355088	-0.0685988	0	0.635447	1.60656
777	RpoB	C	P68H	P	68	H	Polar	Positive	No	No	1.381	No	32.379	13.4469	2.97234	91.7	-0.224	0.485	0	3.4395	H	91.7	3.1	0.162	0	0	0	H	111.3	3.15	0.103	0	0	0	1.06	Increasedstability	-19.6	-0.05	0.059	1.9429	0.00254835	0.00178164	-0.101534	0.00112368	0.27463	-0.113094	0.000100992	0.0198896	1.79656
778	RpoB	C	P68K	P	68	K	Polar	Positive	No	No	1.381	No	32.379	13.4469	2.97234	91.7	-0.504	0.002	0	3.033	H	91.7	3.1	0.162	0	0	0	H	100	3.15	0.105	0	0	0	1.54	Increasedstability	-8.3	-0.05	0.057	1.51827	0.037722	0.0177299	-0.0907968	-0.0136759	0.13129	-0.171714	-0.00308872	0.0198051	1.42416
779	RpoB	C	P68R	P	68	R	Polar	Positive	No	No	1.381	No	32.379	13.4469	2.97234	91.7	0.051	-0.431	0	2.382	H	91.7	3.1	0.162	0	0	0	H	92.5	3.15	0.094	0	0	0	1.83	Increasedstability	-0.800003	-0.05	0.068	1.67723	0.0373547	0.0174281	-0.125804	-0.0353608	0.232117	-0.198383	-0.00285264	0.00176653	1.47736
780	RpoB	C	C69G	C	69	G	Polar	Aliphatic	No	No	2.603	No	31.491	12.8905	2.78008	83.7	-0.997	-0.691	0	-3.5895	H	83.7	3.22	0.247	0	0	0	H	85.7	3.66	0.321	0	0	0	-0.58	Reducedstability	-2	-0.44	-0.074	-0.296532	0.0557362	0.0364125	0.428598	-0.0614916	-0.728767	0.482345	-0.0503083	-0.241463	-0.0911999
781	RpoB	C	C69A	C	69	A	Polar	Aliphatic	No	No	2.603	No	31.491	12.8905	2.78008	83.7	-0.828	-0.677	0	-3.582	H	83.7	3.22	0.247	0	0	0	H	67.1	3.17	0.311	0	0	0	0.73	Increasedstability	16.6	0.05	-0.064	-0.610452	-0.00345542	0.162207	0.179293	-0.0206071	-0.189498	0.174355	-0.0184669	-0.315133	-0.5624
782	RpoB	C	C69T	C	69	T	Polar	Polar	No	No	2.603	No	31.491	12.8905	2.78008	83.7	-0.183	-1.331	0	0.0495	H	83.7	3.22	0.247	0	0	0	H	76.3	3.46	0.256	0	0	0	-0.37	Reducedstability	7.39999	-0.24	-0.009	-0.829254	-0.0114464	-1.4271	-0.0875513	0.00833846	0.532876	0.116581	-0.00138886	0.365006	-0.342
783	RpoB	C	C69S	C	69	S	Polar	Polar	No	No	2.603	No	31.491	12.8905	2.78008	83.7	-0.304	-1.319	0	0.0435	H	83.7	3.22	0.247	0	0	0	H	69.5	3.3	0.285	0	0	0	-0.49	Reducedstability	14.2	-0.08	-0.038	-0.206877	-0.00428097	-0.708125	0.0601524	0.0807084	0.115728	0.321936	-0.0148358	0.118828	-0.3648
784	RpoB	C	C69V	C	69	V	Polar	Aliphatic	No	No	2.603	No	31.491	12.8905	2.78008	83.7	-0.558	-0.67	0	-3.5685	H	83.7	3.22	0.247	0	0	0	H	80.4	3.45	0.242	0	0	0	-0.04	Reducedstability	3.29999	-0.23	0.005	-0.184493	0.00268215	-0.0415258	-0.0301233	0.0109233	0.273097	-0.000750684	0.0205	-0.123859	-0.342
785	RpoB	C	C69L	C	69	L	Polar	Aliphatic	No	No	2.603	No	31.491	12.8905	2.78008	83.7	-0.461	-0.678	0	-3.561	H	83.7	3.22	0.247	0	0	0	H	86.2	3.33	0.196	0	0	0	0.4	Increasedstability	-2.5	-0.11	0.051	-0.814068	-0.000318403	-0.0947189	-0.29747	0.0151079	0.385223	-0.543805	-0.00051882	0.165657	-0.4408
786	RpoB	C	C69I	C	69	I	Polar	Aliphatic	No	No	2.603	No	31.491	12.8905	2.78008	83.7	-0.461	-0.678	0	-3.561	H	83.7	3.22	0.247	0	0	0	H	80.9	3.41	0.216	0	0	0	0.25	Increasedstability	2.79999	-0.19	0.031	-0.913787	-0.0141483	-0.130645	-0.428351	0.015481	0.531764	-0.685696	-0.000727403	0.18435	-0.3648
787	RpoB	C	C69M	C	69	M	Polar	Aliphatic	No	No	2.603	No	31.491	12.8905	2.78008	83.7	0.016	-0.181	0	-3.5685	H	83.7	3.22	0.247	0	0	0	H	80.8	3.39	0.208	1	0	0	0.07	Increasedstability	2.89999	-0.17	0.039	-1.29929	-0.055488	-0.142227	-0.892941	0.0352591	0.913028	-1.35099	0.0378604	0.424287	-0.2584
788	RpoB	C	C69P	C	69	P	Polar	Polar	No	No	2.603	No	31.491	12.8905	2.78008	83.7	-0.558	-0.67	0	-3.5685	H	83.7	3.22	0.247	0	0	0	H	59.1	3.45	0.324	0	0	0	-0.91	Reducedstability	24.6	-0.23	-0.077	-1.72994	-0.0252966	-0.0411754	-0.0424542	0.00428268	-0.32906	-0.209226	0.670499	0.0190139	-1.74
789	RpoB	C	C69F	C	69	F	Polar	Aromatic	No	No	2.603	No	31.491	12.8905	2.78008	83.7	-0.684	-0.528	0	2.082	H	83.7	3.22	0.247	0	0	0	H	80.8	3.43	0.207	0	0	0	-0.09	Reducedstability	2.89999	-0.21	0.04	-1.04249	-0.00695247	-0.0204667	-0.86008	-0.332213	0.868594	-1.34877	0.0225759	0.627449	-0.1216
790	RpoB	C	C69Y	C	69	Y	Polar	Aromatic	No	No	2.603	No	31.491	12.8905	2.78008	83.7	-0.54	-0.515	0	2.082	H	83.7	3.22	0.247	0	0	0	H	85.5	3.48	0.18	0	0	0	0.29	Increasedstability	-1.8	-0.26	0.067	-1.79357	-0.000688922	-1.0857	-0.850417	-0.258003	0.890971	-1.20586	0.00680279	0.745359	-0.1216
791	RpoB	C	C69W	C	69	W	Polar	Aromatic	No	No	2.603	No	31.491	12.8905	2.78008	83.7	-0.637	-0.636	0	4.914	H	83.7	3.22	0.247	0	0	0	H	85.2	3.39	0.173	0	0	0	0.02	Increasedstability	-1.5	-0.17	0.074	-0.692441	-0.0194572	-0.0624843	-0.445526	0.00731387	0.248825	-0.744342	0.124263	0.218016	-0.0379999
792	RpoB	C	C69D	C	69	D	Polar	Negative	No	No	2.603	No	31.491	12.8905	2.78008	83.7	0.449	-0.947	0	-3.864	H	83.7	3.22	0.247	0	0	0	H	81.2	3.29	0.251	1	0	0	-0.27	Reducedstability	2.5	-0.07	-0.004	-0.465381	0.0156571	0	0.086324	0.411097	-0.02859	0.122653	-0.00321003	-0.105624	-0.3268
793	RpoB	C	C69E	C	69	E	Polar	Negative	No	No	2.603	No	31.491	12.8905	2.78008	83.7	0.433	-1.015	0	-3.8565	H	83.7	3.22	0.247	0	0	0	H	86.5	3.33	0.204	0	0	0	1.19	Increasedstability	-2.8	-0.11	0.043	-1.47572	-0.674813	-0.715803	-0.271004	0.489029	0.643858	-0.335064	-0.0360185	0.741943	-0.4484
794	RpoB	C	C69N	C	69	N	Polar	Polar	No	No	2.603	No	31.491	12.8905	2.78008	83.7	0.19	-1.45	0	-1.9065	H	83.7	3.22	0.247	0	0	0	H	90.3	3.32	0.234	0	0	0	-0.55	Reducedstability	-6.60001	-0.1	0.013	-0.327439	1.86799e-05	-1.38732	-0.0348629	0.0115928	0.195719	-0.0409408	-0.00386662	1.08622	-0.1444
795	RpoB	C	C69Q	C	69	Q	Polar	Polar	No	No	2.603	No	31.491	12.8905	2.78008	83.7	0.074	-1.293	0	-1.899	H	83.7	3.22	0.247	0	0	0	H	87.4	3.24	0.203	1	0	0	0.61	Increasedstability	-3.70001	-0.02	0.044	-0.995422	-0.555296	-0.592796	-0.272845	0.00443296	0.492653	-0.304761	-0.00242036	0.636547	-0.38
796	RpoB	C	C69H	C	69	H	Polar	Positive	No	No	2.603	No	31.491	12.8905	2.78008	83.7	-0.989	-0.205	0	-0.1785	H	83.7	3.22	0.247	0	0	0	H	85.7	3.48	0.199	1	0	0	0.27	Increasedstability	-2	-0.26	0.048	-0.21231	-1.86241e-05	-1.57827	-0.209078	0.05882	0.598613	-0.23373	-0.00470201	1.18415	-0.0535567
797	RpoB	C	C69K	C	69	K	Polar	Positive	No	No	2.603	No	31.491	12.8905	2.78008	83.7	-0.103	-1.286	0	-0.5865	H	83.7	3.22	0.247	0	0	0	H	78.1	3.29	0.2	0	0	0	0.34	Increasedstability	5.6	-0.07	0.047	-1.069	-0.000379129	-0.0730932	-0.433706	-0.374754	0.500739	-0.717872	-0.000106979	0.318786	-0.3572
798	RpoB	C	C69R	C	69	R	Polar	Positive	No	No	2.603	No	31.491	12.8905	2.78008	83.7	0.191	-1.155	0	-1.2375	H	83.7	3.22	0.247	0	0	0	H	84.5	3.31	0.168	0	0	0	0.52	Increasedstability	-0.800003	-0.09	0.079	-0.958542	-0.00244426	-0.982665	-0.364002	-1.21891	0.826391	-0.32801	0.0528895	1.03073	-0.3192
799	RpoB	C	W70G	W	70	G	Aromatic	Aliphatic	No	No	-0.481	No	25.462	9.91313	2.56709	15	-4.007	-0.557	0	-8.4525	H	15	6.29	0.506	0	0	0	H	36.6	5.29	0.418	0	0	0	-2.68	Reducedstability	-21.6	1	0.088	3.66637	-0.132846	0.339422	4.09202	0.902401	-5.17042	5.08232	-0.0717363	-1.05847	-0.508727
800	RpoB	C	W70A	W	70	A	Aromatic	Aliphatic	No	No	-0.481	No	25.462	9.91313	2.56709	15	-3.84	-0.626	0	-8.4465	H	15	6.29	0.506	0	0	0	H	24.1	5.73	0.449	0	0	0	-1.18	Reducedstability	-9.1	0.56	0.057	2.27769	-0.157046	0.183461	3.91873	0.98756	-5.00473	4.40583	-0.15153	-1.20708	-0.922259
801	RpoB	C	W70T	W	70	T	Aromatic	Polar	No	No	-0.481	No	25.462	9.91313	2.56709	15	-3.162	-0.823	0	-4.8135	H	15	6.29	0.506	0	0	0	H	21.7	5.35	0.467	1	1	1	-1.4	Reducedstability	-6.7	0.94	0.039	4.00713	0.040815	0.194554	3.51496	1.71195	-4.79527	3.89423	1.53112	-1.5188	-0.485904
802	RpoB	C	W70S	W	70	S	Aromatic	Polar	No	No	-0.481	No	25.462	9.91313	2.56709	15	-3.269	-0.723	0	-4.821	H	15	6.29	0.506	0	0	0	H	25.9	6.18	0.429	0	0	0	-2.21	Reducedstability	-10.9	0.11	0.077	3.14888	-0.715091	0.623996	4.0869	1.30565	-5.18704	5.18994	-0.0856234	-1.36333	-0.66526
803	RpoB	C	W70C	W	70	C	Aromatic	Polar	No	No	-0.481	No	25.462	9.91313	2.56709	15	-2.673	-1.103	0	-4.8135	H	15	6.29	0	0	0	0	H	28.7	6.25	0.424	0	1	1	-1.16	Reducedstability	-13.7	0.04	-0.424	4.04136	-0.0338788	0.217755	3.83186	2.68642	-5.682	4.23329	-0.390003	-0.814052	-0.247845
804	RpoB	C	W70V	W	70	V	Aromatic	Aliphatic	No	No	-0.481	No	25.462	9.91313	2.56709	15	-3.429	-0.794	0	-8.4315	H	15	6.29	0.506	0	0	0	H	27.4	6	0.455	0	0	0	-1.6	Reducedstability	-12.4	0.29	0.051	3.80632	0.920267	-0.0697455	2.84949	1.91236	-4.58849	2.62192	1.14642	-1.43953	-0.579652
805	RpoB	C	W70L	W	70	L	Aromatic	Aliphatic	No	No	-0.481	No	25.462	9.91313	2.56709	15	-3.191	-0.89	0	-8.424	H	15	6.29	0	0	0	0	H	19.1	5.62	0	0	0	0	-0.88	Reducedstability	-4.1	0.67	0	2.03349	-0.00498206	0.0672837	1.89949	0.220061	-1.92301	2.09654	0.0783841	0.00227249	-0.411594
806	RpoB	C	W70I	W	70	I	Aromatic	Aliphatic	No	No	-0.481	No	25.462	9.91313	2.56709	15	-3.191	-0.89	0	-8.424	H	15	6.29	0.506	0	0	0	H	16.6	5.9	0.484	0	0	0	-1.26	Reducedstability	-1.6	0.39	0.022	4.52615	0.0850412	0	1.49489	0.137026	-1.104	1.69665	1.22241	0.116325	-0.357296
807	RpoB	C	W70M	W	70	M	Aromatic	Aliphatic	No	No	-0.481	No	25.462	9.91313	2.56709	15	-2.887	-1.014	0	-8.4315	H	15	6.29	0.506	0	0	0	H	21.8	6.32	0.397	0	0	0	-1.01	Reducedstability	-6.8	-0.03	0.109	1.41272	0.0675981	-0.270394	1.38598	0.0840528	-1.5734	1.60321	0.00792704	0.262538	-0.246573
808	RpoB	C	W70P	W	70	P	Aromatic	Polar	No	No	-0.481	No	25.462	9.91313	2.56709	15	-3.429	-0.794	0	-8.4315	H	15	6.29	0.506	0	0	0	H	17.3	4.87	0.447	0	0	0	-2.88	Reducedstability	-2.3	1.42	0.059	5.73959	-0.0419873	0.643358	3.22576	0.876766	-5.03843	3.32031	5.25048	-0.738956	-2.06673
809	RpoB	C	W70F	W	70	F	Aromatic	Aromatic	No	No	-0.481	No	25.462	9.91313	2.56709	15	-2.301	-0.571	0	-2.7825	H	15	6.29	0.506	0	0	0	H	16.3	6.24	0.421	0	0	0	-1.35	Reducedstability	-1.3	0.05	0.085	0.94459	0.0657045	0.00117173	1.00573	0.148983	-1.33576	1.08146	-0.0251352	-0.077353	-0.0994476
810	RpoB	C	W70Y	W	70	Y	Aromatic	Aromatic	No	No	-0.481	No	25.462	9.91313	2.56709	15	-2.08	-0.641	0	-2.7825	H	15	6.29	0.506	0	0	0	H	26.1	4.66	0.433	1	0	0	-0.86	Reducedstability	-11.1	1.63	0.073	1.55912	0.065457	0.000925418	0.713497	0.159726	-0.624651	1.0131	0.00161083	0.0230538	-0.0599153
811	RpoB	C	W70D	W	70	D	Aromatic	Negative	No	No	-0.481	No	25.462	9.91313	2.56709	15	-3.62	-0.68	0	-8.727	H	15	6.29	0.506	0	0	0	H	26.2	6.09	0.409	0	1	0	-1.46	Reducedstability	-11.2	0.2	0.097	5.21572	0.260948	-1.87275e-05	2.60957	0.507424	-1.1632	3.75283	0.0758222	-0.410686	-0.297608
812	RpoB	C	W70E	W	70	E	Aromatic	Negative	No	No	-0.481	No	25.462	9.91313	2.56709	15	-3.582	-0.772	0	-8.7195	H	15	6.29	0.506	0	0	0	H	24	6.06	0.422	0	1	1	-0.54	Reducedstability	-9	0.23	0.084	4.41793	0.100323	0.00169909	2.14172	0.476674	-0.713378	3.06711	-0.0811835	-0.060624	-0.440535
813	RpoB	C	W70N	W	70	N	Aromatic	Polar	No	No	-0.481	No	25.462	9.91313	2.56709	15	-2.922	-0.965	0	-6.7695	H	15	6.29	0.506	0	0	0	H	27.8	6.27	0.424	0	0	0	-2.25	Reducedstability	-12.8	0.02	0.082	4.05084	0.166287	0	2.12987	0.0218545	-1.10042	3.39124	-0.087925	-0.333085	-0.136494
814	RpoB	C	W70Q	W	70	Q	Aromatic	Polar	No	No	-0.481	No	25.462	9.91313	2.56709	15	-3.083	-1.063	0	-6.7635	H	15	6.29	0.506	0	0	0	H	23.1	6.05	0.422	0	0	1	-0.85	Reducedstability	-8.1	0.24	0.084	2.68506	-0.451229	-0.593603	1.70793	0.00876863	-0.794059	2.71561	-0.010276	0.471501	-0.372938
815	RpoB	C	W70H	W	70	H	Aromatic	Positive	No	No	-0.481	No	25.462	9.91313	2.56709	15	-2.364	-0.208	0	-5.0415	H	15	6.29	0.506	0	0	0	H	25.2	6.29	0.412	0	0	0	-1.44	Reducedstability	-10.2	0	0.094	3.5477	0.05431	0.0773556	1.79381	0.123545	-1.13031	2.69586	-0.00467135	-0.0976484	-0.0415206
816	RpoB	C	W70K	W	70	K	Aromatic	Positive	No	No	-0.481	No	25.462	9.91313	2.56709	15	-2.619	-1.174	0	-5.4495	H	15	6.29	0.506	0	0	0	H	21.2	6.3	0.396	0	0	0	-0.86	Reducedstability	-6.2	-0.01	0.11	1.85639	-0.662594	-1.69994	1.51876	-0.638296	-0.0212471	2.13088	0.110025	1.41057	-0.349019
817	RpoB	C	W70R	W	70	R	Aromatic	Positive	No	No	-0.481	No	25.462	9.91313	2.56709	15	-1.733	-1.255	0	-6.1005	H	15	6.29	0.506	0	0	0	H	16.8	5.15	0.568	1	0	1	0.37	Increasedstability	-1.8	1.14	-0.062	2.78417	0.0998469	-0.904653	1.29458	-0.999739	-0.311796	2.39252	-0.0688983	1.43277	-0.309918
818	RpoB	C	R71G	R	71	G	Positive	Aliphatic	No	No	1.438	No	28.992	12.6891	3.59511	49.1	-1.693	-1.131	0	-2.3025	H	49.1	3.46	0.298	1	0	1	H	54	3.9	0.386	0	0	0	-1.63	Reducedstability	-4.9	-0.44	-0.088	2.26795	1.45689	1.37823	1.18582	0.389689	-1.26152	1.39847	-0.328857	-1.9598	0.225082
819	RpoB	C	R71A	R	71	A	Positive	Aliphatic	No	No	1.438	No	28.992	12.6891	3.59511	49.1	-1.363	-1.194	0	-2.295	H	49.1	3.46	0.298	1	0	1	H	57.3	3.18	0.358	0	0	0	-0.09	Reducedstability	-8.2	0.28	-0.06	1.77342	1.65564	1.61651	1.08574	0.418595	-1.30947	1.17064	-0.291015	-2.06319	-0.246842
820	RpoB	C	R71T	R	71	T	Positive	Polar	No	No	1.438	No	28.992	12.6891	3.59511	49.1	-1.182	-1.007	0	1.338	H	49.1	3.46	0.298	1	0	1	H	58.5	3.35	0.342	0	0	0	-1.39	Reducedstability	-9.4	0.11	-0.044	1.04042	0.0278385	1.46228	0.886917	1.15735	-1.7237	0.697826	0.231789	-1.48193	-0.152985
821	RpoB	C	R71S	R	71	S	Positive	Polar	No	No	1.438	No	28.992	12.6891	3.59511	49.1	-1.536	-0.897	0	1.3305	H	49.1	3.46	0.298	1	0	1	H	56.8	3.25	0.357	0	0	1	-1.55	Reducedstability	-7.7	0.21	-0.059	1.41746	0.856065	0.792266	0.876208	0.382579	-0.629877	1.26547	-0.33621	-1.46098	-0.0507146
822	RpoB	C	R71C	R	71	C	Positive	Polar	No	No	1.438	No	28.992	12.6891	3.59511	49.1	-1.201	-1.817	0	1.338	H	49.1	3.46	0	1	0	1	H	69.1	3.26	0.304	0	0	0	-0.65	Reducedstability	-20	0.2	-0.304	1.4218	1.56214	1.54764	0.632836	0.442125	-1.09897	0.609234	-0.728635	-1.66942	0.321417
823	RpoB	C	R71V	R	71	V	Positive	Aliphatic	No	No	1.438	No	28.992	12.6891	3.59511	49.1	-0.739	-1.313	0	-2.2815	H	49.1	3.46	0	1	0	1	H	61	3.38	0.333	0	0	0	-0.57	Reducedstability	-11.9	0.08	-0.333	1.10214	1.54128	1.55091	0.608056	0.432846	-1.01767	0.353842	-0.319148	-1.75197	-0.0263331
824	RpoB	C	R71L	R	71	L	Positive	Aliphatic	No	No	1.438	No	28.992	12.6891	3.59511	49.1	-0.455	-1.367	0	-2.274	H	49.1	3.46	0.298	1	0	1	H	58.8	3.59	0.319	0	0	0	0.08	Increasedstability	-9.7	-0.13	-0.021	0.268632	1.44726	1.45785	0.0735566	0.441132	-0.575191	-0.473833	-0.243336	-1.53825	-0.109715
825	RpoB	C	R71I	R	71	I	Positive	Aliphatic	No	No	1.438	No	28.992	12.6891	3.59511	49.1	-0.455	-1.367	0	-2.274	H	49.1	3.46	0.298	1	0	1	H	67.8	3.44	0.291	0	0	0	-0.33	Reducedstability	-18.7	0.02	0.007	0.609844	1.3822	1.4329	0.0108426	0.407642	-0.296543	-0.470153	-0.206327	-1.40509	-0.0509028
826	RpoB	C	R71M	R	71	M	Positive	Aliphatic	No	No	1.438	No	28.992	12.6891	3.59511	49.1	-0.719	-1.427	0	-2.2815	H	49.1	3.46	0.298	1	0	1	H	73.6	3.4	0.238	0	0	0	-0.82	Reducedstability	-24.5	0.06	0.06	0.167094	1.36784	1.39758	0.0368753	0.414118	-0.605966	-0.472133	-0.347226	-1.46969	0.100917
827	RpoB	C	R71P	R	71	P	Positive	Polar	No	No	1.438	No	28.992	12.6891	3.59511	49.1	-0.739	-1.313	0	-2.2815	H	49.1	3.46	0.298	1	0	1	H	35.3	3.73	0.416	0	0	0	-2.54	Reducedstability	13.8	-0.27	-0.118	5.46432	2.62609	1.21026	0.441496	0.391161	-1.40922	-0.152102	5.88135	-1.75387	-1.45327
828	RpoB	C	R71F	R	71	F	Positive	Aromatic	No	No	1.438	No	28.992	12.6891	3.59511	49.1	-1.132	-1.413	0	3.369	H	49.1	3.46	0	1	0	1	H	50.3	3.47	0.354	0	0	0	-0.79	Reducedstability	-1.2	-0.01	-0.354	0.652956	1.60288	1.58941	0.0210287	0.36366	-0.774976	-0.581837	-0.166672	-1.37145	0.246184
829	RpoB	C	R71Y	R	71	Y	Positive	Aromatic	No	No	1.438	No	28.992	12.6891	3.59511	49.1	-0.426	-1.632	0	3.369	H	49.1	3.46	0.298	1	0	1	H	72	3.45	0.225	0	0	0	-0.45	Reducedstability	-22.9	0.01	0.073	0.874742	1.42791	1.42549	0.0145967	0.35173	-0.47129	-0.423244	-0.161625	-1.32846	0.237062
830	RpoB	C	R71W	R	71	W	Positive	Aromatic	No	No	1.438	No	28.992	12.6891	3.59511	49.1	-0.675	-1.58	0	6.201	H	49.1	3.46	0	1	0	1	H	80.5	3.32	0	0	0	0	-0.49	Reducedstability	-31.4	0.14	0	0.676984	1.54973	1.52486	-0.0790144	0.399122	-0.39759	-0.624352	-0.391284	-1.40094	0.357041
831	RpoB	C	R71D	R	71	D	Positive	Negative	No	No	1.438	No	28.992	12.6891	3.59511	49.1	-0.182	-0.678	0	-2.5755	H	49.1	3.46	0.298	1	0	1	H	65.5	3.46	0.297	0	0	0	-1.62	Reducedstability	-16.4	0	0.001	2.16338	1.62274	1.60615	0.757099	0.63452	-0.645986	0.794434	-0.326777	-1.88887	-0.011538
832	RpoB	C	R71E	R	71	E	Positive	Negative	No	No	1.438	No	28.992	12.6891	3.59511	49.1	-0.03	-0.729	0	-2.5695	H	49.1	3.46	0.298	1	0	1	H	59.7	3.53	0.3	0	0	0	-0.47	Reducedstability	-10.6	-0.07	-0.002	0.950369	1.63652	1.60354	0.659423	0.628776	-0.903131	0.555795	-0.969033	-1.8213	-0.126246
833	RpoB	C	R71N	R	71	N	Positive	Polar	No	No	1.438	No	28.992	12.6891	3.59511	49.1	-0.585	-1.169	0	-0.6195	H	49.1	3.46	0.298	1	0	1	H	56	3.47	0.354	0	0	1	-1.63	Reducedstability	-6.9	-0.01	-0.056	2.1515	1.61365	1.61266	0.580401	0.389205	-0.574115	0.643892	-0.280276	-1.79315	0.180214
834	RpoB	C	R71Q	R	71	Q	Positive	Polar	No	No	1.438	No	28.992	12.6891	3.59511	49.1	-0.737	-1.117	0	-0.612	H	49.1	3.46	0.298	1	0	1	H	76.7	3.36	0.237	0	0	0	-0.54	Reducedstability	-27.6	0.1	0.061	0.736408	0.0133232	1.67861	0.561274	1.10202	-1.36874	0.342625	-0.199685	-1.15186	-0.185478
835	RpoB	C	R71H	R	71	H	Positive	Positive	No	No	1.438	No	28.992	12.6891	3.59511	49.1	-1.9	-1.292	0	1.1085	H	49.1	3.46	0.298	1	0	1	H	73.6	3.36	0.244	0	0	0	-1.1	Reducedstability	-24.5	0.1	0.054	1.28794	1.51244	1.4853	0.652574	0.41321	-1.07465	0.460331	-0.473713	-1.68005	0.285587
836	RpoB	C	R71K	R	71	K	Positive	Positive	No	No	1.438	No	28.992	12.6891	3.59511	49.1	-1.054	-0.842	0	0.7005	H	49.1	3.46	0	1	0	1	H	78.5	3.37	0.213	0	0	0	-0.85	Reducedstability	-29.4	0.09	-0.213	0.588165	0.822216	2.85945	0.831456	1.15312	-2.22522	0.279518	-1.45903	-1.51469	-0.147792
837	RpoB	C	A72G	A	72	G	Aliphatic	Aliphatic	No	No	2.845	No	32.624	11.6207	2.55568	78.2	-0.39	-0.345	0	0.0435	H	78.2	3.14	0	0	0	0	H	91.5	3.53	0	0	0	0	-1.56	Reducedstability	-13.3	-0.39	0	0.734042	0.0198099	0	0.273651	0	-0.367191	0.358978	-0.00157378	-0.0203479	0.4712
838	RpoB	C	A72T	A	72	T	Aliphatic	Polar	No	No	2.845	No	32.624	11.6207	2.55568	78.2	-0.61	-0.296	0	3.6825	H	78.2	3.14	0.326	0	0	0	H	85.1	3.26	0.265	0	0	1	-2.05	Reducedstability	-6.9	-0.12	0.061	0.571801	0.0560438	-0.298965	-0.09771	0	0.297869	0.0114891	0.00138614	0.367229	0.2204
839	RpoB	C	A72S	A	72	S	Aliphatic	Polar	No	No	2.845	No	32.624	11.6207	2.55568	78.2	-0.536	-0.202	0	3.6765	H	78.2	3.14	0.326	0	0	0	H	79.8	3.17	0.313	0	0	1	-1.49	Reducedstability	-1.60001	-0.03	0.013	-0.0205562	-0.603336	-0.6315	-0.153411	0	0.494974	0.0975481	0.0147886	0.55075	0.1976
840	RpoB	C	A72C	A	72	C	Aliphatic	Polar	No	No	2.845	No	32.624	11.6207	2.55568	78.2	-0.708	-0.12	0	3.6825	H	78.2	3.14	0.326	0	0	0	H	87.8	3.18	0.274	0	0	1	-0.88	Reducedstability	-9.60001	-0.04	0.052	0.72126	0.012382	0	-0.143464	0	0.186029	-0.118467	0.012164	0.210219	0.5624
841	RpoB	C	A72V	A	72	V	Aliphatic	Aliphatic	No	No	2.845	No	32.624	11.6207	2.55568	78.2	-0.321	-0.493	0	0.0645	H	78.2	3.14	0.326	0	0	0	H	82.8	3.21	0.291	0	0	0	-0.84	Reducedstability	-4.60001	-0.07	0.035	0.364604	0.0218612	0	-0.253604	0	0.462904	-0.228374	0.0102391	0.0955622	0.2204
842	RpoB	C	A72L	A	72	L	Aliphatic	Aliphatic	No	No	2.845	No	32.624	11.6207	2.55568	78.2	-0.368	-0.558	0	0.072	H	78.2	3.14	0.326	0	0	0	H	83	3.31	0.242	0	0	0	-0.14	Reducedstability	-4.8	-0.17	0.084	-0.0468364	-0.0419775	0	-0.433346	0	0.55719	-0.541928	0.00288555	0.26892	0.1216
843	RpoB	C	A72I	A	72	I	Aliphatic	Aliphatic	No	No	2.845	No	32.624	11.6207	2.55568	78.2	-0.368	-0.558	0	0.072	H	78.2	3.14	0.326	0	0	0	H	77.5	3.19	0.269	0	0	0	-0.49	Reducedstability	0.699997	-0.05	0.057	0.0250657	-0.00598846	0	-0.490985	0	0.656439	-0.642424	0.0125995	0.25091	0.1976
844	RpoB	C	A72M	A	72	M	Aliphatic	Aliphatic	No	No	2.845	No	32.624	11.6207	2.55568	78.2	-0.271	-0.239	0	0.0645	H	78.2	3.14	0.326	0	0	0	H	86.1	3.27	0.202	0	0	0	-0.72	Reducedstability	-7.9	-0.13	0.124	-0.379648	-0.0967021	0	-0.901898	0	0.855878	-1.18479	0.00628661	0.544898	0.304
845	RpoB	C	A72P	A	72	P	Aliphatic	Polar	No	No	2.845	No	32.624	11.6207	2.55568	78.2	-0.321	-0.493	0	0.0645	H	78.2	3.14	0.326	0	0	0	H	69	3.21	0.265	0	0	0	-2.46	Reducedstability	9.2	-0.07	0.061	2.1373	1.14139	0	-0.394	0	0.0620856	-0.687118	2.85928	0.306463	-1.15056
846	RpoB	C	A72F	A	72	F	Aliphatic	Aromatic	No	No	2.845	No	32.624	11.6207	2.55568	78.2	-1.001	0.105	0	5.715	H	78.2	3.14	0.326	0	0	0	H	92	3.35	0.194	0	0	0	-0.96	Reducedstability	-13.8	-0.21	0.132	0.0484934	-0.036003	0	-0.661143	0	0.70477	-0.813471	0.00637407	0.355024	0.4408
847	RpoB	C	A72Y	A	72	Y	Aliphatic	Aromatic	No	No	2.845	No	32.624	11.6207	2.55568	78.2	-0.808	0.133	0	5.715	H	78.2	3.14	0.326	0	0	0	H	89.9	3.39	0.177	0	0	0	-0.56	Reducedstability	-11.7	-0.25	0.149	-0.0516595	0.014777	0	-0.61786	0	0.544132	-0.862385	0.00587316	0.411339	0.4408
848	RpoB	C	A72W	A	72	W	Aliphatic	Aromatic	No	No	2.845	No	32.624	11.6207	2.55568	78.2	-1.17	0.088	0	8.547	H	78.2	3.14	0.326	0	0	0	H	87.9	3.38	0.174	0	0	0	-0.46	Reducedstability	-9.70001	-0.24	0.152	-0.0579488	-0.0937555	0	-0.848125	0	0.844911	-1.04935	0.029786	0.480435	0.5244
849	RpoB	C	A72D	A	72	D	Aliphatic	Negative	No	No	2.845	No	32.624	11.6207	2.55568	78.2	-0.518	-0.737	0	-0.231	H	78.2	3.14	0	0	0	0	H	85.9	3.18	0	0	0	1	-1.59	Reducedstability	-7.70001	-0.04	0	0.16175	0.0141733	0	-0.130424	0.059641	0.247996	-0.113617	-0.000862985	0.112133	0.2356
850	RpoB	C	A72E	A	72	E	Aliphatic	Negative	No	No	2.845	No	32.624	11.6207	2.55568	78.2	-0.672	-0.861	0	-0.2235	H	78.2	3.14	0.326	0	0	0	H	88.9	3.26	0.206	0	0	0	0.03	Increasedstability	-10.7	-0.12	0.12	-0.156576	0.0141733	0	-0.286664	0.07589	0.341093	-0.355816	-0.000862985	0.210163	0.114
851	RpoB	C	A72N	A	72	N	Aliphatic	Polar	No	No	2.845	No	32.624	11.6207	2.55568	78.2	-0.344	-0.569	0	1.7265	H	78.2	3.14	0.326	0	0	0	H	97.8	3.28	0.241	0	0	0	-1.73	Reducedstability	-19.6	-0.14	0.085	-0.00745097	-0.562719	-0.614392	-0.165891	0	0.336096	-0.117246	-0.000862985	0.690279	0.418
852	RpoB	C	A72Q	A	72	Q	Aliphatic	Polar	No	No	2.845	No	32.624	11.6207	2.55568	78.2	-0.622	-0.541	0	1.734	H	78.2	3.14	0.326	0	0	0	H	87.7	3.37	0.221	0	0	0	-0.41	Reducedstability	-9.5	-0.23	0.105	-0.276294	-0.564705	-0.616378	-0.442907	0	0.707414	-0.399628	0.00253372	0.849609	0.1824
853	RpoB	C	A72H	A	72	H	Aliphatic	Positive	No	No	2.845	No	32.624	11.6207	2.55568	78.2	-0.553	-0.203	0	3.4545	H	78.2	3.14	0	0	0	0	H	83.9	3.27	0	0	0	0	-1.13	Reducedstability	-5.70001	-0.13	0	0.190633	-0.577945	-0.6315	-0.231417	-6.25278e-13	0.471508	-0.17639	-0.000862985	0.779246	0.5092
854	RpoB	C	A72K	A	72	K	Aliphatic	Positive	No	No	2.845	No	32.624	11.6207	2.55568	78.2	-0.663	-0.875	0	3.0465	H	78.2	3.14	0.326	0	0	0	H	78.2	3.25	0.24	0	0	0	-0.79	Reducedstability	0	-0.11	0.086	0.0200721	0.0141733	0	-0.413362	-0.00114385	0.532217	-0.498228	0.00185914	0.228229	0.2052
855	RpoB	C	A72R	A	72	R	Aliphatic	Positive	No	No	2.845	No	32.624	11.6207	2.55568	78.2	-0.221	-1.323	0	2.3955	H	78.2	3.14	0	0	0	0	H	84.1	3.27	0	0	0	0	-0.48	Reducedstability	-5.9	-0.13	0	-0.209804	-0.779691	-0.812028	-0.604144	-0.0676086	0.827682	-0.639748	-0.000281755	1.23829	0.2432
856	RpoB	C	A73G	A	73	G	Aliphatic	Aliphatic	No	No	0.829	No	29.312	8.13639	5.49328	46.9	-0.927	-0.444	0	0.0435	H	46.9	3.68	0.394	0	0	0	H	69.6	4.6	0.422	0	0	0	-1.56	Reducedstability	-22.7	-0.92	-0.028	1.02774	0.134226	0	0.433021	0.0913305	-0.613397	0.544367	-0.0183487	-0.0136989	0.4712
857	RpoB	C	A73T	A	73	T	Aliphatic	Polar	No	No	0.829	No	29.312	8.13639	5.49328	46.9	-0.98	-0.622	0	3.6825	H	46.9	3.68	0.394	0	0	0	H	53.3	4.08	0.352	0	0	1	-2.05	Reducedstability	-6.4	-0.4	0.042	0.716533	0.0185686	-0.240578	-0.22425	-0.0581806	0.569792	-0.0735288	0.00223897	0.470332	0.2204
858	RpoB	C	A73S	A	73	S	Aliphatic	Polar	No	No	0.829	No	29.312	8.13639	5.49328	46.9	-0.939	-0.483	0	3.6765	H	46.9	3.68	0.394	0	0	0	H	46.1	4.12	0.388	0	0	1	-1.49	Reducedstability	0.800004	-0.44	0.006	0.358428	-0.650033	-0.625716	-0.191953	-0.000448408	0.744046	0.258471	0.0593593	0.544469	0.1976
859	RpoB	C	A73C	A	73	C	Aliphatic	Polar	No	No	0.829	No	29.312	8.13639	5.49328	46.9	-0.901	-0.449	0	3.6825	H	46.9	3.68	0.394	0	0	0	H	51.6	3.74	0.348	0	0	1	-0.88	Reducedstability	-4.7	-0.06	0.046	0.876396	-0.0668284	0.474396	-0.183937	-0.196679	0.153103	-0.162017	0.00550881	0.237775	0.5624
860	RpoB	C	A73V	A	73	V	Aliphatic	Aliphatic	No	No	0.829	No	29.312	8.13639	5.49328	46.9	-0.645	-0.729	0	0.0645	H	46.9	3.68	0.394	0	0	0	H	39.3	3.94	0.402	0	0	0	-0.84	Reducedstability	7.6	-0.26	-0.008	0.965653	-0.0299922	0	-0.471296	-0.125445	0.812336	-0.556665	0.295623	0.437024	0.2204
861	RpoB	C	A73L	A	73	L	Aliphatic	Aliphatic	No	No	0.829	No	29.312	8.13639	5.49328	46.9	-0.624	-0.841	0	0.072	H	46.9	3.68	0.394	0	0	0	H	46.4	3.84	0.309	0	0	0	-0.14	Reducedstability	0.5	-0.16	0.085	-0.557113	-0.0646572	0	-0.972756	-0.312893	1.21639	-1.34684	0.0418698	0.757896	0.1216
862	RpoB	C	A73I	A	73	I	Aliphatic	Aliphatic	No	No	0.829	No	29.312	8.13639	5.49328	46.9	-0.624	-0.841	0	0.072	H	46.9	3.68	0.394	0	0	0	H	35.7	4.11	0.369	0	0	0	-0.49	Reducedstability	11.2	-0.43	0.025	0.142873	-0.190452	0	-0.776637	-0.100192	0.987019	-1.08675	0.150795	0.620397	0.1976
863	RpoB	C	A73M	A	73	M	Aliphatic	Aliphatic	No	No	0.829	No	29.312	8.13639	5.49328	46.9	-0.365	-0.49	0	0.0645	H	46.9	3.68	0.394	0	0	0	H	47.4	3.87	0.293	1	0	0	-0.53	Reducedstability	-0.5	-0.19	0.101	-0.356408	-0.196291	0	-1.46964	-0.0328212	1.55481	-1.88258	0.0131212	1.30764	0.304
864	RpoB	C	A73P	A	73	P	Aliphatic	Polar	No	No	0.829	No	29.312	8.13639	5.49328	46.9	-0.645	-0.729	0	0.0645	H	46.9	3.68	0.394	0	0	0	H	49.9	3.71	0.357	0	0	0	-2.46	Reducedstability	-3	-0.03	0.037	4.25932	1.20918	0	-0.432601	0.0189496	-0.0737908	-0.857372	5.33428	0.340159	-1.28299
865	RpoB	C	A73F	A	73	F	Aliphatic	Aromatic	No	No	0.829	No	29.312	8.13639	5.49328	46.9	-1.358	-0.291	0	5.715	H	46.9	3.68	0.394	0	0	0	H	24.9	4.34	0.444	0	0	0	-0.96	Reducedstability	22	-0.66	-0.05	-0.917446	-0.0232905	-1.263	-1.18175	-0.263352	1.47611	-1.36345	0.0879796	0.949842	0.4408
866	RpoB	C	A73Y	A	73	Y	Aliphatic	Aromatic	No	No	0.829	No	29.312	8.13639	5.49328	46.9	-1.189	-0.283	0	5.715	H	46.9	3.68	0.394	0	0	0	H	51.1	3.97	0.29	0	0	0	-0.56	Reducedstability	-4.2	-0.29	0.104	0.2073	-0.150927	0	-0.925453	-0.167238	1.05689	-1.1825	0.0117248	1.04849	0.4408
867	RpoB	C	A73W	A	73	W	Aliphatic	Aromatic	No	No	0.829	No	29.312	8.13639	5.49328	46.9	-1.549	-0.377	0	8.547	H	46.9	3.68	0.394	0	0	0	H	57.5	3.87	0.244	0	0	0	-0.46	Reducedstability	-10.6	-0.19	0.15	-0.108903	-0.122191	0	-0.87939	-0.0293358	0.714687	-1.17826	0.0281124	0.818185	0.5244
868	RpoB	C	A73D	A	73	D	Aliphatic	Negative	No	No	0.829	No	29.312	8.13639	5.49328	46.9	-1.098	-1.059	0	-0.231	H	46.9	3.68	0.394	0	0	0	H	35	4.22	0.405	0	0	1	-1.59	Reducedstability	11.9	-0.54	-0.011	0.736253	-0.013805	0	-0.176754	-0.0261493	0.604017	-0.0677168	0.00296268	0.19224	0.2356
869	RpoB	C	A73E	A	73	E	Aliphatic	Negative	No	No	0.829	No	29.312	8.13639	5.49328	46.9	-1.216	-1.212	0	-0.2235	H	46.9	3.68	0.394	0	0	0	H	26.4	4.3	0.412	1	0	0	0.11	Increasedstability	20.5	-0.62	-0.018	0.150128	-0.0161695	-0.608973	-0.404659	-0.137147	0.901237	-0.359961	0.00481514	0.62946	0.114
870	RpoB	C	A73N	A	73	N	Aliphatic	Polar	No	No	0.829	No	29.312	8.13639	5.49328	46.9	-0.693	-0.889	0	1.7265	H	46.9	3.68	0.394	0	0	0	H	34.2	4.29	0.4	0	0	1	-1.6	Reducedstability	12.7	-0.61	-0.006	0.168287	-0.584593	-0.577623	-0.279849	0.00680955	0.59686	-0.16593	0.00362722	0.747642	0.418
871	RpoB	C	A73Q	A	73	Q	Aliphatic	Polar	No	No	0.829	No	29.312	8.13639	5.49328	46.9	-0.991	-0.901	0	1.734	H	46.9	3.68	0.394	0	0	0	H	40.1	3.87	0.346	1	0	0	-0.38	Reducedstability	6.8	-0.19	0.048	0.105373	-0.0348409	-0.854507	-0.409835	-0.0672287	0.722091	-0.315922	0.046453	0.836825	0.1824
872	RpoB	C	A73H	A	73	H	Aliphatic	Positive	No	No	0.829	No	29.312	8.13639	5.49328	46.9	-1.073	-0.524	0	3.4545	H	46.9	3.68	0.394	0	0	0	H	26.8	4.51	0.424	0	0	0	-1.13	Reducedstability	20.1	-0.83	-0.03	0.512946	-0.786846	-0.611968	-0.411647	-0.394023	1.28943	-0.248815	0.00947546	0.804666	0.5092
873	RpoB	C	A73K	A	73	K	Aliphatic	Positive	No	No	0.829	No	29.312	8.13639	5.49328	46.9	-1	-1.342	0	3.0465	H	46.9	3.68	0.394	0	0	0	H	42	4.27	0.305	0	0	0	-0.79	Reducedstability	4.9	-0.59	0.089	-0.322673	-0.152686	-1.38538	-0.62134	-0.014613	1.21919	-0.702081	0.00578383	1.16585	0.2052
874	RpoB	C	A73R	A	73	R	Aliphatic	Positive	No	No	0.829	No	29.312	8.13639	5.49328	46.9	-0.526	-1.755	0	2.3955	H	46.9	3.68	0.394	0	0	0	H	64.1	3.73	0.248	0	0	0	-0.48	Reducedstability	-17.2	-0.05	0.146	-0.283368	-0.142741	-0.869716	-0.59394	-0.23549	0.804167	-0.600351	0.00390562	1.00768	0.2432
875	RpoB	C	A74G	A	74	G	Aliphatic	Aliphatic	No	No	0.811	No	29.089	6.70588	3.42485	3.4	-1.337	-0.194	0	0.0435	H	3.4	5.39	0.531	0	0	0	H	9.1	5.41	0.489	0	0	0	-2.45	Reducedstability	-5.7	-0.02	0.042	1.64238	0.0206388	0	0.681452	0	-0.546366	1.12497	-0.0392251	-0.0255396	0.4289
876	RpoB	C	A74T	A	74	T	Aliphatic	Polar	No	No	0.811	No	29.089	6.70588	3.42485	3.4	-1.358	-0.613	0	3.6825	H	3.4	5.39	0.531	0	0	0	H	4.5	5.31	0.546	0	0	1	-2.85	Reducedstability	-1.1	0.08	-0.015	1.15756	-0.497268	-0.452276	-0.794821	-0.00446884	1.38748	-0.772796	1.51875	0.553881	0.221509
877	RpoB	C	A74S	A	74	S	Aliphatic	Polar	No	No	0.811	No	29.089	6.70588	3.42485	3.4	-1.447	-0.46	0	3.6765	H	3.4	5.39	0.531	0	0	0	H	3.4	5.55	0.523	0	0	1	-2.18	Reducedstability	0	-0.16	0.008	0.899523	-0.608502	-0.6315	-0.228116	0.000158383	0.918016	0.402103	0.252077	0.52987	0.205367
878	RpoB	C	A74C	A	74	C	Aliphatic	Polar	No	No	0.811	No	29.089	6.70588	3.42485	3.4	-1.298	-0.384	0	3.6825	H	3.4	5.39	0.531	0	0	0	H	6.7	4.83	0.546	0	0	1	-0.66	Reducedstability	-3.3	0.56	-0.015	0.633183	-0.0803041	0	-0.577385	0	0.415854	-0.577874	0.0529539	0.817205	0.5825
879	RpoB	C	A74V	A	74	V	Aliphatic	Aliphatic	No	No	0.811	No	29.089	6.70588	3.42485	3.4	-0.638	-0.559	0	0.0645	H	3.4	5.39	0.531	0	0	0	H	5.7	5.29	0.57	0	0	0	-0.85	Reducedstability	-2.3	0.1	-0.039	1.20441	-0.193149	-2.80613e-05	-1.12025	-0.0477519	1.00179	-1.87476	2.33026	0.696237	0.248718
880	RpoB	C	A74L	A	74	L	Aliphatic	Aliphatic	No	No	0.811	No	29.089	6.70588	3.42485	3.4	-0.482	-0.701	0	0.072	H	3.4	5.39	0.531	0	0	0	H	7.2	5.46	0	0	0	0	-1.02	Reducedstability	-3.8	-0.07	0.531	0.965654	0.0318946	0.668329	-0.204211	0.383673	-0.767471	-1.38826	1.80644	0.31592	0.261788
881	RpoB	C	A74I	A	74	I	Aliphatic	Aliphatic	No	No	0.811	No	29.089	6.70588	3.42485	3.4	-0.482	-0.701	0	0.072	H	3.4	5.39	0.531	0	0	0	H	12.1	4.93	0.571	0	0	0	-1.19	Reducedstability	-8.7	0.46	-0.04	2.53633	-0.254382	0	-1.67341	-0.00529043	1.53386	-2.74448	2.45929	1.18622	0.33277
882	RpoB	C	A74M	A	74	M	Aliphatic	Aliphatic	No	No	0.811	No	29.089	6.70588	3.42485	3.4	-0.43	-0.335	0	0.0645	H	3.4	5.39	0.531	0	0	0	H	27.4	4.46	0	0	0	0	-1.8	Reducedstability	-24	0.93	0.531	-0.85165	-0.194164	1.41893	-2.34596	-1.42177	1.86023	-2.96378	0.224647	2.38246	0.416318
883	RpoB	C	A74P	A	74	P	Aliphatic	Polar	No	No	0.811	No	29.089	6.70588	3.42485	3.4	-0.638	-0.559	0	0.0645	H	3.4	5.39	0.531	0	0	0	H	2.2	5.65	0.566	0	0	0	-4.01	Reducedstability	1.2	-0.26	-0.035	3.76917	1.19081	0	-0.581291	0	0.0532492	-1.18123	5.12512	0.286484	-1.12165
884	RpoB	C	A74F	A	74	F	Aliphatic	Aromatic	No	No	0.811	No	29.089	6.70588	3.42485	3.4	-1.358	-0.419	0	5.715	H	3.4	5.39	0.531	0	0	0	H	11.3	5.36	0.522	0	0	0	-2.03	Reducedstability	-7.9	0.03	0.009	5.71705	-0.168321	-2.72702e-05	-2.33881	-0.583154	2.66288	-3.18941	7.30775	1.23044	0.547177
885	RpoB	C	A74Y	A	74	Y	Aliphatic	Aromatic	No	No	0.811	No	29.089	6.70588	3.42485	3.4	-1.287	-0.435	0	5.715	H	3.4	5.39	0.531	0	0	0	H	11.6	5.26	0	0	0	0	-2.17	Reducedstability	-8.2	0.13	0.531	8.95664	-0.174627	-2.72702e-05	-2.47422	-0.50772	3.13251	-3.15354	10.0869	1.34811	0.503227
886	RpoB	C	A74W	A	74	W	Aliphatic	Aromatic	No	No	0.811	No	29.089	6.70588	3.42485	3.4	-1.714	-0.634	0	8.547	H	3.4	5.39	0.531	0	0	0	H	9.9	5.49	0	1	0	0	-1.84	Reducedstability	-6.5	-0.1	0.531	5.61722	-0.131548	0	-2.67265	-0.0585576	2.91691	-3.48788	6.9715	1.14754	0.624541
887	RpoB	C	A74D	A	74	D	Aliphatic	Negative	No	No	0.811	No	29.089	6.70588	3.42485	3.4	-1.557	-0.99	0	-0.231	H	3.4	5.39	0.531	0	0	0	H	5.5	5.01	0.55	1	0	1	-3.03	Reducedstability	-2.1	0.38	-0.019	4.12777	-0.0903582	0	-0.714095	0.940679	2.80919	-0.508805	0.896622	0.512966	0.272575
888	RpoB	C	A74E	A	74	E	Aliphatic	Negative	No	No	0.811	No	29.089	6.70588	3.42485	3.4	-1.57	-1.144	0	-0.2235	H	3.4	5.39	0.531	0	0	0	H	8.2	5.26	0.566	1	0	0	-2.84	Reducedstability	-4.8	0.13	-0.035	2.91731	-0.165719	-0.000744945	-1.27275	1.1158	2.97539	-1.38234	0.148342	1.26566	0.163486
889	RpoB	C	A74N	A	74	N	Aliphatic	Polar	No	No	0.811	No	29.089	6.70588	3.42485	3.4	-1.074	-0.872	0	1.7265	H	3.4	5.39	0.531	0	0	0	H	6.2	4.98	0.542	1	0	1	-2.49	Reducedstability	-2.8	0.41	-0.011	2.44487	-0.0643029	0.00152934	-0.750759	0.0756848	1.56641	-0.524509	0.880884	0.778543	0.471875
890	RpoB	C	A74Q	A	74	Q	Aliphatic	Polar	No	No	0.811	No	29.089	6.70588	3.42485	3.4	-1.227	-0.872	0	1.734	H	3.4	5.39	0.531	0	0	0	H	21.3	4.36	0.533	0	0	1	-2.75	Reducedstability	-17.9	1.03	-0.002	0.303876	-0.160491	-1.33177	-1.38061	-0.0219089	2.14365	-1.4162	0.144353	2.00323	0.251676
891	RpoB	C	A74H	A	74	H	Aliphatic	Positive	No	No	0.811	No	29.089	6.70588	3.42485	3.4	-1.593	-0.613	0	3.4545	H	3.4	5.39	0.531	0	0	0	H	9.9	5.28	0.521	1	0	0	-2.54	Reducedstability	-6.5	0.11	0.01	8.326	-0.12087	0	-1.68346	-0.00829662	2.87694	-1.70891	7.10922	1.07921	0.656251
892	RpoB	C	A74K	A	74	K	Aliphatic	Positive	No	No	0.811	No	29.089	6.70588	3.42485	3.4	-1.224	-1.34	0	3.0465	H	3.4	5.39	0.531	0	0	0	H	7.7	5.3	0.543	1	0	0	-3.75	Reducedstability	-4.3	0.09	-0.012	0.511024	-0.147418	-0.751677	-1.70136	-0.567343	3.08137	-2.24266	0.321578	2.23779	0.144777
893	RpoB	C	A74R	A	74	R	Aliphatic	Positive	No	No	0.811	No	29.089	6.70588	3.42485	3.4	-0.936	-1.84	0	2.3955	H	3.4	5.39	0.531	0	0	0	H	15.9	5.18	0.478	1	0	0	-3.37	Reducedstability	-12.5	0.21	0.053	1.69411	-0.198768	-2.70598e-05	-2.27245	-1.42154	4.43713	-1.95904	0.138092	2.20853	0.332389
894	RpoB	C	A75G	A	75	G	Aliphatic	Aliphatic	No	No	2.104	No	31.772	2.70791	3.55001	81	-0.298	0.116	0	0.0435	H	81	3.15	0.252	0	0	0	H	98	3.53	0.267	0	0	0	-1.56	Reducedstability	-17	-0.38	-0.015	0.702334	0.0454358	0	0.266775	0	-0.401234	0.311549	-0.000989844	0.000302535	0.480607
895	RpoB	C	A75T	A	75	T	Aliphatic	Polar	No	No	2.104	No	31.772	2.70791	3.55001	81	-0.464	0.301	0	3.6825	H	81	3.15	0.252	0	0	0	H	91.4	3.24	0.214	0	0	1	-2.05	Reducedstability	-10.4	-0.09	0.038	0.630832	0.0305095	-0.296039	-0.071337	0	0.277513	0.0429162	-0.000982807	0.391698	0.2204
896	RpoB	C	A75S	A	75	S	Aliphatic	Polar	No	No	2.104	No	31.772	2.70791	3.55001	81	-0.39	0.354	0	3.6765	H	81	3.15	0.252	0	0	0	H	85	3.14	0.24	0	0	1	-1.49	Reducedstability	-4	0.01	0.012	-0.0740372	-0.591351	-0.617661	-0.121237	0	0.408106	0.0951866	0.0179842	0.529654	0.1976
897	RpoB	C	A75C	A	75	C	Aliphatic	Polar	No	No	2.104	No	31.772	2.70791	3.55001	81	-0.681	0.4	0	3.6825	H	81	3.15	0.252	0	0	0	H	84.8	3.16	0.224	0	0	1	-0.88	Reducedstability	-3.8	-0.01	0.028	0.558583	0.0104284	0	-0.206101	0	0.186516	-0.215822	-0.000518767	0.221615	0.5624
898	RpoB	C	A75V	A	75	V	Aliphatic	Aliphatic	No	No	2.104	No	31.772	2.70791	3.55001	81	-0.268	0.072	0	0.0645	H	81	3.15	0.252	0	0	0	H	88.1	3.27	0.215	0	0	0	-0.84	Reducedstability	-7.1	-0.12	0.037	0.268651	-0.0392582	0	-0.216246	0	0.357166	-0.227618	0.00897059	0.105569	0.2204
899	RpoB	C	A75L	A	75	L	Aliphatic	Aliphatic	No	No	2.104	No	31.772	2.70791	3.55001	81	-0.326	0.037	0	0.072	H	81	3.15	0.252	0	0	0	H	96.2	3.35	0.153	0	0	0	-0.14	Reducedstability	-15.2	-0.2	0.099	-0.153418	-0.0760482	-2.77566e-05	-0.491014	7.69551e-06	0.650385	-0.670273	0.0127352	0.228635	0.170622
900	RpoB	C	A75I	A	75	I	Aliphatic	Aliphatic	No	No	2.104	No	31.772	2.70791	3.55001	81	-0.326	0.037	0	0.072	H	81	3.15	0.252	0	0	0	H	91.7	3.31	0.182	0	0	0	-0.49	Reducedstability	-10.7	-0.16	0.07	-0.0600391	-0.0494329	0	-0.442404	0	0.558636	-0.603513	0.0238354	0.212878	0.1976
901	RpoB	C	A75M	A	75	M	Aliphatic	Aliphatic	No	No	2.104	No	31.772	2.70791	3.55001	81	-0.217	0.239	0	0.0645	H	81	3.15	0.252	0	0	0	H	85.2	3.22	0.166	0	0	0	-0.72	Reducedstability	-4.2	-0.07	0.086	-0.670244	-0.0918572	0	-0.987779	-0.0132615	0.871638	-1.51561	0.0264297	0.630503	0.397143
902	RpoB	C	A75P	A	75	P	Aliphatic	Polar	No	No	2.104	No	31.772	2.70791	3.55001	81	-0.268	0.072	0	0.0645	H	81	3.15	0.252	0	0	0	H	57.9	3.43	0.263	0	0	0	-2.46	Reducedstability	23.1	-0.28	-0.011	2.66166	1.0219	0	-0.448278	0.00116749	-0.064168	-0.897843	3.89174	0.253847	-1.09692
903	RpoB	C	A75F	A	75	F	Aliphatic	Aromatic	No	No	2.104	No	31.772	2.70791	3.55001	81	-0.963	0.621	0	5.715	H	81	3.15	0.252	0	0	0	H	101	3.17	0.129	0	0	0	-0.96	Reducedstability	-20	-0.02	0.123	-0.55522	-0.0812339	-2.66601e-05	-0.902128	7.72513e-06	0.705338	-1.33777	0.0846003	0.471672	0.490877
904	RpoB	C	A75Y	A	75	Y	Aliphatic	Aromatic	No	No	2.104	No	31.772	2.70791	3.55001	81	-0.735	0.67	0	5.715	H	81	3.15	0.252	0	0	0	H	99.9	3.28	0.123	0	0	0	-0.56	Reducedstability	-18.9	-0.13	0.129	-0.501788	-0.07094	0	-0.806918	0	0.622944	-1.17731	0.042237	0.422514	0.457211
905	RpoB	C	A75W	A	75	W	Aliphatic	Aromatic	No	No	2.104	No	31.772	2.70791	3.55001	81	-1.111	0.575	0	8.547	H	81	3.15	0.252	0	0	0	H	97.9	3.29	0.105	0	0	0	-0.46	Reducedstability	-16.9	-0.14	0.147	-0.310118	-0.126733	-2.14137e-05	-1.00081	0.000376569	1.04566	-1.27726	0.0171291	0.492212	0.53848
906	RpoB	C	A75D	A	75	D	Aliphatic	Negative	No	No	2.104	No	31.772	2.70791	3.55001	81	-0.321	-0.132	0	-0.231	H	81	3.15	0.252	0	0	0	H	82.2	3.2	0.221	0	0	1	-1.59	Reducedstability	-1.2	-0.05	0.031	0.544072	0.0183676	0	-0.0794252	0.0197771	0.175235	-0.0591343	-0.000518767	0.0704061	0.241106
907	RpoB	C	A75E	A	75	E	Aliphatic	Negative	No	No	2.104	No	31.772	2.70791	3.55001	81	-0.474	-0.225	0	-0.2235	H	81	3.15	0.252	0	0	0	H	93.9	3.26	0.164	0	0	0	0.03	Increasedstability	-12.9	-0.11	0.088	-0.0500667	-0.00783126	0	-0.309162	-0.00210873	0.369939	-0.412657	0.00242213	0.159203	0.114
908	RpoB	C	A75N	A	75	N	Aliphatic	Polar	No	No	2.104	No	31.772	2.70791	3.55001	81	-0.17	0.028	0	1.7265	H	81	3.15	0.252	0	0	0	H	86.9	3.21	0.222	0	0	1	-1.6	Reducedstability	-5.9	-0.06	0.03	0.172873	-0.520468	-0.544425	-0.191807	0	0.406636	-0.10822	-0.000518767	0.691956	0.424238
909	RpoB	C	A75Q	A	75	Q	Aliphatic	Polar	No	No	2.104	No	31.772	2.70791	3.55001	81	-0.453	0.095	0	1.734	H	81	3.15	0.252	0	0	0	H	87.3	3.26	0.208	0	0	0	-0.41	Reducedstability	-6.3	-0.11	0.044	-0.333284	-0.641014	-0.629981	-0.135152	0	0.227344	-0.0927198	-0.000518767	0.725174	0.1824
910	RpoB	C	A75H	A	75	H	Aliphatic	Positive	No	No	2.104	No	31.772	2.70791	3.55001	81	-0.436	0.388	0	3.4545	H	81	3.15	0.252	0	0	0	H	79.1	3.26	0.193	0	0	0	-1.13	Reducedstability	1.9	-0.11	0.059	0.259177	-0.536145	-0.527776	-0.296143	3.97904e-13	0.557881	-0.227472	-0.000518767	0.721384	0.513217
911	RpoB	C	A75K	A	75	K	Aliphatic	Positive	No	No	2.104	No	31.772	2.70791	3.55001	81	-0.457	-0.08	0	3.0465	H	81	3.15	0.252	0	0	0	H	80.3	3.21	0.184	0	0	0	-0.79	Reducedstability	0.699997	-0.06	0.068	-0.0683269	-0.0342072	0	-0.3998	0.0136272	0.469085	-0.55724	0.0148357	0.240017	0.2052
912	RpoB	C	A75R	A	75	R	Aliphatic	Positive	No	No	2.104	No	31.772	2.70791	3.55001	81	-0.056	-0.615	0	2.3955	H	81	3.15	0.252	0	0	0	H	80.2	3.3	0.143	0	0	0	-0.48	Reducedstability	0.800003	-0.15	0.109	-0.634407	-0.888757	-0.857663	-0.739811	0.0126927	0.963864	-0.771271	0.0365097	1.30636	0.2432
913	RpoB	C	S76G	S	76	G	Polar	Aliphatic	No	No	1.65	No	31.395	5.40309	7.46454	88.3	-0.292	0.006	0	-3.582	H	88.3	3.14	0.182	0	0	1	H	109	3.44	0.194	0	0	0	-0.18	Reducedstability	-20.7	-0.3	-0.012	0.38245	0.436258	0.421711	0.439887	0	-0.901546	0.299619	-0.017505	-0.569669	0.273777
914	RpoB	C	S76A	S	76	A	Polar	Aliphatic	No	No	1.65	No	31.395	5.40309	7.46454	88.3	-0.238	0.02	0	-3.576	H	88.3	3.14	0.182	0	0	1	H	85.8	3.03	0.198	0	0	0	1.49	Increasedstability	2.5	0.11	-0.016	-0.298947	0.406198	0.413323	0.175468	0	-0.5048	-0.0317314	-0.00777304	-0.552003	-0.1976
915	RpoB	C	S76T	S	76	T	Polar	Polar	No	No	1.65	No	31.395	5.40309	7.46454	88.3	-0.15	-0.065	0	0.057	H	88.3	3.14	0.182	0	0	1	H	94	3.14	0.17	0	0	1	-0.56	Reducedstability	-5.7	0	0.012	0.175891	0.392509	0.415974	0.0768694	0	-0.262509	-0.0679817	0.00110725	-0.46841	0.0228
916	RpoB	C	S76C	S	76	C	Polar	Polar	No	No	1.65	No	31.395	5.40309	7.46454	88.3	-0.119	0.124	0	0.057	H	88.3	3.14	0.182	0	0	1	H	90	3.14	0.173	0	0	1	0.5	Increasedstability	-1.7	0	0.009	-0.0380875	0.206464	0.243807	-0.229656	0	-0.106305	-0.438782	-0.00546262	-0.072965	0.3648
917	RpoB	C	S76V	S	76	V	Polar	Aliphatic	No	No	1.65	No	31.395	5.40309	7.46454	88.3	-0.207	0.026	0	-3.561	H	88.3	3.14	0.182	0	0	1	H	84.1	3.14	0.207	0	0	0	0.47	Increasedstability	4.20001	0	-0.025	-0.109272	0.361475	0.417966	-0.0673172	-9.77364e-06	-0.129688	-0.304213	-0.00451613	-0.457587	0.0227998
918	RpoB	C	S76L	S	76	L	Polar	Aliphatic	No	No	1.65	No	31.395	5.40309	7.46454	88.3	-0.228	0.018	0	-3.5535	H	88.3	3.14	0.182	0	0	1	H	91	3.38	0.152	0	0	0	1.41	Increasedstability	-2.7	-0.24	0.03	-0.930021	0.332109	0.423383	-0.692875	-0.0045828	0.284943	-1.40872	0.165602	-0.0199849	-0.076
919	RpoB	C	S76I	S	76	I	Polar	Aliphatic	No	No	1.65	No	31.395	5.40309	7.46454	88.3	-0.228	0.018	0	-3.5535	H	88.3	3.14	0.182	0	0	1	H	90.3	3.24	0.159	0	0	0	0.81	Increasedstability	-2	-0.1	0.023	-0.603265	0.339172	0.419387	-0.346672	0	0.0504129	-0.809795	0.0428652	-0.315564	0
920	RpoB	C	S76M	S	76	M	Polar	Aliphatic	No	No	1.65	No	31.395	5.40309	7.46454	88.3	0.091	0.228	0	-3.561	H	88.3	3.14	0.182	0	0	1	H	79.6	3.27	0.186	0	0	0	0.54	Increasedstability	8.70001	-0.13	-0.004	-0.962659	0.29403	0.414653	-0.687417	0	0.267013	-1.33431	0.0769626	-0.10005	0.1064
921	RpoB	C	S76P	S	76	P	Polar	Polar	No	No	1.65	No	31.395	5.40309	7.46454	88.3	-0.207	0.026	0	-3.561	H	88.3	3.14	0.182	0	0	1	H	77.5	3.14	0.164	0	0	0	-1.62	Reducedstability	10.8	0	0.018	2.65433	1.53585	0.424414	-0.291281	0	-0.262066	-0.841345	3.3525	-0.309783	-0.953981
922	RpoB	C	S76F	S	76	F	Polar	Aromatic	No	No	1.65	No	31.395	5.40309	7.46454	88.3	-0.982	0.2	0	2.088	H	88.3	3.14	0.182	0	0	1	H	97.6	3.31	0.114	0	0	0	0.43	Increasedstability	-9.29999	-0.17	0.068	-0.738772	0.369693	0.416203	-0.576047	0	0.137063	-1.12637	0.000314628	-0.195383	0.2432
923	RpoB	C	S76Y	S	76	Y	Polar	Aromatic	No	No	1.65	No	31.395	5.40309	7.46454	88.3	-0.736	0.443	0	2.088	H	88.3	3.14	0.182	0	0	1	H	92.2	3.33	0.123	0	0	0	0.7	Increasedstability	-3.89999	-0.19	0.059	-0.724925	0.370391	0.417444	-0.571468	0	0.147264	-1.10699	-0.00908098	-0.208328	0.2432
924	RpoB	C	S76W	S	76	W	Polar	Aromatic	No	No	1.65	No	31.395	5.40309	7.46454	88.3	-1.038	0.305	0	4.9215	H	88.3	3.14	0.182	0	0	1	H	94	3.35	0.112	0	0	0	0.37	Increasedstability	-5.7	-0.21	0.07	-0.705216	0.274612	0.421957	-0.735443	0	0.441889	-1.25751	-0.00953854	-0.168068	0.3268
925	RpoB	C	S76D	S	76	D	Polar	Negative	No	No	1.65	No	31.395	5.40309	7.46454	88.3	-0.074	-0.011	0	-3.8565	H	88.3	3.14	0.182	0	0	1	H	97	3.32	0.147	0	0	0	-0.18	Reducedstability	-8.7	-0.18	0.035	0.305329	0.411467	0.420562	0.0585784	0.0121247	-0.29748	-0.153972	-0.0157885	-0.490719	0.038
926	RpoB	C	S76E	S	76	E	Polar	Negative	No	No	1.65	No	31.395	5.40309	7.46454	88.3	-0.19	-0.065	0	-3.849	H	88.3	3.14	0.182	0	0	1	H	90.6	3.25	0.154	0	0	0	1.28	Increasedstability	-2.29999	-0.11	0.028	-0.260802	0.410876	0.420314	-0.0974887	0.0304755	-0.234292	-0.428269	-0.00495747	-0.406729	-0.0836
927	RpoB	C	S76N	S	76	N	Polar	Polar	No	No	1.65	No	31.395	5.40309	7.46454	88.3	-0.044	-0.223	0	-1.899	H	88.3	3.14	0.182	0	0	1	H	104.4	3.23	0.146	0	0	0	-0.42	Reducedstability	-16.1	-0.09	0.036	-0.193402	-0.0598106	-0.0922236	-0.01138	0	-0.161457	-0.179221	-0.0124383	0.0686444	0.2204
928	RpoB	C	S76Q	S	76	Q	Polar	Polar	No	No	1.65	No	31.395	5.40309	7.46454	88.3	-0.337	-0.127	0	-1.893	H	88.3	3.14	0.182	0	0	1	H	93.2	3.33	0.134	0	0	0	0.99	Increasedstability	-4.89999	-0.19	0.048	-0.403752	-0.0469697	-0.0500085	0.0541083	0	-0.249764	-0.118256	-0.0137686	-0.0020497	-0.0152
929	RpoB	C	S76H	S	76	H	Polar	Positive	No	No	1.65	No	31.395	5.40309	7.46454	88.3	-0.797	0.715	0	-0.171	H	88.3	3.14	0.182	0	0	1	H	87.6	3.32	0.152	0	0	0	0.19	Increasedstability	0.700005	-0.18	0.03	-0.400023	-0.419018	-0.459842	-0.103825	-0.0190295	0.210683	-0.260498	-0.0138742	0.282438	0.3116
930	RpoB	C	S76K	S	76	K	Polar	Positive	No	No	1.65	No	31.395	5.40309	7.46454	88.3	-0.351	0.134	0	-0.579	H	88.3	3.14	0.182	0	0	1	H	85.7	3.25	0.132	0	0	0	0.58	Increasedstability	2.60001	-0.11	0.05	-0.795807	0.344589	0.424349	-0.392161	-0.0331115	-0.00863115	-0.921787	0.0407091	-0.210156	0.0076
931	RpoB	C	S76R	S	76	R	Polar	Positive	No	No	1.65	No	31.395	5.40309	7.46454	88.3	-0.112	0.138	0	-1.23	H	88.3	3.14	0.182	0	0	1	H	86.3	3.34	0.134	0	0	0	0.92	Increasedstability	2	-0.2	0.048	-0.755085	0.341934	0.421952	-0.440696	-0.0813776	0.0420938	-0.86444	0.0033485	-0.123888	0.0456
932	RpoB	C	R77G	R	77	G	Positive	Aliphatic	No	No	0.414	No	23.821	4.32844	5.3127	65.7	-0.445	-0.213	0	-2.3025	H	36.3	4.14	0.199	1	0	0	H	85.5	3.55	0.177	0	0	0	-1.23	Reducedstability	-49.2	0.59	0.022	0.934427	0.00965417	0.530869	1.14574	1.34633	-2.03126	1.12062	-0.00689496	-1.47001	0.170343
933	RpoB	C	R77A	R	77	A	Positive	Aliphatic	No	No	0.414	No	23.821	4.32844	5.3127	65.7	-0.262	-0.299	0	-2.295	H	36.3	4.14	0.199	1	0	0	H	66.6	3.39	0.189	0	0	0	0.41	Increasedstability	-30.3	0.75	0.01	0.657281	0	0.306506	0.509777	0.979793	-0.638369	0.651337	-0.00470148	-0.979546	-0.307346
934	RpoB	C	R77T	R	77	T	Positive	Polar	No	No	0.414	No	23.821	4.32844	5.3127	65.7	-0.1	-0.101	0	1.338	H	36.3	4.14	0.199	1	0	0	H	60.1	3.88	0.192	1	0	1	-0.87	Reducedstability	-23.8	0.26	0.007	0.349653	-0.030767	1.00285	1.31703	1.43955	-2.50799	1.18686	-0.0389667	-2.35461	0.254232
935	RpoB	C	R77S	R	77	S	Positive	Polar	No	No	0.414	No	23.821	4.32844	5.3127	65.7	-0.275	-0.041	0	1.3305	H	36.3	4.14	0.199	1	0	0	H	67.7	3.75	0.203	1	0	1	-0.84	Reducedstability	-31.4	0.39	-0.004	0.172525	-0.465014	-0.531159	0.753589	2.28791	-1.205	0.686887	0.0135444	-1.21337	-0.22916
936	RpoB	C	R77C	R	77	C	Positive	Polar	No	No	0.414	No	23.821	4.32844	5.3127	65.7	-0.204	-0.343	0	1.338	H	36.3	4.14	0.199	1	0	0	H	60.4	3.7	0.173	0	0	1	-0.86	Reducedstability	-24.1	0.44	0.026	0.635826	-0.276244	-0.299775	0.383774	2.63195	-1.40376	0.0906186	-0.0101767	-1.15115	0.498705
937	RpoB	C	R77V	R	77	V	Positive	Aliphatic	No	No	0.414	No	23.821	4.32844	5.3127	65.7	0.054	-0.474	0	-2.2815	H	36.3	4.14	0.199	1	0	0	H	66.1	3.73	0.171	0	0	0	-0.33	Reducedstability	-29.8	0.41	0.028	1.18984	-0.008489	0	-0.170089	0.491536	0.435167	-0.324492	0.106438	-0.175805	0.271959
938	RpoB	C	R77L	R	77	L	Positive	Aliphatic	No	No	0.414	No	23.821	4.32844	5.3127	65.7	0.182	-0.561	0	-2.274	H	36.3	4.14	0.199	1	0	0	H	55	3.64	0.172	0	0	0	0.39	Increasedstability	-18.7	0.5	0.027	-0.0738243	-0.0316353	0.913584	0.156485	0.113016	-0.476914	-0.195089	0.00571417	-0.644896	-0.0532
939	RpoB	C	R77I	R	77	I	Positive	Aliphatic	No	No	0.414	No	23.821	4.32844	5.3127	65.7	0.182	-0.561	0	-2.274	H	36.3	4.14	0.199	1	0	0	H	55.2	3.57	0.181	0	0	0	-0.13	Reducedstability	-18.9	0.57	0.018	0.801594	-0.019502	0.772452	0.230304	0.932929	-0.625955	0.00465766	0.0533003	-1.1587	0.0982342
940	RpoB	C	R77M	R	77	M	Positive	Aliphatic	No	No	0.414	No	23.821	4.32844	5.3127	65.7	0.03	-0.194	0	-2.2815	H	36.3	4.14	0.199	1	0	0	H	41.6	3.85	0.179	0	0	0	-0.46	Reducedstability	-5.3	0.29	0.02	0.157928	-0.141975	1.59335	-0.740443	1.20346	0.648597	-1.35849	-0.000359925	-1.4494	0.378811
941	RpoB	C	R77P	R	77	P	Positive	Polar	No	No	0.414	No	23.821	4.32844	5.3127	65.7	0.054	-0.474	0	-2.2815	H	36.3	4.14	0.199	1	0	0	a	54.6	3.53	0.159	0	0	0	-1.22	Reducedstability	-18.3	0.61	0.04	2.8623	1.16085	0.449562	-0.0234385	0.959311	-0.361226	-0.338292	3.19012	-0.690879	-1.64663
942	RpoB	C	R77F	R	77	F	Positive	Aromatic	No	No	0.414	No	23.821	4.32844	5.3127	65.7	-0.588	-0.369	0	3.369	H	36.3	4.14	0.199	1	0	0	H	52	3.76	0.184	0	0	0	-0.49	Reducedstability	-15.7	0.38	0.015	0.214814	-0.0566875	0.976804	-0.0950743	0.214998	-0.379719	-0.478628	-0.0183661	-0.384602	0.290872
943	RpoB	C	R77Y	R	77	Y	Positive	Aromatic	No	No	0.414	No	23.821	4.32844	5.3127	65.7	-0.148	-0.187	0	3.369	H	36.3	4.14	0.199	1	0	0	H	72.1	3.51	0.132	0	0	0	-0.11	Reducedstability	-35.8	0.63	0.067	0.515338	-0.00534691	1.47911	-0.00919845	0.891385	-0.423445	-0.231074	0.00892991	-1.56554	0.290868
944	RpoB	C	R77W	R	77	W	Positive	Aromatic	No	No	0.414	No	23.821	4.32844	5.3127	65.7	-0.557	-0.161	0	6.201	H	36.3	4.14	0.199	1	0	0	H	34.9	3.97	0.228	0	0	0	-0.06	Reducedstability	1.4	0.17	-0.029	0.499493	-0.0962075	1.54698	-0.339847	0.882646	0.152196	-0.712778	0.0299001	-1.39366	0.328877
945	RpoB	C	R77D	R	77	D	Positive	Negative	No	No	0.414	No	23.821	4.32844	5.3127	65.7	-0.063	0.121	0	-2.5755	H	36.3	4.14	0.199	1	0	0	H	59	3.7	0.17	1	0	0	-0.89	Reducedstability	-22.7	0.44	0.029	1.18972	0	0	0.333526	0.325916	-0.420297	0.407782	5.68434e-14	-0.222498	-0.105748
946	RpoB	C	R77E	R	77	E	Positive	Negative	No	No	0.414	No	23.821	4.32844	5.3127	65.7	-0.017	0.06	0	-2.5695	H	36.3	4.14	0.199	1	0	0	H	48.1	3.87	0.195	1	0	0	0.39	Increasedstability	-11.8	0.27	0.004	0.642264	0.154351	1.01004	1.21726	1.41124	-2.56727	0.985213	-0.034647	-1.6211	-0.17968
947	RpoB	C	R77N	R	77	N	Positive	Polar	No	No	0.414	No	23.821	4.32844	5.3127	65.7	0.235	-0.236	0	-0.6195	H	36.3	4.14	0.199	1	0	0	H	64.5	3.67	0.157	1	0	0	-1.13	Reducedstability	-28.2	0.47	0.042	0.792773	0.225942	0.388444	0.536531	0.58918	-0.510747	0.539003	-0.926544	-0.350112	-0.0407264
948	RpoB	C	R77Q	R	77	Q	Positive	Polar	No	No	0.414	No	23.821	4.32844	5.3127	65.7	-0.006	-0.247	0	-0.612	H	36.3	4.14	0.199	1	0	0	H	45.3	3.83	0.18	0	0	0	-0.04	Reducedstability	-9	0.31	0.019	0.0365853	-0.369449	-1.22475	0.223707	0.214067	-0.333194	0.209556	-1.7053e-13	0.601891	0.105473
949	RpoB	C	R77H	R	77	H	Positive	Positive	No	No	0.414	No	23.821	4.32844	5.3127	65.7	-0.912	0.173	0	1.1085	H	36.3	4.14	0.199	1	0	0	H	51.4	3.82	0.18	0	0	0	-0.76	Reducedstability	-15.1	0.32	0.019	0.288451	0.0728176	-1.32448	0.482471	0.159874	-0.399108	0.480692	-0.0285306	0.333893	0.30532
950	RpoB	C	R77K	R	77	K	Positive	Positive	No	No	0.414	No	23.821	4.32844	5.3127	65.7	-0.181	-0.026	0	0.7005	H	36.3	4.14	0.199	1	0	0	H	43.9	3.7	0.187	0	0	0	-0.43	Reducedstability	-7.6	0.44	0.012	-0.0400843	-0.493093	0.00334567	0.147698	1.20642	0.421369	0.294252	0.000274223	-1.05763	-0.137193
951	RpoB	C	G78A	G	78	A	Aliphatic	Aliphatic	No	No	2.923	No	30.115	2.72023	3.36103	89.4	-0.206	-0.189	0	0.057	g	89.4	3.44	0.2	0	0	0	l	86.2	3.08	0.145	0	0	0	-3.56	Reducedstability	3.20001	0.36	0.055	4.09951	0	0	-0.0930251	0	0.815955	-0.0605614	1.35301	0.00481381	2.07932
952	RpoB	C	G78T	G	78	T	Aliphatic	Polar	No	No	2.923	No	30.115	2.72023	3.36103	89.4	-0.557	0.203	0	3.69	g	89.4	3.44	0.2	0	0	0	l	93.8	3.21	0.122	0	0	0	-3.59	Reducedstability	-4.4	0.23	0.078	5.20891	0	0	-0.189477	0.000454288	1.06831	-0.0994907	1.44447	0.0352946	2.10588
953	RpoB	C	G78S	G	78	S	Aliphatic	Polar	No	No	2.923	No	30.115	2.72023	3.36103	89.4	-0.459	0.221	0	3.6825	g	89.4	3.44	0	0	0	0	l	86	3.1	0.335	0	0	0	-4.37	Reducedstability	3.4	0.34	-0.335	4.29665	-0.00567586	0	-0.153094	-0.00170007	1.00827	-0.0532548	1.39321	0.041088	2.0678
954	RpoB	C	G78C	G	78	C	Aliphatic	Polar	No	No	2.923	No	30.115	2.72023	3.36103	89.4	-0.864	0.341	0	3.69	g	89.4	3.44	0.2	0	0	0	l	89.2	3.05	0.158	0	0	1	-2.69	Reducedstability	0.200005	0.39	0.042	4.25518	-0.0140384	0	-0.241932	-0.00170007	1.11974	-0.161352	1.42688	0.0548981	2.07269
955	RpoB	C	G78V	G	78	V	Aliphatic	Aliphatic	No	No	2.923	No	30.115	2.72023	3.36103	89.4	-0.341	-0.124	0	0.072	g	89.4	3.44	0	0	0	0	l	93.2	3.18	0	0	0	0	-2.99	Reducedstability	-3.79999	0.26	0	5.22249	-0.00752216	0	-0.300514	0.000454288	1.30462	-0.190789	1.46398	0.0394388	2.11211
956	RpoB	C	G78L	G	78	L	Aliphatic	Aliphatic	No	No	2.923	No	30.115	2.72023	3.36103	89.4	-0.45	-0.103	0	0.0795	g	89.4	3.44	0.2	0	0	0	l	91.6	3.3	0.128	0	0	0	-3.28	Reducedstability	-2.2	0.14	0.072	4.22313	-0.0229959	0	-0.457681	-0.00170007	1.50176	-0.413366	1.48818	0.0524192	2.07652
957	RpoB	C	G78I	G	78	I	Aliphatic	Aliphatic	No	No	2.923	No	30.115	2.72023	3.36103	89.4	-0.45	-0.103	0	0.0795	g	89.4	3.44	0.2	0	0	0	g	95.5	3.2	0.124	0	0	0	-2.74	Reducedstability	-6.1	0.24	0.076	5.05911	-0.0202415	0	-0.517481	0.000454288	1.6414	-0.463336	1.48819	0.0562165	2.11811
958	RpoB	C	G78M	G	78	M	Aliphatic	Aliphatic	No	No	2.923	No	30.115	2.72023	3.36103	89.4	-0.485	0.115	0	0.072	g	89.4	3.44	0.2	0	0	0	l	88.9	3.19	0.114	0	0	0	-3.46	Reducedstability	0.5	0.25	0.086	4.19254	-0.00875083	0	-0.31293	-0.00170007	1.24407	-0.263618	1.44616	0.0196556	2.06965
959	RpoB	C	G78P	G	78	P	Aliphatic	Polar	No	No	2.923	No	30.115	2.72023	3.36103	89.4	-0.341	-0.124	0	0.072	g	89.4	3.44	0.2	0	0	0	g	71.1	3.17	0.184	0	0	0	-4.77	Reducedstability	18.3	0.27	0.016	8.17713	0.935481	0	-0.409645	0.0105763	0.452106	-0.54462	5.87233	0.105143	1.75576
960	RpoB	C	G78F	G	78	F	Aliphatic	Aromatic	No	No	2.923	No	30.115	2.72023	3.36103	89.4	-1	0.683	0	5.721	g	89.4	3.44	0.2	0	0	0	l	100.6	3.29	0.089	0	0	0	-3.25	Reducedstability	-11.2	0.15	0.111	4.30917	-0.0120465	0	-0.407395	-0.00170007	1.47945	-0.325014	1.45131	0.0490051	2.07556
961	RpoB	C	G78Y	G	78	Y	Aliphatic	Aromatic	No	No	2.923	No	30.115	2.72023	3.36103	89.4	-0.794	0.768	0	5.721	g	89.4	3.44	0.2	0	0	0	l	93.1	3.31	0.131	0	0	0	-2.99	Reducedstability	-3.7	0.13	0.069	4.31684	-0.0118092	0	-0.346063	-0.00170007	1.38572	-0.263387	1.44773	0.0307236	2.07556
962	RpoB	C	G78W	G	78	W	Aliphatic	Aromatic	No	No	2.923	No	30.115	2.72023	3.36103	89.4	-1.128	0.772	0	8.553	g	89.4	3.44	0.2	0	0	0	l	100	3.29	0.071	0	0	0	-2.83	Reducedstability	-10.6	0.15	0.129	4.31167	-0.0125007	0	-0.326313	-0.00170007	1.34081	-0.251056	1.46442	0.0274331	2.07021
963	RpoB	C	G78D	G	78	D	Aliphatic	Negative	No	No	2.923	No	30.115	2.72023	3.36103	89.4	-0.445	0.097	0	-0.2235	g	89.4	3.44	0.2	0	0	0	l	92.9	3.18	0.147	0	0	1	-3.24	Reducedstability	-3.5	0.26	0.053	5.26318	0	0	-0.163099	0.112352	0.999705	-0.0921523	1.41004	0.189108	1.67884
964	RpoB	C	G78E	G	78	E	Aliphatic	Negative	No	No	2.923	No	30.115	2.72023	3.36103	89.4	-0.611	0.026	0	-0.216	g	89.4	3.44	0	0	0	0	l	91.6	3.26	0.109	0	0	0	-4.08	Reducedstability	-2.2	0.18	-0.109	5.24741	2.27374e-13	0	-0.189123	0.113892	1.07139	-0.103877	1.4297	0.106575	2.08451
965	RpoB	C	G78N	G	78	N	Aliphatic	Polar	No	No	2.923	No	30.115	2.72023	3.36103	89.4	-0.324	0.062	0	1.734	g	89.4	3.44	0.2	0	0	0	l	97.6	3.24	0.15	0	0	0	-3.13	Reducedstability	-8.2	0.2	0.05	4.30487	0	0	-0.171226	-0.00170007	1.0206	-0.0968239	1.417	0.0291345	2.09291
966	RpoB	C	G78Q	G	78	Q	Aliphatic	Polar	No	No	2.923	No	30.115	2.72023	3.36103	89.4	-0.591	0.136	0	1.74	g	89.4	3.44	0.2	0	0	0	l	94.7	3.26	0.114	0	0	0	-3.98	Reducedstability	-5.29999	0.18	0.086	3.75174	-0.538768	-0.529976	-0.315391	-0.00170007	1.28807	-0.226612	1.47368	0.532777	2.06966
967	RpoB	C	G78H	G	78	H	Aliphatic	Positive	No	No	2.923	No	30.115	2.72023	3.36103	89.4	-0.399	0.596	0	3.462	g	89.4	3.44	0.2	0	0	0	l	93.5	3.35	0.093	0	0	0	-3.27	Reducedstability	-4.1	0.09	0.107	2.25809	-0.677257	-0.667096	-0.420424	-0.0957814	1.76007	-0.231875	1.52827	0.922797	2.06907
968	RpoB	C	G78K	G	78	K	Aliphatic	Positive	No	No	2.923	No	30.115	2.72023	3.36103	89.4	-0.611	0.02	0	3.054	g	89.4	3.44	0.2	0	0	0	l	93.5	3.21	0.093	0	0	0	-4.68	Reducedstability	-4.1	0.23	0.107	1.5173	-1.60593	-1.54684	-0.657569	-0.0375709	2.38464	-0.502307	1.53405	1.9262	2.07712
969	RpoB	C	G78R	G	78	R	Aliphatic	Positive	No	No	2.923	No	30.115	2.72023	3.36103	89.4	-0.216	-0.406	0	2.403	g	89.4	3.44	0	0	0	0	l	93.9	3.23	0	0	0	0	-3.82	Reducedstability	-4.5	0.21	0	2.38294	-1.02984	-0.716216	-0.865979	-0.0475828	2.32451	-0.628252	1.49069	1.87894	2.08069
970	RpoB	C	D79G	D	79	G	Negative	Aliphatic	No	No	1.511	No	25.701	5.23752	4.14325	45.2	-0.634	-0.304	0	5.9955	p	45.2	3.56	0.259	0	0	0	p	100	3.41	0.214	0	0	0	0.87	Increasedstability	-54.8	0.15	0.045	0.77553	0.0163263	0	0.494587	0.0857371	-0.646166	0.741057	-2.53056e-05	-0.322622	0.471243
971	RpoB	C	D79A	D	79	A	Negative	Aliphatic	No	No	1.511	No	25.701	5.23752	4.14325	45.2	-0.413	-0.116	0	8.8275	p	45.2	3.56	0.259	0	0	0	p	61.5	3.17	0.222	0	0	0	0.92	Increasedstability	-16.3	0.39	0.037	0.275569	-0.0119354	0	0.139541	0.0774911	-0.320677	0.186794	-2.50864e-05	-0.308754	0.567711
972	RpoB	C	D79T	D	79	T	Negative	Polar	No	No	1.511	No	25.701	5.23752	4.14325	45.2	-0.11	-0.566	0	0.057	p	45.2	3.56	0.259	0	0	0	p	52.4	3.7	0.242	0	0	0	0.4	Increasedstability	-7.2	-0.14	0.017	0.386274	0.00708949	1.77805e-05	-0.146611	0.0969246	0.174071	-0.109497	-0.00344693	-0.146248	0.578361
973	RpoB	C	D79S	D	79	S	Negative	Polar	No	No	1.511	No	25.701	5.23752	4.14325	45.2	-0.282	-0.76	0	2.007	p	45.2	3.56	0.259	0	0	0	p	62	3.45	0.218	0	0	0	0.34	Increasedstability	-16.8	0.11	0.041	0.454741	0.0137851	1.77699e-05	0.157937	0.0932393	-0.251365	0.42404	-0.00344695	-0.257731	0.38823
974	RpoB	C	D79C	D	79	C	Negative	Polar	No	No	1.511	No	25.701	5.23752	4.14325	45.2	0.04	-0.158	0	2.0145	p	45.2	3.56	0.259	0	0	0	p	59	3.39	0.238	0	0	0	0.34	Increasedstability	-13.8	0.17	0.021	-0.0429708	-0.0762853	-0.0692686	-0.289231	0.0817223	-0.00424955	-0.298254	-0.00284369	0.207885	0.449683
975	RpoB	C	D79V	D	79	V	Negative	Aliphatic	No	No	1.511	No	25.701	5.23752	4.14325	45.2	-0.028	0.241	0	3.735	p	45.2	3.56	0.259	0	0	0	p	49.5	3.48	0.245	0	0	0	0.86	Increasedstability	-4.3	0.08	0.014	-0.335826	-0.016019	0	-0.436485	0.0956671	0.169302	-0.741364	-2.27969e-05	0.0619258	0.599729
976	RpoB	C	D79L	D	79	L	Negative	Aliphatic	No	No	1.511	No	25.701	5.23752	4.14325	45.2	0.13	0.402	0	3.327	p	45.2	3.56	0.259	0	0	0	p	48.6	3.89	0.214	0	0	0	0.82	Increasedstability	-3.4	-0.33	0.045	-1.34308	-0.0629553	0	-0.921304	0.098946	0.507461	-1.61961	0.00239016	0.428567	0.308171
977	RpoB	C	D79I	D	79	I	Negative	Aliphatic	No	No	1.511	No	25.701	5.23752	4.14325	45.2	0.13	0.402	0	2.676	p	45.2	3.56	0.259	0	0	0	p	41.9	3.62	0.265	0	0	0	0.92	Increasedstability	3.3	-0.06	-0.006	-0.758766	-0.0837596	0	-0.992523	0.127403	0.592607	-1.66254	0.000755539	0.479995	0.786539
978	RpoB	C	D79M	D	79	M	Negative	Aliphatic	No	No	1.511	No	25.701	5.23752	4.14325	45.2	0.42	0.894	0	0.324	p	45.2	3.56	0.259	0	0	0	p	52.9	3.72	0.175	0	0	0	0.67	Increasedstability	-7.7	-0.16	0.084	-1.59506	-0.163846	1.55615e-05	-1.28275	0.146227	0.515104	-1.9705	-0.00273402	0.673337	0.534837
979	RpoB	C	D79P	D	79	P	Negative	Polar	No	No	1.511	No	25.701	5.23752	4.14325	45.2	-0.028	0.241	0	0.3315	p	45.2	3.56	0.259	0	0	0	p	43.2	3.48	0.275	0	0	0	1.08	Increasedstability	2	0.08	-0.016	1.8433	-0.149402	-1.17804	-0.771141	-0.63278	0.982643	-0.864811	2.8098	1.3521	0.0324944
980	RpoB	C	D79F	D	79	F	Negative	Aromatic	No	No	1.511	No	25.701	5.23752	4.14325	45.2	-0.38	-0.007	0	3.9645	p	45.2	3.56	0.259	0	0	0	p	63.2	3.6	0.16	0	0	0	0.38	Increasedstability	-18	-0.04	0.099	-1.19063	-0.141605	1.54553e-05	-1.29723	0.145355	0.666874	-1.99296	-0.00056508	0.905079	0.544022
981	RpoB	C	D79Y	D	79	Y	Negative	Aromatic	No	No	1.511	No	25.701	5.23752	4.14325	45.2	-0.161	0.051	0	3.957	p	45.2	3.56	0.259	0	0	0	p	53	3.72	0.216	0	0	0	0.52	Increasedstability	-7.8	-0.16	0.043	-0.39653	1.67356e-05	1.54554e-05	-0.866183	0.0799234	0.578497	-1.26977	-0.00175688	0.309776	0.828864
982	RpoB	C	D79W	D	79	W	Negative	Aromatic	No	No	1.511	No	25.701	5.23752	4.14325	45.2	-0.259	-0.193	0	3.9645	p	45.2	3.56	0.259	0	0	0	p	52.7	3.66	0.149	0	0	0	0.49	Increasedstability	-7.5	-0.1	0.11	-0.943411	-0.0194611	1.54555e-05	-1.35915	0.0809848	1.01328	-2.00128	0.0326293	0.527422	0.811009
983	RpoB	C	D79E	D	79	E	Negative	Negative	No	No	1.511	No	25.701	5.23752	4.14325	45.2	-0.388	-0.498	0	0.345	p	45.2	3.56	0.259	0	0	0	p	61.4	3.72	0.205	0	0	0	0.33	Increasedstability	-16.2	-0.16	0.054	-0.0647007	-0.0213651	1.13687e-13	-0.226114	-0.0223771	-0.0846096	-0.450433	-5.77087e-05	0.195841	0.561224
984	RpoB	C	D79N	D	79	N	Negative	Polar	No	No	1.511	No	25.701	5.23752	4.14325	45.2	-0.165	-0.978	0	0.3525	p	45.2	3.56	0.259	0	0	0	p	59.8	3.76	0.216	0	0	0	-0.11	Reducedstability	-14.6	-0.2	0.043	-0.456698	0.0455551	-3.25294	0.620791	2.27321	-1.55328	0.368107	0.805066	0.260835	0.0729452
985	RpoB	C	D79Q	D	79	Q	Negative	Polar	No	No	1.511	No	25.701	5.23752	4.14325	45.2	-0.11	-0.474	0	0.3525	p	45.2	3.56	0.259	0	0	0	p	39.7	3.97	0.253	0	0	0	0.46	Increasedstability	5.5	-0.41	0.006	-0.569007	-0.525503	-0.525503	-0.5299	0.0880739	0.259068	-0.67323	0.00414152	0.626997	0.706861
986	RpoB	C	D79H	D	79	H	Negative	Positive	No	No	1.511	No	25.701	5.23752	4.14325	45.2	-0.452	0.92	0	0.345	p	45.2	3.56	0.259	0	0	0	p	39.7	3.72	0.287	0	0	0	0.46	Increasedstability	5.5	-0.16	-0.028	-0.070942	-0.106016	-0.99567	-0.374046	1.70072	-0.110235	-0.6475	0.018927	-0.265598	0.50394
987	RpoB	C	D79K	D	79	K	Negative	Positive	No	No	1.511	No	25.701	5.23752	4.14325	45.2	0.102	0.48	0	0.345	p	45.2	3.56	0.259	0	0	0	p	51.2	4.01	0.209	0	0	0	0.37	Increasedstability	-6	-0.45	0.05	-0.589145	-0.0393732	0	-0.555879	0.0353664	0.166127	-0.966405	-5.86408e-05	0.347403	0.532517
988	RpoB	C	D79R	D	79	R	Negative	Positive	No	No	1.511	No	25.701	5.23752	4.14325	45.2	0.19	0.376	0	5.9955	p	45.2	3.56	0.259	0	0	0	p	43.3	3.76	0.168	0	0	0	0.44	Increasedstability	1.9	-0.2	0.091	-0.819087	-0.9355	-0.871865	-0.965703	-0.18885	1.34035	-1.06465	-1.58993e-05	1.46035	0.701704
989	RpoB	C	L80G	L	80	G	Aliphatic	Aliphatic	No	No	2.125	No	27.419	5.46229	8.20502	4.4	-0.561	-0.636	0	0.021	p	70.9	3.33	0.128	0	0	0	p	114.9	3.37	0.158	0	0	0	-0.02	Reducedstability	-44	-0.04	-0.03	0.949488	-1.69186e-05	-2.1055e-05	-0.0535024	-0.00507416	0.398345	0.222012	-0.0268904	-0.051604	0.477194
990	RpoB	C	L80A	L	80	A	Aliphatic	Aliphatic	No	No	2.125	No	27.419	5.46229	8.20502	4.4	-0.466	-0.596	0	0.0285	p	70.9	3.33	0.128	0	0	0	p	81.6	3.11	0.136	0	0	0	0.09	Increasedstability	-10.7	0.22	-0.008	0.989886	-1.69186e-05	-2.1055e-05	0.485201	-0.0091809	-0.0846939	1.06981	-0.0114745	-0.551295	0.129903
991	RpoB	C	L80T	L	80	T	Aliphatic	Polar	No	No	2.125	No	27.419	5.46229	8.20502	4.4	-0.556	-0.185	0	3.6615	p	70.9	3.33	0.128	0	0	0	p	72.3	3.33	0.134	0	0	0	-0.93	Reducedstability	-1.4	0	-0.006	0.803111	0.364117	0.364113	0.0391207	-0.0275036	0.278436	0.291967	0.00345163	-0.580953	0.0670845
992	RpoB	C	L80S	L	80	S	Aliphatic	Polar	No	No	2.125	No	27.419	5.46229	8.20502	4.4	-0.569	-0.218	0	3.654	p	70.9	3.33	0.128	0	0	0	p	80.3	3.17	0.136	0	0	0	-0.61	Reducedstability	-9.4	0.16	-0.008	0.997827	0.322046	0.322041	-0.0215664	-0.0103011	0.46016	0.303205	-0.0215042	-0.519935	0.253829
993	RpoB	C	L80C	L	80	C	Aliphatic	Polar	No	No	2.125	No	27.419	5.46229	8.20502	4.4	-0.776	0.551	0	3.6615	p	70.9	3.33	0.128	0	0	0	p	70.2	3.15	0.151	0	0	0	-0.4	Reducedstability	0.700005	0.18	-0.023	0.839466	0.353331	0.353327	0.00467482	0.0175454	0.245242	0.175346	0.00285097	-0.528289	0.201755
994	RpoB	C	L80V	L	80	V	Aliphatic	Aliphatic	No	No	2.125	No	27.419	5.46229	8.20502	4.4	-0.349	-0.504	0	0.0435	p	70.9	3.33	0.128	0	0	0	p	79.5	3.2	0.132	0	0	0	-0.23	Reducedstability	-8.6	0.13	-0.004	0.864363	0	0	0.391183	0	0.100652	0.938256	0	-0.458694	-0.0902419
995	RpoB	C	L80I	L	80	I	Aliphatic	Aliphatic	No	No	2.125	No	27.419	5.46229	8.20502	4.4	-0.33	-0.454	0	0.0495	p	70.9	3.33	0.128	0	0	0	p	80.1	3.3	0.121	0	0	0	-0.13	Reducedstability	-9.2	0.03	0.007	0.344653	0	0	0.0285234	0	0.100469	0.111635	-0.0193064	-0.104123	-0.0875997
996	RpoB	C	L80M	L	80	M	Aliphatic	Aliphatic	No	No	2.125	No	27.419	5.46229	8.20502	4.4	-0.661	0.341	0	0.0435	p	70.9	3.33	0.128	0	0	0	p	77.9	3.2	0.101	0	0	0	-0.15	Reducedstability	-7	0.13	0.027	-0.0152465	-1.69193e-05	-2.1055e-05	-0.339793	0.0215479	0.240252	-0.396037	0.00263354	0.155776	0.322669
997	RpoB	C	L80P	L	80	P	Aliphatic	Polar	No	No	2.125	No	27.419	5.46229	8.20502	4.4	-0.349	-0.504	0	0.0435	p	70.9	3.33	0.128	0	0	0	p	72.4	3.11	0.15	0	0	0	0.58	Increasedstability	-1.5	0.22	-0.022	0.422671	-1.69193e-05	-2.1055e-05	0.202246	-0.0107643	0.169972	0.642067	0.00312308	-0.31519	-0.254148
998	RpoB	C	L80F	L	80	F	Aliphatic	Aromatic	No	No	2.125	No	27.419	5.46229	8.20502	4.4	-0.658	0.223	0	5.6925	p	70.9	3.33	0.128	0	0	0	p	95	3.2	0.089	0	0	0	-0.38	Reducedstability	-24.1	0.13	0.039	0.0830609	-1.69193e-05	-2.1055e-05	-0.163793	0.0613136	-0.00934022	-0.111211	0.00211308	0.171133	0.118203
999	RpoB	C	L80Y	L	80	Y	Aliphatic	Aromatic	No	No	2.125	No	27.419	5.46229	8.20502	4.4	-0.452	0.172	0	5.6925	p	70.9	3.33	0.128	0	0	0	p	76.3	3.36	0.139	0	0	0	-0.31	Reducedstability	-5.4	-0.03	-0.011	0.0487234	-1.69186e-05	-2.1055e-05	-0.0121057	0.0830043	-0.188536	0.0935369	0.0225821	0.0330164	0.00869597
1000	RpoB	C	L80W	L	80	W	Aliphatic	Aromatic	No	No	2.125	No	27.419	5.46229	8.20502	4.4	-0.683	0.35	0	8.5245	p	70.9	3.33	0.128	0	0	0	p	84.3	3.35	0.093	0	0	0	-0.16	Reducedstability	-13.4	-0.02	0.035	0.301334	-1.69193e-05	-2.1055e-05	-0.342262	0.0175535	0.27552	-0.413245	0.405088	0.240014	0.129229
1001	RpoB	C	L80D	L	80	D	Aliphatic	Negative	No	No	2.125	No	27.419	5.46229	8.20502	4.4	-0.297	0.384	0	-0.252	p	70.9	3.33	0.128	0	0	0	p	79	3.29	0.134	0	0	0	-0.82	Reducedstability	-8.1	0.04	-0.006	0.619281	0.349377	0.349372	0.190008	-0.00612832	-0.0566883	0.453703	0.00338855	-0.617162	-0.0854955
1002	RpoB	C	L80E	L	80	E	Aliphatic	Negative	No	No	2.125	No	27.419	5.46229	8.20502	4.4	-0.381	0.398	0	-0.2445	p	70.9	3.33	0.128	0	0	0	p	80.9	3.33	0.11	0	0	0	-0.68	Reducedstability	-10	0	0.018	0.310973	-0.525887	-0.525891	0.00343345	0.133477	0.419186	0.362334	-0.00604711	0.117189	0.201355
1003	RpoB	C	L80N	L	80	N	Aliphatic	Polar	No	No	2.125	No	27.419	5.46229	8.20502	4.4	-0.21	-0.293	0	1.704	p	70.9	3.33	0.128	0	0	0	p	84.6	3.32	0.141	0	0	0	-1.13	Reducedstability	-13.7	0.01	-0.013	0.697748	-0.0888913	-0.0888955	-0.198976	-0.0233792	0.733012	0.0344796	0.000397282	0.0695278	0.323786
1004	RpoB	C	L80Q	L	80	Q	Aliphatic	Polar	No	No	2.125	No	27.419	5.46229	8.20502	4.4	-0.37	-0.036	0	1.7115	p	70.9	3.33	0.128	0	0	0	p	70.9	3.36	0.125	0	0	0	-0.79	Reducedstability	0	-0.03	0.003	0.393446	-0.277317	-0.277321	0.0155506	-0.0109693	0.392647	0.350599	0.0010759	-0.00671659	0.20112
1005	RpoB	C	L80H	L	80	H	Aliphatic	Positive	No	No	2.125	No	27.419	5.46229	8.20502	4.4	0.039	0.281	0	3.4335	p	70.9	3.33	0.128	0	0	0	p	69.8	3.4	0.157	0	0	0	-0.35	Reducedstability	1.1	-0.07	-0.029	0.486828	-0.423853	-0.423857	-0.116131	-0.0545158	0.521086	0.10778	0.00329783	0.30687	0.362309
1006	RpoB	C	L80K	L	80	K	Aliphatic	Positive	No	No	2.125	No	27.419	5.46229	8.20502	4.4	-0.356	-0.102	0	3.0255	p	70.9	3.33	0.128	0	0	0	p	80.4	3.19	0.099	0	0	0	-0.71	Reducedstability	-9.5	0.14	0.029	0.00912175	-0.879017	-0.879021	-0.222779	-0.0477328	0.904735	0.155139	0.0122053	0.814783	0.283844
1007	RpoB	C	L80R	L	80	R	Aliphatic	Positive	No	No	2.125	No	27.419	5.46229	8.20502	4.4	0.067	-0.379	0	2.3745	p	70.9	3.33	0.128	0	0	0	p	88.6	3.22	0.096	0	0	1	-0.35	Reducedstability	-17.7	0.11	0.032	0.0400796	-1.03446	-0.737737	0.00899737	-0.0509731	0.765095	0.668965	0.048674	0.447572	0.184914
1008	RpoB	C	K81G	K	81	G	Positive	Aliphatic	No	No	1.376	No	26.377	7.80651	4.20233	5.3	-0.163	-0.263	0	-2.9535	l	90.4	3.24	0.114	0	0	0	l	108.5	3.45	0.188	0	0	0	2.63	Increasedstability	-18.1	-0.21	-0.074	0.697691	0	0	0.568153	0.0251481	-0.25632	1.07031	-0.0319322	-0.500677	-0.0918726
1009	RpoB	C	K81A	K	81	A	Positive	Aliphatic	No	No	1.376	No	26.377	7.80651	4.20233	5.3	-0.052	-0.278	0	-2.946	l	90.4	3.24	0.114	0	0	0	l	90.1	2.91	0.145	0	0	0	0.39	Increasedstability	0.300004	0.33	-0.031	0.793986	-1.69186e-05	-2.1055e-05	0.522314	0.0123978	-0.190436	0.962071	0.0582768	-0.538064	-0.00613877
1010	RpoB	C	K81T	K	81	T	Positive	Polar	No	No	1.376	No	26.377	7.80651	4.20233	5.3	-0.41	-0.258	0	0.687	l	90.4	3.24	0.114	0	0	0	g	86.7	3.2	0.148	0	0	0	-0.55	Reducedstability	3.70001	0.04	-0.034	2.84551	0	0	0.26797	0.0189267	0.0706159	0.654462	0.227672	-0.327901	1.59784
1011	RpoB	C	K81S	K	81	S	Positive	Polar	No	No	1.376	No	26.377	7.80651	4.20233	5.3	-0.51	-0.28	0	0.6795	l	90.4	3.24	0.114	0	0	0	l	90.1	3.01	0.147	0	0	0	-0.61	Reducedstability	0.300004	0.23	-0.033	0.684704	-0.494787	-0.494791	0.319825	0.0109487	0.137461	0.872933	0.0642371	0.0907093	0.169981
1012	RpoB	C	K81C	K	81	C	Positive	Polar	No	No	1.376	No	26.377	7.80651	4.20233	5.3	-0.627	0.463	0	0.687	l	90.4	3.24	0.114	0	0	0	l	91.7	3.01	0.14	0	0	0	-0.1	Reducedstability	-1.29999	0.23	-0.026	0.709383	-1.69193e-05	-2.1055e-05	0.365969	0.0176681	-0.129301	0.737228	0.00419786	-0.322441	0.0314102
1013	RpoB	C	K81V	K	81	V	Positive	Aliphatic	No	No	1.376	No	26.377	7.80651	4.20233	5.3	0.112	-0.299	0	-2.9325	l	90.4	3.24	0.114	0	0	0	g	89.2	3.27	0.139	0	0	0	0.76	Increasedstability	1.20001	-0.03	-0.025	2.04181	0	0	0.153008	0.0247166	0.163903	0.446847	0.307128	-0.295162	0.569977
1014	RpoB	C	K81L	K	81	L	Positive	Aliphatic	No	No	1.376	No	26.377	7.80651	4.20233	5.3	0.162	-0.305	0	-2.925	l	90.4	3.24	0.114	0	0	0	g	94.4	3.28	0.109	0	0	0	0.85	Increasedstability	-4	-0.04	0.005	0.217302	0	0	-0.0721623	0.0188729	0.118058	-0.104845	0.00254098	-0.035467	0.289775
1015	RpoB	C	K81I	K	81	I	Positive	Aliphatic	No	No	1.376	No	26.377	7.80651	4.20233	5.3	0.162	-0.305	0	-2.925	l	90.4	3.24	0.114	0	0	0	g	89.6	3.26	0.132	0	0	0	0.65	Increasedstability	0.800004	-0.02	-0.018	2.50817	1.69193e-05	2.1055e-05	-0.116328	0.0188532	0.203585	-0.151593	0.288668	-0.0320752	1.67184
1016	RpoB	C	K81M	K	81	M	Positive	Aliphatic	No	No	1.376	No	26.377	7.80651	4.20233	5.3	-0.303	0.523	0	-2.9325	l	90.4	3.24	0.114	0	0	0	l	82.2	3.25	0.116	0	0	0	0.2	Increasedstability	8.20001	-0.01	-0.002	1.20774	-1.69193e-05	-2.1055e-05	-0.167069	0.0207103	0.0263451	-0.326727	0.00760175	0.0523523	1.6241
1017	RpoB	C	K81P	K	81	P	Positive	Polar	No	No	1.376	No	26.377	7.80651	4.20233	5.3	0.112	-0.299	0	-2.9325	l	90.4	3.24	0.114	0	0	0	g	71.9	3.2	0.172	0	0	0	-1.41	Reducedstability	18.5	0.04	-0.058	6.65924	0.366503	0.366499	0.157156	0.0190284	0.187577	0.451436	3.61269	-0.701123	2.28459
1018	RpoB	C	K81F	K	81	F	Positive	Aromatic	No	No	1.376	No	26.377	7.80651	4.20233	5.3	-0.43	-0.358	0	2.718	l	90.4	3.24	0.114	0	0	0	l	94.7	3.24	0.107	0	0	0	0.15	Increasedstability	-4.29999	0	0.007	-0.409246	-1.69193e-05	-2.1055e-05	-0.289532	0.0180666	0.0624535	-0.515529	-0.0170467	0.185195	0.226363
1019	RpoB	C	K81Y	K	81	Y	Positive	Aromatic	No	No	1.376	No	26.377	7.80651	4.20233	5.3	-0.228	-0.308	0	2.718	l	90.4	3.24	0.114	0	0	0	l	93.1	3.27	0.113	0	0	0	0.31	Increasedstability	-2.7	-0.03	0.001	-0.235458	-1.69193e-05	-2.1055e-05	-0.229233	0.0192351	0.0294563	-0.403264	0.000479479	0.150492	0.204961
1020	RpoB	C	K81W	K	81	W	Positive	Aromatic	No	No	1.376	No	26.377	7.80651	4.20233	5.3	-0.574	-0.313	0	5.55	l	90.4	3.24	0.114	0	0	0	l	91.6	3.3	0.094	0	0	0	0.02	Increasedstability	-1.2	-0.06	0.02	0.819199	-1.69193e-05	-2.1055e-05	-0.407657	0.0182008	0.0097851	-0.808461	-0.00597331	0.396325	1.61214
1021	RpoB	C	K81D	K	81	D	Positive	Negative	No	No	1.376	No	26.377	7.80651	4.20233	5.3	-0.469	-0.098	0	-3.2265	l	90.4	3.24	0.114	0	0	0	l	92.9	3.2	0.138	0	0	0	0.04	Increasedstability	-2.5	0.04	-0.024	0.47763	0	0	0.279566	0.0715796	-0.0580981	0.559508	-0.0114771	-0.323533	-0.04725
1022	RpoB	C	K81E	K	81	E	Positive	Negative	No	No	1.376	No	26.377	7.80651	4.20233	5.3	-0.478	-0.092	0	-3.2205	l	90.4	3.24	0.114	0	0	0	l	91.5	3.29	0.111	0	0	0	0.05	Increasedstability	-1.1	-0.05	0.003	0.412471	0	0	0.14195	0.063894	0.0419797	0.316421	0	-0.190914	0.0786986
1023	RpoB	C	K81N	K	81	N	Positive	Polar	No	No	1.376	No	26.377	7.80651	4.20233	5.3	-0.216	-0.339	0	-1.2705	l	90.4	3.24	0.114	0	0	0	l	97.6	3.24	0.132	0	0	0	1	Increasedstability	-7.2	0	-0.018	0.381243	0	0	0.249979	0.0177472	-0.0158982	0.514704	5.68434e-14	-0.273901	-0.233091
1024	RpoB	C	K81Q	K	81	Q	Positive	Polar	No	No	1.376	No	26.377	7.80651	4.20233	5.3	-0.317	-0.142	0	-1.263	l	90.4	3.24	0.114	0	0	0	l	95.8	3.24	0.108	0	0	0	0.33	Increasedstability	-5.4	0	0.006	0.370229	-1.69193e-05	-2.1055e-05	0.0485062	0.0248506	0.200258	0.193383	-0.0414713	-0.120107	0.070592
1025	RpoB	C	K81H	K	81	H	Positive	Positive	No	No	1.376	No	26.377	7.80651	4.20233	5.3	-0.225	-0.134	0	0.4575	l	90.4	3.24	0.114	0	0	0	l	74.9	3.41	0.151	0	0	0	0.51	Increasedstability	15.5	-0.17	-0.037	0.250141	-1.69186e-05	-2.1055e-05	0.194741	0.018949	-0.0716484	0.50974	-0.021067	-0.165687	-0.221549
1026	RpoB	C	K81R	K	81	R	Positive	Positive	No	No	1.376	No	26.377	7.80651	4.20233	5.3	-0.219	-0.195	0	-0.6	l	90.4	3.24	0.114	0	0	0	g	86.6	3.19	0.112	0	0	0	0.94	Increasedstability	3.8	0.05	0.002	0.262182	-1.69193e-05	-2.1055e-05	-0.0794419	-0.0299377	0.159408	-0.0867877	-0.0120825	0.0572839	0.200523
1027	RpoB	C	P82G	P	82	G	Polar	Aliphatic	No	No	2.786	No	26.078	7.4608	8.05686	30.3	-1.407	-0.714	0	0.0285	p	30.3	3.92	0.301	0	0	0	p	35.1	3.94	0.244	0	0	0	-0.35	Reducedstability	-4.8	-0.02	0.057	1.99691	0.00448168	0	0.785206	-0.000128731	-0.626051	1.2829	-0.0788593	-0.295605	0.925132
1028	RpoB	C	P82A	P	82	A	Polar	Aliphatic	No	No	2.786	No	26.078	7.4608	8.05686	30.3	-1.128	-0.719	0	0.036	p	30.3	3.92	0.301	0	0	0	p	19.9	4.26	0.303	0	0	0	-0.36	Reducedstability	10.4	-0.34	-0.002	1.1214	-0.00975383	0	0.31444	0	-0.128148	0.53808	-0.0126771	-0.27914	0.680927
1029	RpoB	C	P82T	P	82	T	Polar	Polar	No	No	2.786	No	26.078	7.4608	8.05686	30.3	-1.078	-0.402	0	3.669	p	30.3	3.92	0.301	0	0	0	p	17.1	4.3	0.347	0	0	0	-0.82	Reducedstability	13.2	-0.38	-0.046	3.30621	-0.0952627	-2.11668e-05	-0.339483	-0.00521644	1.24683	-0.0926352	1.09919	0.392744	0.700291
1030	RpoB	C	P82S	P	82	S	Polar	Polar	No	No	2.786	No	26.078	7.4608	8.05686	30.3	-1.172	-0.373	0	3.6615	p	30.3	3.92	0.301	0	0	0	p	18.8	4.24	0.31	0	0	0	-0.63	Reducedstability	11.5	-0.32	-0.009	2.29026	-0.015326	0	0.16986	0	0.469864	0.754203	-0.00752907	-0.0380385	0.692778
1031	RpoB	C	P82C	P	82	C	Polar	Polar	No	No	2.786	No	26.078	7.4608	8.05686	30.3	-0.652	0.045	0	3.669	p	30.3	3.92	0.301	0	0	0	p	25.1	4.23	0.347	0	0	0	-0.32	Reducedstability	5.2	-0.31	-0.046	1.25241	-0.0320574	0	-0.0971056	-0.00352756	0.095233	0.145697	5.6833e-05	0.230977	0.890373
1032	RpoB	C	P82V	P	82	V	Polar	Aliphatic	No	No	2.786	No	26.078	7.4608	8.05686	30.3	-0.66	-0.722	0	0.0495	p	30.3	3.92	0.301	0	0	0	p	23.4	4.32	0.339	0	0	0	-0.59	Reducedstability	6.9	-0.4	-0.038	2.27691	-0.0945035	0	-0.652346	0.00656097	0.992293	-0.904889	1.75915	0.213623	0.863494
1033	RpoB	C	P82L	P	82	L	Polar	Aliphatic	No	No	2.786	No	26.078	7.4608	8.05686	30.3	-0.479	-0.72	0	0.057	p	30.3	3.92	0.301	0	0	0	p	26.4	4.84	0.327	0	0	0	-0.58	Reducedstability	3.9	-0.92	-0.026	2.72902	-0.147015	0	-1.13345	-0.0733138	1.01844	-1.84836	2.01826	0.653368	0.903136
1034	RpoB	C	P82I	P	82	I	Polar	Aliphatic	No	No	2.786	No	26.078	7.4608	8.05686	30.3	-0.479	-0.72	0	0.057	p	30.3	3.92	0.301	0	0	0	p	25.4	4.2	0.378	0	0	0	-0.57	Reducedstability	4.9	-0.28	-0.077	2.98123	-0.866719	0.314016	-1.04125	0.687195	0.142461	-2.02229	3.80279	0.630366	1.02412
1035	RpoB	C	P82M	P	82	M	Polar	Aliphatic	No	No	2.786	No	26.078	7.4608	8.05686	30.3	-0.411	-0.14	0	0.0495	p	30.3	3.92	0.301	0	0	0	p	29.3	4.53	0.306	1	0	0	0.19	Increasedstability	1	-0.61	-0.005	1.07623	-0.0799101	-3.31961e-05	-1.15722	-0.0259621	1.14961	-1.64343	0.00595706	0.724215	1.28029
1036	RpoB	C	P82F	P	82	F	Polar	Aromatic	No	No	2.786	No	26.078	7.4608	8.05686	30.3	-0.919	-0.16	0	5.7	p	30.3	3.92	0.301	0	0	0	p	39	4.08	0.331	0	0	0	-0.88	Reducedstability	-8.7	-0.16	-0.03	3.12199	-0.0308723	0	-1.29754	-0.00686519	1.16978	-1.6846	2.36002	0.485346	1.04471
1037	RpoB	C	P82Y	P	82	Y	Polar	Aromatic	No	No	2.786	No	26.078	7.4608	8.05686	30.3	-0.813	-0.206	0	5.7	p	30.3	3.92	0.301	0	0	0	p	39.7	4.12	0.316	0	0	0	-0.6	Reducedstability	-9.4	-0.2	-0.015	0.831844	-0.83552	0.274231	-1.06983	0.715567	-0.0466244	-1.69247	1.03871	0.565562	0.959533
1038	RpoB	C	P82W	P	82	W	Polar	Aromatic	No	No	2.786	No	26.078	7.4608	8.05686	30.3	-1.127	-0.102	0	8.532	p	30.3	3.92	0.301	0	0	0	p	46.9	4.09	0.294	0	0	0	-0.26	Reducedstability	-16.6	-0.17	0.007	1.58025	-1.0971	0.876081	0.279281	1.31853	-1.4324	-0.232783	0.186698	-0.499692	1.21347
1039	RpoB	C	P82D	P	82	D	Polar	Negative	No	No	2.786	No	26.078	7.4608	8.05686	30.3	-0.941	0.031	0	-0.2445	p	30.3	3.92	0.301	0	0	0	p	26.1	4.08	0.361	0	0	0	-1.08	Reducedstability	4.2	-0.16	-0.06	2.46725	-0.028973	0	-0.272172	0.204864	1.69505	0.0292971	0.0674177	-0.00584904	0.707379
1040	RpoB	C	P82E	P	82	E	Polar	Negative	No	No	2.786	No	26.078	7.4608	8.05686	30.3	-0.954	-0.007	0	-0.2385	p	30.3	3.92	0.301	0	0	0	p	30	4.23	0.35	1	0	0	-0.43	Reducedstability	0.299999	-0.31	-0.049	2.00645	-0.859159	-0.829269	-0.62699	-0.02596	1.82384	-0.442727	0.00542516	1.09464	1.33283
1041	RpoB	C	P82N	P	82	N	Polar	Polar	No	No	2.786	No	26.078	7.4608	8.05686	30.3	-0.743	-0.556	0	1.7115	p	30.3	3.92	0.301	0	0	0	p	25.9	4.13	0.369	0	0	0	-0.94	Reducedstability	4.4	-0.21	-0.068	2.65821	-0.0489523	0	-0.441529	-0.0412578	1.42865	0.064964	0.0853457	0.306181	1.02055
1042	RpoB	C	P82Q	P	82	Q	Polar	Polar	No	No	2.786	No	26.078	7.4608	8.05686	30.3	-0.891	-0.394	0	1.719	p	30.3	3.92	0.301	0	0	0	p	32.6	4.1	0.355	0	0	0	-0.8	Reducedstability	-2.3	-0.18	-0.054	1.85034	-0.0498863	0	-0.670726	0	1.31615	-0.544844	0.0225597	0.563029	1.07104
1043	RpoB	C	P82H	P	82	H	Polar	Positive	No	No	2.786	No	26.078	7.4608	8.05686	30.3	-1.014	0.302	0	3.4395	p	30.3	3.92	0.301	0	0	0	p	31.9	4.45	0.295	1	0	0	0.35	Increasedstability	-1.6	-0.53	0.006	1.94767	-0.751245	0.247985	-0.953629	0.636155	0.879418	-0.954357	1.09443	0.439062	0.770831
1044	RpoB	C	P82K	P	82	K	Polar	Positive	No	No	2.786	No	26.078	7.4608	8.05686	30.3	-0.983	-0.373	0	3.033	p	30.3	3.92	0.301	0	0	0	p	25.1	4.62	0.279	0	0	0	-1.04	Reducedstability	5.2	-0.7	0.022	1.56148	-0.0213421	0	-0.571988	-0.00618923	0.693932	-0.742297	0.0717852	0.41231	0.968177
1045	RpoB	C	P82R	P	82	R	Polar	Positive	No	No	2.786	No	26.078	7.4608	8.05686	30.3	-0.518	-0.412	0	2.382	p	30.3	3.92	0.301	0	0	0	p	40.9	3.98	0.259	0	0	0	-0.67	Reducedstability	-10.6	-0.06	0.042	4.8888	-0.0257458	0	-1.32465	-0.00804482	2.38567	-0.909769	0.0484463	0.814265	1.27045
1046	RpoB	C	V83G	V	83	G	Aliphatic	Aliphatic	No	No	2.921	No	22.523	11.3197	8.01608	19.2	-1.519	-0.464	0	0.0285	b	38.7	3.88	0.288	0	0	0	b	72.6	4.18	0.292	0	0	0	-0.46	Reducedstability	-33.9	-0.3	-0.004	1.9895	0.109715	0	0.919136	0.0548688	-0.999071	1.39654	-0.153644	-0.520074	1.18742
1047	RpoB	C	V83A	V	83	A	Aliphatic	Aliphatic	No	No	2.921	No	22.523	11.3197	8.01608	19.2	-1.208	-0.461	0	0.036	b	38.7	3.88	0.288	0	0	0	b	44.6	3.72	0.254	0	0	0	-1.16	Reducedstability	-5.9	0.16	0.034	1.26227	0.0756872	0	0.648952	0.0471354	-0.718477	0.958872	-0.106901	-0.480199	0.848244
1048	RpoB	C	V83T	V	83	T	Aliphatic	Polar	No	No	2.921	No	22.523	11.3197	8.01608	19.2	-1.135	-0.196	0	3.669	b	38.7	3.88	0.288	0	0	0	b	44.7	3.8	0.232	0	0	0	-0.94	Reducedstability	-6	0.08	0.056	0.17183	0.0238202	0	0.231151	0.0307939	-0.235808	0.359799	-0.0578783	-0.147801	-0.0292532
1049	RpoB	C	V83S	V	83	S	Aliphatic	Polar	No	No	2.921	No	22.523	11.3197	8.01608	19.2	-1.263	-0.164	0	3.6615	b	38.7	3.88	0.288	0	0	0	b	43.6	3.66	0.24	0	0	0	-1.12	Reducedstability	-4.9	0.22	0.048	1.14694	-0.0752859	-0.16299	0.600641	0.0469893	-0.48472	1.13655	-0.109768	-0.191715	0.391602
1050	RpoB	C	V83C	V	83	C	Aliphatic	Polar	No	No	2.921	No	22.523	11.3197	8.01608	19.2	-0.725	0.161	0	3.669	b	38.7	3.88	0.288	0	0	0	b	42.9	3.8	0.248	0	0	0	-0.03	Reducedstability	-4.2	0.08	0.04	0.563828	-0.0993696	-0.138731	0.0790257	0.0188814	-0.280147	0.277683	-0.000212218	0.204555	0.50213
1051	RpoB	C	V83L	V	83	L	Aliphatic	Aliphatic	No	No	2.921	No	22.523	11.3197	8.01608	19.2	-0.464	-0.455	0	0.057	b	38.7	3.88	0.288	0	0	0	b	30.8	3.67	0.339	0	0	0	-0.66	Reducedstability	7.9	0.21	-0.051	-0.652933	0.276501	0.223082	-0.284094	0.120528	-0.0833202	-0.750842	-0.602044	0.167669	0.272798
1052	RpoB	C	V83I	V	83	I	Aliphatic	Aliphatic	No	No	2.921	No	22.523	11.3197	8.01608	19.2	-0.464	-0.455	0	0.057	b	38.7	3.88	0.288	0	0	0	b	41.2	3.95	0.262	0	0	0	0.08	Increasedstability	-2.5	-0.07	0.026	-0.552545	-0.0274859	0	-0.397989	-0.0251512	0.284451	-0.702683	0.0372512	0.263116	0.0130352
1053	RpoB	C	V83M	V	83	M	Aliphatic	Aliphatic	No	No	2.921	No	22.523	11.3197	8.01608	19.2	-0.403	0.075	0	0.0495	b	38.7	3.88	0.288	0	0	0	b	46.7	3.89	0.226	0	0	0	-0.66	Reducedstability	-8	-0.01	0.062	-0.177403	0.288517	0.237234	-0.420182	0.0225609	-0.0081569	-0.681255	-0.581133	0.368037	0.588535
1054	RpoB	C	V83P	V	83	P	Aliphatic	Polar	No	No	2.921	No	22.523	11.3197	8.01608	19.2	-0.677	-0.456	0	0.0495	b	38.7	3.88	0.288	0	0	0	e	10.2	4.28	0.463	0	0	0	-3.56	Reducedstability	28.5	-0.4	-0.175	1.95928	0.104955	0	0.466335	0.0497586	-0.664846	0.710006	0.00800463	-0.315242	1.59647
1055	RpoB	C	V83F	V	83	F	Aliphatic	Aromatic	No	No	2.921	No	22.523	11.3197	8.01608	19.2	-0.87	0.222	0	5.7	b	38.7	3.88	0.288	0	0	0	b	49.5	3.92	0.239	0	0	0	-0.46	Reducedstability	-10.8	-0.04	0.049	0.333365	0.0946608	0	-0.207832	0.00159291	0.0335217	-0.308851	-0.0777326	0.152424	0.655724
1056	RpoB	C	V83Y	V	83	Y	Aliphatic	Aromatic	No	No	2.921	No	22.523	11.3197	8.01608	19.2	-0.747	0.201	0	5.7	b	38.7	3.88	0.288	0	0	0	b	50.7	4.01	0.229	0	0	0	-0.37	Reducedstability	-12	-0.13	0.059	0.30696	0.0915156	0	-0.252552	0.0247893	-0.0191971	-0.385638	0.0161301	0.242818	0.581167
1057	RpoB	C	V83W	V	83	W	Aliphatic	Aromatic	No	No	2.921	No	22.523	11.3197	8.01608	19.2	-1.054	0.289	0	8.532	b	38.7	3.88	0.288	0	0	0	b	48.8	3.92	0.194	0	0	0	-0.53	Reducedstability	-10.1	-0.04	0.094	0.660231	0.0719817	0	-0.307976	0.0234268	0.107512	-0.394324	-0.0175762	0.415217	0.764567
1058	RpoB	C	V83D	V	83	D	Aliphatic	Negative	No	No	2.921	No	22.523	11.3197	8.01608	19.2	-0.704	0.005	0	-0.2445	b	38.7	3.88	0.288	0	0	0	b	48.5	3.8	0.225	0	0	0	-1.34	Reducedstability	-9.8	0.08	0.063	1.09353	0.107957	0	0.498741	0.129434	-0.277111	0.856697	-0.0318341	-0.295094	0.22843
1059	RpoB	C	V83E	V	83	E	Aliphatic	Negative	No	No	2.921	No	22.523	11.3197	8.01608	19.2	-0.693	-0.048	0	-0.2385	b	38.7	3.88	0.288	0	0	0	b	43.5	3.93	0.224	0	0	0	-1.35	Reducedstability	-4.8	-0.05	0.064	0.997769	0.0556071	0	0.0962838	0.00999378	0.0494427	0.208692	-0.00369293	0.330093	0.423587
1060	RpoB	C	V83N	V	83	N	Aliphatic	Polar	No	No	2.921	No	22.523	11.3197	8.01608	19.2	-0.718	-0.338	0	1.7115	b	38.7	3.88	0.288	0	0	0	b	53.8	3.73	0.219	0	0	0	-1.24	Reducedstability	-15.1	0.15	0.069	0.604009	-0.29898	-0.357945	0.238224	0.0320858	-0.0133966	0.53394	-0.0661564	0.223647	0.318576
1061	RpoB	C	V83Q	V	83	Q	Aliphatic	Polar	No	No	2.921	No	22.523	11.3197	8.01608	19.2	-0.834	-0.196	0	1.719	b	38.7	3.88	0.288	0	0	0	b	41	4.05	0.229	0	0	0	-1.13	Reducedstability	-2.3	-0.17	0.059	0.651789	-0.544368	-0.627728	0.116151	0.0402185	0.071565	0.44144	-0.0963201	0.610512	0.646066
1062	RpoB	C	V83H	V	83	H	Aliphatic	Positive	No	No	2.921	No	22.523	11.3197	8.01608	19.2	-0.982	0.436	0	3.4395	b	38.7	3.88	0.288	0	0	0	b	44.8	4.02	0.262	1	0	0	-0.36	Reducedstability	-6.1	-0.14	0.026	0.729564	-0.615665	-0.706559	0.0392511	-0.0212114	0.319299	0.268783	0.00644039	0.486762	0.627442
1063	RpoB	C	V83K	V	83	K	Aliphatic	Positive	No	No	2.921	No	22.523	11.3197	8.01608	19.2	-0.913	-0.306	0	3.033	b	38.7	3.88	0.288	0	0	0	b	46.9	3.85	0.2	0	0	0	-0.85	Reducedstability	-8.2	0.03	0.088	0.336509	-0.648273	-0.701033	-0.180376	0.0515933	0.513895	-0.197581	-0.0315155	0.841873	0.661331
1064	RpoB	C	V83R	V	83	R	Aliphatic	Positive	No	No	2.921	No	22.523	11.3197	8.01608	19.2	-0.459	-0.422	0	2.382	b	38.7	3.88	0.288	0	0	0	b	51.6	3.87	0.198	0	0	0	-0.85	Reducedstability	-12.9	0.01	0.09	-0.185832	-1.38538	-1.50278	-0.50855	-0.399034	1.15643	-0.0956867	0.0708025	1.54783	0.647808
1065	RpoB	C	G84A	G	84	A	Aliphatic	Aliphatic	No	No	0.375	No	21.487	14.2143	7.05986	0.9	-0.414	-0.655	0	0.057	p	0.9	6.41	0.616	0	0	0	p	0.7	6.56	0.65	0	0	0	-0.09	Reducedstability	0.2	-0.15	-0.034	-1.11476	-0.0753234	0	-0.706477	-0.121187	0.88973	-1.07379	0.189526	0.0100729	-0.22729
1066	RpoB	C	G84T	G	84	T	Aliphatic	Polar	No	No	0.375	No	21.487	14.2143	7.05986	0.9	-0.779	-1.756	0	3.69	p	0.9	6.41	0.616	0	0	0	p	0.7	6.37	0.698	1	0	0	-2.06	Reducedstability	0.2	0.04	-0.082	2.42247	-0.62433	0.587467	-1.21768	0.0658159	2.02671	-1.42144	0.00268083	0.151564	0.403216
1067	RpoB	C	G84S	G	84	S	Aliphatic	Polar	No	No	0.375	No	21.487	14.2143	7.05986	0.9	-1.007	-1.517	0	3.6825	p	0.9	6.41	0.616	0	0	0	p	0.7	6.31	0.68	1	0	0	-1.79	Reducedstability	0.2	0.1	-0.064	-0.50271	-0.729426	-0.487034	-0.809992	-0.153083	1.69513	-0.371684	0.0153738	0.53616	-0.370116
1068	RpoB	C	G84C	G	84	C	Aliphatic	Polar	No	No	0.375	No	21.487	14.2143	7.05986	0.9	-0.546	-2.157	0	3.69	p	0.9	6.41	0.616	0	0	0	p	1	6.58	0.698	1	1	1	-0.81	Reducedstability	-0.1	-0.17	-0.082	1.31033	-0.0511565	-0.251109	-1.32045	-0.158743	1.02311	-1.69417	1.38447	0.961559	0.09871
1069	RpoB	C	G84V	G	84	V	Aliphatic	Aliphatic	No	No	0.375	No	21.487	14.2143	7.05986	0.9	0.224	-1.034	0	0.072	p	0.9	6.41	0.616	0	0	0	p	0.6	6.39	0	0	0	0	-0.86	Reducedstability	0.3	0.02	0.616	4.12243	-0.75465	0.496079	-1.84031	0.0293356	1.40024	-3.11201	6.8256	0.425548	0.544186
1070	RpoB	C	G84L	G	84	L	Aliphatic	Aliphatic	No	No	0.375	No	21.487	14.2143	7.05986	0.9	0.477	-1.231	0	0.0795	p	0.9	6.41	0.616	0	0	0	p	3.3	6.08	0.688	0	0	0	-0.95	Reducedstability	-2.4	0.33	-0.072	1.4902	-0.0999242	1.2039	-2.18965	0.0234565	1.94884	-4.07329	4.23352	0.685862	-0.109463
1071	RpoB	C	G84I	G	84	I	Aliphatic	Aliphatic	No	No	0.375	No	21.487	14.2143	7.05986	0.9	0.477	-1.231	0	0.0795	p	0.9	6.41	0.616	0	0	0	p	3.1	6.08	0.683	0	0	0	-1.26	Reducedstability	-2.2	0.33	-0.067	2.05886	-0.0848277	0.685637	-2.24194	0.056134	2.07271	-3.96799	1.46614	0.91806	0.536436
1072	RpoB	C	G84M	G	84	M	Aliphatic	Aliphatic	No	No	0.375	No	21.487	14.2143	7.05986	0.9	0.209	-1.485	0	0.072	p	0.9	6.41	0.616	0	0	0	p	2.6	5.93	0.679	1	1	0	-1.67	Reducedstability	-1.7	0.48	-0.063	2.58188	0.0171316	1.19594	-1.89673	0.151979	1.54069	-3.21786	3.7851	0.993605	0.101144
1073	RpoB	C	G84P	G	84	P	Aliphatic	Polar	No	No	0.375	No	21.487	14.2143	7.05986	0.9	0.224	-1.034	0	0.072	p	0.9	6.41	0.616	0	0	0	p	0.4	6.32	0.673	0	0	0	-2.16	Reducedstability	0.5	0.09	-0.057	-0.329637	0.886162	1.27789	-0.733905	0.399833	-0.429923	-1.69109	1.50482	-0.310145	-1.09218
1074	RpoB	C	G84F	G	84	F	Aliphatic	Aromatic	No	No	0.375	No	21.487	14.2143	7.05986	0.9	-0.5	-1.293	0	5.721	p	0.9	6.41	0.616	0	0	0	p	5.1	5.62	0.68	0	0	0	-1.66	Reducedstability	-4.2	0.79	-0.064	15.1705	-0.599148	-0.271964	-2.65264	-0.4116	1.75957	-4.20316	20.4549	0.711238	0.161794
1075	RpoB	C	G84Y	G	84	Y	Aliphatic	Aromatic	No	No	0.375	No	21.487	14.2143	7.05986	0.9	-0.598	-1.331	0	5.721	p	0.9	6.41	0.616	0	0	0	p	4.8	5.56	0	0	0	1	-1.74	Reducedstability	-3.9	0.85	0.616	3.65665	0.361357	1.57596	-1.85158	0.299487	1.51078	-2.93984	4.8586	-0.120783	0.154756
1076	RpoB	C	G84W	G	84	W	Aliphatic	Aromatic	No	No	0.375	No	21.487	14.2143	7.05986	0.9	-1.233	-1.688	0	8.553	p	0.9	6.41	0.616	0	0	0	p	12.5	5.37	0.625	0	0	1	-1.48	Reducedstability	-11.6	1.04	-0.009	4.37447	0.596701	1.42402	-1.96179	-1.04837	2.29272	-2.43314	4.27254	0.983723	0.493548
1077	RpoB	C	G84D	G	84	D	Aliphatic	Negative	No	No	0.375	No	21.487	14.2143	7.05986	0.9	-1.263	-1.889	0	-0.2235	p	0.9	6.41	0.616	0	0	0	p	2.1	6.25	0	1	1	1	-1.64	Reducedstability	-1.2	0.16	0.616	8.56384	-0.44966	-0.440834	-1.56854	0.869806	4.75933	-1.66971	5.02338	0.429476	-0.11409
1078	RpoB	C	G84E	G	84	E	Aliphatic	Negative	No	No	0.375	No	21.487	14.2143	7.05986	0.9	-1.143	-2.086	0	-0.216	p	0.9	6.41	0.616	0	0	0	p	2.8	5.87	0.693	1	1	1	-2.16	Reducedstability	-1.9	0.54	-0.077	3.71055	-0.283762	-0.0218189	-2.11046	0.291367	3.96104	-2.73568	2.55555	1.51583	-0.0395285
1079	RpoB	C	G84N	G	84	N	Aliphatic	Polar	No	No	0.375	No	21.487	14.2143	7.05986	0.9	-0.667	-1.783	0	1.734	p	0.9	6.41	0.616	0	0	0	p	1.7	6.07	0.679	1	1	1	-1.9	Reducedstability	-0.8	0.34	-0.063	6.3202	-0.412572	0.758605	-1.52246	0.0774047	2.46953	-1.60454	6.20733	0.268463	0.114437
1080	RpoB	C	G84Q	G	84	Q	Aliphatic	Polar	No	No	0.375	No	21.487	14.2143	7.05986	0.9	-0.553	-1.984	0	1.74	p	0.9	6.41	0.616	0	0	0	p	0.3	6.66	0.755	1	1	1	-2.22	Reducedstability	0.6	-0.25	-0.139	3.28987	-1.24812	-1.3412	-1.1985	1.12107	1.70212	-1.46489	4.34674	0.881434	0.40276
1081	RpoB	C	G84H	G	84	H	Aliphatic	Positive	No	No	0.375	No	21.487	14.2143	7.05986	0.9	-1.499	-0.83	0	3.462	p	0.9	6.41	0.616	0	0	0	p	3.1	5.9	0.69	1	1	1	-1.06	Reducedstability	-2.2	0.51	-0.074	3.84387	-1.1978	1.01257	-1.93866	-1.48578	3.4404	-1.9477	3.37255	1.86129	0.366039
1082	RpoB	C	G84K	G	84	K	Aliphatic	Positive	No	No	0.375	No	21.487	14.2143	7.05986	0.9	-0.594	-2.448	0	3.054	p	0.9	6.41	0.616	0	0	0	p	4	5.69	0.657	0	0	1	-2.86	Reducedstability	-3.1	0.72	-0.041	0.213655	-1.296	-0.675613	-1.62343	0.165882	1.70484	-2.86729	3.02207	1.75979	0.19781
1083	RpoB	C	G84R	G	84	R	Aliphatic	Positive	No	No	0.375	No	21.487	14.2143	7.05986	0.9	-0.788	-2.399	0	2.403	p	0.9	6.41	0.616	0	0	0	p	11.2	5.37	0.639	1	0	1	-1.96	Reducedstability	-10.3	1.04	-0.023	1.38504	-0.780057	-0.51016	-2.75401	-0.369292	4.12773	-3.02031	2.76093	1.88782	0.141893
1084	RpoB	C	G85A	G	85	A	Aliphatic	Aliphatic	No	No	-0.822	No	18.699	14.7137	6.50146	0	-0.749	-0.542	0	0.057	H	0	8.12	0.622	0	0	0	H	0	8.18	0.685	0	0	0	0.48	Increasedstability	0	-0.06	-0.063	0.78682	-0.0405428	0	-0.605095	-0.0132411	0.417098	-1.03483	2.53239	0	-0.4712
1085	RpoB	C	G85T	G	85	T	Aliphatic	Polar	No	No	-0.822	No	18.699	14.7137	6.50146	0	-1.305	-1.43	0	3.69	H	0	8.12	0.622	0	0	0	H	0	8.23	0.741	1	0	0	-1.96	Reducedstability	0	-0.11	-0.119	3.80839	-0.357769	-0.187	-0.538466	-0.0795887	1.2882	-0.542958	2.03804	0.615431	-0.232221
1086	RpoB	C	G85S	G	85	S	Aliphatic	Polar	No	No	-0.822	No	18.699	14.7137	6.50146	0	-1.559	-1.205	0	3.6825	H	0	8.12	0.622	0	0	0	H	0	8.2	0.709	1	0	0	-1.93	Reducedstability	0	-0.08	-0.087	1.88887	-0.0387971	-0.00961012	-0.769824	-0.00865689	1.51937	-0.430044	1.3682	0.529659	-0.2736
1087	RpoB	C	G85C	G	85	C	Aliphatic	Polar	No	No	-0.822	No	18.699	14.7137	6.50146	0	-0.962	-2.034	0	3.69	H	0	8.12	0.622	0	0	0	H	0	8.17	0.728	1	0	1	-0.56	Reducedstability	0	-0.05	-0.106	2.03361	-0.296907	-0.274407	-0.573362	0.0298741	0.473463	-0.581188	2.21699	0.911697	0.109876
1088	RpoB	C	G85V	G	85	V	Aliphatic	Aliphatic	No	No	-0.822	No	18.699	14.7137	6.50146	0	-0.052	-0.89	0	0.072	H	0	8.12	0.622	0	0	0	H	0	8.21	0.742	0	0	0	-0.28	Reducedstability	0	-0.09	-0.12	1.59466	-0.317134	-0.256882	-0.839722	0.00152694	0.55964	-1.64737	2.07325	0.491551	-0.246004
1089	RpoB	C	G85L	G	85	L	Aliphatic	Aliphatic	No	No	-0.822	No	18.699	14.7137	6.50146	0	0.233	-1.072	0	0.0795	H	0	8.12	0.622	0	0	0	H	0	8.12	0.78	0	0	0	0.18	Increasedstability	0	0	-0.158	7.28592	-0.2247	-0.101395	-2.01167	-0.000463986	0.828899	-3.78812	10.1859	1.02297	-0.3496
1090	RpoB	C	G85I	G	85	I	Aliphatic	Aliphatic	No	No	-0.822	No	18.699	14.7137	6.50146	0	0.233	-1.072	0	0.0795	H	0	8.12	0.622	0	0	0	H	0	8.84	0.771	0	0	0	-0.27	Reducedstability	0	-0.72	-0.149	12.6334	-0.663168	1.20187	-2.20218	0.0955542	0.992578	-3.93694	15.9162	0.762069	-0.2736
1091	RpoB	C	G85M	G	85	M	Aliphatic	Aliphatic	No	No	-0.822	No	18.699	14.7137	6.50146	0	-0.047	-1.502	0	0.072	H	0	8.12	0.622	0	0	0	H	0	8.13	0.767	1	0	0	-0.96	Reducedstability	0	-0.01	-0.145	2.09904	-0.608996	0.494488	-2.44364	0.445392	0.356131	-4.65182	6.45607	1.39117	-0.1672
1092	RpoB	C	G85P	G	85	P	Aliphatic	Polar	No	No	-0.822	No	18.699	14.7137	6.50146	0	-0.052	-0.89	0	0.072	H	0	8.12	0.622	0	0	0	H	0	7.82	0.734	0	0	0	-3.42	Reducedstability	0	0.3	-0.112	10.253	0.887907	0.699804	-0.288871	0.58528	-0.566842	-1.1444	11.8798	-0.296992	-1.47171
1093	RpoB	C	G85F	G	85	F	Aliphatic	Aromatic	No	No	-0.822	No	18.699	14.7137	6.50146	0	-0.657	-1.363	0	5.721	H	0	8.12	0.622	0	0	0	H	0	9.48	0.775	0	0	0	-1.12	Reducedstability	0	-1.36	-0.153	4.76918	-0.156296	0.628862	-2.15074	-0.586544	1.76308	-3.14326	7.44322	0.80742	-0.0303999
1094	RpoB	C	G85Y	G	85	Y	Aliphatic	Aromatic	No	No	-0.822	No	18.699	14.7137	6.50146	0	-0.825	-1.4	0	5.721	H	0	8.12	0.622	0	0	0	H	0.2	9.38	0.767	0	0	0	-1.51	Reducedstability	-0.2	-1.26	-0.145	3.32732	1.35534	1.28069	-1.61259	-0.0828827	1.29538	-2.45834	4.62907	-0.815108	-0.232967
1095	RpoB	C	G85W	G	85	W	Aliphatic	Aromatic	No	No	-0.822	No	18.699	14.7137	6.50146	0	-1.412	-1.837	0	8.553	H	0	8.12	0.622	0	0	0	H	16.6	7.79	0.616	0	0	1	-1.71	Reducedstability	-16.6	0.33	0.006	30.9594	-0.321774	1.50878	-2.59376	-1.76739	3.57273	-3.33124	33.1151	0.674298	0.0581249
1096	RpoB	C	G85D	G	85	D	Aliphatic	Negative	No	No	-0.822	No	18.699	14.7137	6.50146	0	-1.917	-1.636	0	-0.2235	H	0	8.12	0.622	0	0	0	H	0.1	8.22	0.754	1	1	1	-2.2	Reducedstability	-0.1	-0.1	-0.132	4.92467	-0.339608	0.767385	-0.7136	0.315571	3.79931	-0.257945	1.46886	0.337281	-0.216093
1097	RpoB	C	G85E	G	85	E	Aliphatic	Negative	No	No	-0.822	No	18.699	14.7137	6.50146	0	-1.77	-1.816	0	-0.216	H	0	8.12	0.622	0	0	0	H	0	8.29	0.763	1	0	1	-2.05	Reducedstability	0	-0.17	-0.141	4.7477	-0.312035	-0.166144	-1.2038	0.584666	3.96181	-1.07997	2.28441	1.47249	-0.351909
1098	RpoB	C	G85N	G	85	N	Aliphatic	Polar	No	No	-0.822	No	18.699	14.7137	6.50146	0	-1.229	-1.434	0	1.734	H	0	8.12	0.622	0	0	0	H	0	8.42	0.743	1	0	1	-2.55	Reducedstability	0	-0.3	-0.121	8.10459	-0.138474	0.0112576	-1.39901	-0.0523426	2.63945	-1.27496	7.48577	0.712826	-0.0531999
1099	RpoB	C	G85Q	G	85	Q	Aliphatic	Polar	No	No	-0.822	No	18.699	14.7137	6.50146	0	-1.091	-1.657	0	1.74	H	0	8.12	0.622	0	0	0	H	0	8.3	0.761	0	1	1	-1.92	Reducedstability	0	-0.18	-0.139	9.71664	-0.102701	0.00628907	-2.06024	-0.00856394	3.08077	-2.5912	7.85684	1.83467	-0.2888
1100	RpoB	C	G85H	G	85	H	Aliphatic	Positive	No	No	-0.822	No	18.699	14.7137	6.50146	0	-1.766	-0.792	0	3.462	H	0	8.12	0.622	0	0	0	H	0.1	8.35	0.772	1	0	1	-1.84	Reducedstability	-0.1	-0.23	-0.15	5.68142	0.0436862	0.243404	-2.08712	-0.0673109	2.77936	-2.46354	5.85343	1.07721	-0.132523
1101	RpoB	C	G85K	G	85	K	Aliphatic	Positive	No	No	-0.822	No	18.699	14.7137	6.50146	0	-1.053	-2.034	0	3.054	H	0	8.12	0.622	0	0	0	H	0.1	9.33	0.765	0	0	0	-3.12	Reducedstability	-0.1	-1.21	-0.143	11.4326	-0.203175	-0.10906	-2.19408	0.151892	4.07915	-3.15708	7.90596	1.92912	-0.266
1102	RpoB	C	G85R	G	85	R	Aliphatic	Positive	No	No	-0.822	No	18.699	14.7137	6.50146	0	-1.16	-1.906	0	2.403	H	0	8.12	0.622	0	0	0	H	2	6.69	0.661	1	0	1	-1.81	Reducedstability	-2	1.43	-0.039	2.46669	0.277064	0.473591	-2.0841	-1.4933	3.27919	-1.59008	1.31919	1.76234	-0.214177
1103	RpoB	C	L86G	L	86	G	Aliphatic	Aliphatic	No	No	-0.655	No	20.536	17.0382	2.74571	6.7	-3.156	-0.568	0	0.021	H	6.7	8.82	0.405	0	0	0	H	59.3	7.7	0.326	0	0	0	-3.78	Reducedstability	-52.6	1.12	0.079	3.73555	0.0674062	3.06965e-05	2.03681	9.15328e-07	-1.44004	3.88724	-0.00536345	-1.15367	0.343279
1104	RpoB	C	L86A	L	86	A	Aliphatic	Aliphatic	No	No	-0.655	No	20.536	17.0382	2.74571	6.7	-2.61	-0.59	0	0.0285	H	6.7	8.82	0.405	0	0	0	H	25.1	7.73	0.322	0	0	0	-3.25	Reducedstability	-18.4	1.09	0.083	3.045	0.0459215	-3.06965e-05	1.61853	0.0189932	-0.614752	3.15244	0.0589223	-1.11179	-0.125322
1105	RpoB	C	L86T	L	86	T	Aliphatic	Polar	No	No	-0.655	No	20.536	17.0382	2.74571	6.7	-2.88	-0.104	0	3.6615	H	6.7	8.82	0.405	0	0	0	H	14.3	7.65	0.374	0	0	0	-2.96	Reducedstability	-7.6	1.17	0.031	1.85965	-0.465133	-0.536309	1.08725	-1.81899e-12	-0.360531	2.55123	-0.00772163	-0.51971	0.107582
1106	RpoB	C	L86S	L	86	S	Aliphatic	Polar	No	No	-0.655	No	20.536	17.0382	2.74571	6.7	-3.268	-0.066	0	3.654	H	6.7	8.82	0.405	0	0	0	H	22.7	7.93	0	0	0	0	-3.78	Reducedstability	-16	0.89	0.405	2.65662	-0.537138	-0.612647	1.43878	-3.60387e-11	-0.500635	3.37679	-0.0128997	-0.57328	0.0722134
1107	RpoB	C	L86C	L	86	C	Aliphatic	Polar	No	No	-0.655	No	20.536	17.0382	2.74571	6.7	-2.161	0.172	0	3.6615	H	6.7	8.82	0.405	0	0	0	H	10.7	8.22	0.343	0	0	1	-1.41	Reducedstability	-4	0.6	0.062	3.18531	-0.0716962	-0.130056	1.02956	-2.24532e-11	-0.381419	2.39529	-0.0190442	-0.0736197	0.437017
1108	RpoB	C	L86V	L	86	V	Aliphatic	Aliphatic	No	No	-0.655	No	20.536	17.0382	2.74571	6.7	-1.547	-0.628	0	0.0435	H	6.7	8.82	0.405	0	0	0	H	7.5	8.37	0.37	0	0	0	-3.05	Reducedstability	-0.8	0.45	0.035	1.7664	0.00161008	0	0.733024	-1.13687e-13	-0.128797	1.51446	0.0663618	-0.585972	0.112326
1109	RpoB	C	L86I	L	86	I	Aliphatic	Aliphatic	No	No	-0.655	No	20.536	17.0382	2.74571	6.7	-1.047	-0.643	0	0.0495	H	6.7	8.82	0.405	0	0	0	H	5.8	8.66	0.395	0	0	0	-0.51	Reducedstability	0.9	0.16	0.01	0.328619	-0.0150428	3.06965e-05	0.0464717	9.03651e-07	0.0464227	0.134324	0.0187029	-0.0222554	0.0857044
1110	RpoB	C	L86M	L	86	M	Aliphatic	Aliphatic	No	No	-0.655	No	20.536	17.0382	2.74571	6.7	-1.06	-0.219	0	0.0435	H	6.7	8.82	0.405	0	0	0	H	5.6	9.32	0.362	0	0	0	-0.99	Reducedstability	1.1	-0.5	0.043	-0.0786589	0.00268056	0	-0.163996	-6.69047e-11	-0.31745	-0.266194	-0.00441662	0.460127	0.203833
1111	RpoB	C	L86P	L	86	P	Aliphatic	Polar	No	No	-0.655	No	20.536	17.0382	2.74571	6.7	-1.547	-0.628	0	0.0435	H	6.7	8.82	0.405	0	0	0	H	12.1	7.76	0.408	0	0	0	-4.31	Reducedstability	-5.4	1.06	-0.003	5.88862	0.967591	-3.78596e-05	1.22977	0.00552665	-0.684066	2.34522	3.4856	-0.852896	-0.609744
1112	RpoB	C	L86F	L	86	F	Aliphatic	Aromatic	No	No	-0.655	No	20.536	17.0382	2.74571	6.7	-1.556	-0.252	0	5.6925	H	6.7	8.82	0.405	0	0	0	H	6.6	9.76	0.422	0	0	0	-1.26	Reducedstability	0.1	-0.94	-0.017	1.20293	-0.00284915	0	-0.357391	-5.74687e-11	-0.295953	-0.547894	2.06912	0.00816647	0.327143
1113	RpoB	C	L86Y	L	86	Y	Aliphatic	Aromatic	No	No	-0.655	No	20.536	17.0382	2.74571	6.7	-1.537	-0.272	0	5.6925	H	6.7	8.82	0.405	0	0	0	H	5.5	8.12	0.52	0	0	0	-1.96	Reducedstability	1.2	0.7	-0.115	1.62044	-0.0191486	-3.06965e-05	-0.598718	0.0617602	0.412182	-0.503556	1.85037	0.062102	0.360061
1114	RpoB	C	L86W	L	86	W	Aliphatic	Aromatic	No	No	-0.655	No	20.536	17.0382	2.74571	6.7	-1.75	-0.177	0	8.5245	H	6.7	8.82	0.405	0	0	0	H	4.3	8.68	0.511	0	0	0	-1.73	Reducedstability	2.4	0.14	-0.106	-1.40192	-0.00911498	-3.06965e-05	-1.26855	-8.77741e-07	0.466023	-1.94551	0.571739	0.394038	0.373658
1115	RpoB	C	L86D	L	86	D	Aliphatic	Negative	No	No	-0.655	No	20.536	17.0382	2.74571	6.7	-2.298	0.375	0	-0.252	H	6.7	8.82	0.405	0	0	0	H	10.7	8.37	0.359	0	0	1	-4.07	Reducedstability	-4	0.45	0.046	3.27599	0.0317555	0	1.0653	0.0385284	0.650106	2.53718	-0.0211977	-0.550732	0.118425
1116	RpoB	C	L86E	L	86	E	Aliphatic	Negative	No	No	-0.655	No	20.536	17.0382	2.74571	6.7	-2.079	0.336	0	-0.2445	H	6.7	8.82	0.405	0	0	0	H	8.1	8.08	0.41	0	0	1	-2.22	Reducedstability	-1.4	0.74	-0.005	3.47904	0.0149613	0	0.403539	-0.451896	1.86987	1.51172	-0.013068	0.339564	-0.0114118
1117	RpoB	C	L86N	L	86	N	Aliphatic	Polar	No	No	-0.655	No	20.536	17.0382	2.74571	6.7	-2.46	-0.272	0	1.704	H	6.7	8.82	0.405	0	0	0	H	10.1	8.53	0.358	0	0	1	-3.63	Reducedstability	-3.4	0.29	0.047	2.02212	-0.56338	-0.616203	0.783721	6.72458e-11	0.109485	2.36864	-0.0197219	-0.332286	0.292588
1118	RpoB	C	L86Q	L	86	Q	Aliphatic	Polar	No	No	-0.655	No	20.536	17.0382	2.74571	6.7	-2.307	-0.134	0	1.7115	H	6.7	8.82	0.405	0	0	0	H	6.8	8	0.41	0	0	0	-2.07	Reducedstability	-0.1	0.82	-0.005	2.28886	-0.612656	-0.56747	0.249768	-8.63452e-11	0.946228	1.38646	-0.00991301	0.825594	0.0681072
1119	RpoB	C	L86H	L	86	H	Aliphatic	Positive	No	No	-0.655	No	20.536	17.0382	2.74571	6.7	-2.342	0.563	0	3.4335	H	6.7	8.82	0.405	0	0	0	H	5.5	9.75	0.394	0	0	0	-1.87	Reducedstability	1.2	-0.93	0.011	2.64351	0.0011277	0	0.163158	-1.44951e-11	0.84606	1.04382	0.144225	-0.0769369	0.407919
1120	RpoB	C	L86K	L	86	K	Aliphatic	Positive	No	No	-0.655	No	20.536	17.0382	2.74571	6.7	-2.17	0.045	0	3.0255	H	6.7	8.82	0.405	0	0	0	H	5.6	9.91	0.372	0	0	0	-3.01	Reducedstability	1.1	-1.09	0.033	2.95118	-0.000735133	0	0.06955	0.0328856	1.49649	0.649811	-0.0218657	0.467948	0.0760952
1121	RpoB	C	L86R	L	86	R	Aliphatic	Positive	No	No	-0.655	No	20.536	17.0382	2.74571	6.7	-1.846	-0.036	0	2.3745	H	6.7	8.82	0.405	0	0	0	H	4.3	8.97	0.456	0	0	1	-2.75	Reducedstability	2.4	-0.15	-0.051	3.1461	0.00399993	0	-0.768685	-0.196243	2.17502	0.252661	-0.0095933	1.08582	0.132081
1122	RpoB	C	E87G	E	87	G	Negative	Aliphatic	No	No	0.657	No	21.453	14.4943	4.13316	25.9	-1.412	-0.744	0	0.3165	H	25.9	4.03	0.393	1	1	0	H	46.1	5.05	0.4	0	0	0	-1.85	Reducedstability	-20.2	-1.02	-0.007	1.96403	1.0098	0.879	0.985475	0.144698	-1.40457	1.35651	-0.0171027	-1.39428	0.347112
1123	RpoB	C	E87A	E	87	A	Negative	Aliphatic	No	No	0.657	No	21.453	14.4943	4.13316	25.9	-0.984	-0.59	0	0.324	H	25.9	4.03	0.393	1	1	0	H	34.7	4.13	0.399	0	0	0	-0.66	Reducedstability	-8.8	-0.1	-0.006	0.715954	0.868912	0.822023	0.561263	0.146951	-0.981613	0.676015	-0.0294101	-1.28947	-0.122471
1124	RpoB	C	E87T	E	87	T	Negative	Polar	No	No	0.657	No	21.453	14.4943	4.13316	25.9	-1.253	-1.398	0	3.957	H	25.9	4.03	0	1	1	0	H	24.3	4.25	0.12	0	0	0	-2.09	Reducedstability	1.6	-0.22	-0.12	1.80617	0.889051	1.97103	0.848621	0.88633	-1.76155	0.883108	0.00481613	-1.98117	0.0992331
1125	RpoB	C	E87S	E	87	S	Negative	Polar	No	No	0.657	No	21.453	14.4943	4.13316	25.9	-1.642	-1.548	0	3.9495	H	25.9	4.03	0.393	1	1	0	H	30.5	4.29	0.385	0	0	0	-2.33	Reducedstability	-4.6	-0.26	0.008	1.54107	0.211769	1.5682	0.96368	0.740742	-2.10598	1.16898	0.513928	-1.66924	0.0725677
1126	RpoB	C	E87C	E	87	C	Negative	Polar	No	No	0.657	No	21.453	14.4943	4.13316	25.9	-0.483	-0.761	0	3.957	H	25.9	4.03	0.393	1	1	0	H	29.4	4.28	0.368	0	0	0	-1.02	Reducedstability	-3.5	-0.25	0.025	1.87679	0.419477	2.12005	0.45702	0.25937	-1.06019	0.630279	-0.144863	-1.41047	0.43879
1127	RpoB	C	E87V	E	87	V	Negative	Aliphatic	No	No	0.657	No	21.453	14.4943	4.13316	25.9	-0.167	-0.289	0	0.339	H	25.9	4.03	0.393	1	1	0	H	24.7	4.25	0.384	0	0	0	-0.79	Reducedstability	1.2	-0.22	0.009	0.783948	0.879776	1.91241	0.592119	0.911583	-1.98657	0.204133	-0.008582	-1.83084	0.100309
1128	RpoB	C	E87L	E	87	L	Negative	Aliphatic	No	No	0.657	No	21.453	14.4943	4.13316	25.9	0.211	-0.147	0	0.345	H	25.9	4.03	0.393	1	1	0	H	25.2	4.34	0.363	0	0	0	-0.3	Reducedstability	0.699999	-0.31	0.03	-0.05417	0.873279	1.93347	-0.206078	0.858946	-1.24383	-1.03347	0.00447105	-1.37448	0.0656545
1129	RpoB	C	E87I	E	87	I	Negative	Aliphatic	No	No	0.657	No	21.453	14.4943	4.13316	25.9	0.211	-0.147	0	0.345	H	25.9	4.03	0	1	1	0	H	24.8	4.23	0	0	0	0	-0.65	Reducedstability	1.1	-0.2	0	-0.322277	0.417966	1.57811	-0.28022	0.235978	-0.476003	-0.939839	-0.000904209	-1.03744	0.0774308
1130	RpoB	C	E87M	E	87	M	Negative	Aliphatic	No	No	0.657	No	21.453	14.4943	4.13316	25.9	0.779	0.685	0	0.339	H	25.9	4.03	0	1	1	0	H	29.8	4.42	0.325	1	0	0	-0.69	Reducedstability	-3.9	-0.39	-0.325	-0.895554	0.552592	1.67623	-0.417472	0.822408	-1.27543	-1.40306	0.00682042	-1.22315	0.336526
1131	RpoB	C	E87P	E	87	P	Negative	Polar	No	No	0.657	No	21.453	14.4943	4.13316	25.9	-0.167	-0.289	0	0.339	H	25.9	4.03	0	1	1	0	H	19.5	4.61	0	0	0	0	-3.21	Reducedstability	6.4	-0.58	0	-1.39363	0.816323	0.869684	0.127503	0.122862	-1.31461	-0.20763	0.474688	-1.09244	-1.25032
1132	RpoB	C	E87F	E	87	F	Negative	Aromatic	No	No	0.657	No	21.453	14.4943	4.13316	25.9	-0.316	-0.771	0	5.988	H	25.9	4.03	0.393	1	1	0	H	27.4	4.26	0.35	0	0	0	-1.24	Reducedstability	-1.5	-0.23	0.043	0.260065	0.425976	2.29013	-0.454958	0.886421	-1.08373	-1.15527	0.130201	-1.14336	0.27097
1133	RpoB	C	E87Y	E	87	Y	Negative	Aromatic	No	No	0.657	No	21.453	14.4943	4.13316	25.9	-0.02	-0.767	0	5.988	H	25.9	4.03	0.393	1	1	0	H	27.1	4.43	0.356	1	0	0	-0.35	Reducedstability	-1.2	-0.4	0.037	-0.00281724	0.832278	0.879	-0.765018	0.274943	0.153962	-1.14217	0.00647697	-0.691535	0.389336
1134	RpoB	C	E87W	E	87	W	Negative	Aromatic	No	No	0.657	No	21.453	14.4943	4.13316	25.9	-0.059	-0.982	0	8.82	H	25.9	4.03	0.393	1	1	0	H	32.9	4.67	0.312	0	0	0	-0.35	Reducedstability	-7	-0.64	0.081	-0.877982	0.824782	0.878911	-1.16617	0.157782	0.344909	-1.88873	0.0212325	-0.766763	0.569365
1135	RpoB	C	E87D	E	87	D	Negative	Negative	No	No	0.657	No	21.453	14.4943	4.13316	25.9	-1.165	-0.482	0	0.0435	H	25.9	4.03	0	1	1	0	H	28.4	4.29	0	0	0	0	-1.72	Reducedstability	-2.5	-0.26	0	1.81472	0.456246	1.46387	0.364793	0.383259	0.0780342	0.587498	-0.0023312	-1.60716	0.141029
1136	RpoB	C	E87N	E	87	N	Negative	Polar	No	No	0.657	No	21.453	14.4943	4.13316	25.9	-1.179	-1.684	0	1.9995	H	25.9	4.03	0.393	1	1	0	H	30.3	4.15	0.406	0	0	0	-2.39	Reducedstability	-4.4	-0.12	-0.013	1.49457	0.427685	1.18321	0.217863	0.212592	-0.336101	0.478298	-0.390797	-0.756592	0.31926
1137	RpoB	C	E87Q	E	87	Q	Negative	Polar	No	No	0.657	No	21.453	14.4943	4.13316	25.9	-0.968	-1.203	0	2.007	H	25.9	4.03	0.393	1	1	0	H	32.6	4.34	0.338	1	1	0	-0.12	Reducedstability	-6.7	-0.31	0.055	0.944049	0.309647	0.030824	-0.00131539	0.854786	-0.681727	0.00182447	1.127e-05	0.328505	0.0698434
1138	RpoB	C	E87H	E	87	H	Negative	Positive	No	No	0.657	No	21.453	14.4943	4.13316	25.9	-0.627	0.509	0	3.7275	H	25.9	4.03	0.393	1	1	0	H	25.9	4.34	0.356	0	0	0	-1.41	Reducedstability	0	-0.31	0.037	1.06096	0.582911	0.611439	-0.46587	0.089833	0.607402	-0.341013	-0.143683	-0.431319	0.440446
1139	RpoB	C	E87K	E	87	K	Negative	Positive	No	No	0.657	No	21.453	14.4943	4.13316	25.9	-0.634	-0.225	0	3.321	H	25.9	4.03	0.393	1	1	0	H	18.7	4.18	0.38	0	0	1	-1	Reducedstability	7.2	-0.15	0.013	0.723619	0.678713	1.89921	0.423823	1.03878	-1.85307	0.0732734	-0.562879	-1.25907	0.236923
1140	RpoB	C	E87R	E	87	R	Negative	Positive	No	No	0.657	No	21.453	14.4943	4.13316	25.9	-0.481	-0.064	0	2.67	H	25.9	4.03	0	1	1	0	H	37	4.57	0	0	0	0	-1.28	Reducedstability	-11.1	-0.54	0	1.04385	0.0519653	-0.172154	-0.373602	1.37387	0.0169178	-0.191761	-0.0268478	-0.121594	0.272959
1141	RpoB	C	E88G	E	88	G	Negative	Aliphatic	No	No	-0.467	No	16.068	13.4596	5.65322	89	-1.525	-0.87	0	0.3165	H	11.9	4.96	0.463	1	0	0	H	15.5	5.27	0.459	0	0	0	-3.15	Reducedstability	-3.6	-0.31	0.004	1.36643	0.215602	1.7565	1.41322	0.344892	-2.5302	1.6686	-0.030756	-2.1701	0.314971
1142	RpoB	C	E88A	E	88	A	Negative	Aliphatic	No	No	-0.467	No	16.068	13.4596	5.65322	89	-1.136	-0.754	0	0.324	H	11.9	4.96	0.463	1	0	0	H	6.8	4.8	0.453	0	0	0	0.66	Increasedstability	5.1	0.16	0.01	0.441795	0.456464	0.840157	1.13008	0.310326	-1.77728	1.32261	-0.207798	-1.86942	-0.119541
1143	RpoB	C	E88T	E	88	T	Negative	Polar	No	No	-0.467	No	16.068	13.4596	5.65322	89	-1.575	-1.498	0	3.957	H	11.9	4.96	0.463	1	0	0	H	6.3	4.82	0.481	1	0	1	-0.98	Reducedstability	5.6	0.14	-0.018	0.858405	-0.56875	1.33806	0.637057	0.649094	-1.28416	0.815141	-0.124714	-1.19121	0.0690574
1144	RpoB	C	E88S	E	88	S	Negative	Polar	No	No	-0.467	No	16.068	13.4596	5.65322	89	-1.912	-1.585	0	3.9495	H	11.9	4.96	0.463	1	0	0	H	7	4.86	0.467	1	0	1	-1.36	Reducedstability	4.9	0.1	-0.004	0.555689	0.582745	-0.669265	0.570616	-0.096668	-0.692218	1.26711	-0.0856209	-1.03119	0.327385
1145	RpoB	C	E88C	E	88	C	Negative	Polar	No	No	-0.467	No	16.068	13.4596	5.65322	89	-0.686	-1.293	0	3.957	H	11.9	4.96	0.463	1	0	0	H	6.6	4.64	0.45	1	0	0	-0.86	Reducedstability	5.3	0.32	0.013	0.952226	0.0567153	1.23999	0.550546	0.167475	-1.59789	0.626386	-0.0341177	-1.08409	0.60797
1146	RpoB	C	E88V	E	88	V	Negative	Aliphatic	No	No	-0.467	No	16.068	13.4596	5.65322	89	-0.397	-0.54	0	0.339	H	11.9	4.96	0.463	1	0	0	H	5.6	4.69	0.482	0	0	0	0.85	Increasedstability	6.3	0.27	-0.019	0.725157	-0.0975916	2.15061	0.346622	0.591929	-1.63677	-0.100066	-0.282567	-1.11195	0.0724105
1147	RpoB	C	E88L	E	88	L	Negative	Aliphatic	No	No	-0.467	No	16.068	13.4596	5.65322	89	-0.057	-0.445	0	0.345	H	11.9	4.96	0.463	1	0	0	H	9.1	5	0.47	0	0	0	-0.12	Reducedstability	2.8	-0.04	-0.007	-0.328468	-0.0253823	1.89526	-0.32632	0.203422	-0.545909	-1.01918	0.0193571	-0.937274	-0.038
1148	RpoB	C	E88I	E	88	I	Negative	Aliphatic	No	No	-0.467	No	16.068	13.4596	5.65322	89	-0.057	-0.445	0	0.345	H	11.9	4.96	0.463	1	0	0	H	7.6	5	0.498	0	0	0	-0.37	Reducedstability	4.3	-0.04	-0.035	0.106497	-0.112162	2.02467	-0.183741	0.375561	-1.26529	-1.0251	0.100709	-0.438611	0.046319
1149	RpoB	C	E88M	E	88	M	Negative	Aliphatic	No	No	-0.467	No	16.068	13.4596	5.65322	89	0.568	0.015	0	0.339	H	11.9	4.96	0.463	1	0	0	H	15.1	4.98	0.455	1	0	0	-0.95	Reducedstability	-3.2	-0.02	0.008	-0.467334	-0.0860622	2.02953	-0.453112	0.493372	-1.43587	-1.10621	-0.142719	-0.528656	0.3496
1150	RpoB	C	E88P	E	88	P	Negative	Polar	No	No	-0.467	No	16.068	13.4596	5.65322	89	-0.397	-0.54	0	0.339	H	11.9	4.96	0.463	1	0	0	H	5.5	4.92	0.515	0	0	0	-1.56	Reducedstability	6.4	0.04	-0.052	5.21758	1.38117	1.92449	0.562658	0.370426	-2.01866	0.21911	4.37187	-1.9977	-0.501157
1151	RpoB	C	E88F	E	88	F	Negative	Aromatic	No	No	-0.467	No	16.068	13.4596	5.65322	89	-0.782	-0.753	0	5.988	H	11.9	4.96	0.463	1	0	0	H	32.6	4.16	0.451	0	0	0	-1.54	Reducedstability	-20.7	0.8	0.012	-0.277346	0.314953	0.376013	-1.17049	0.877959	0.170333	-1.65653	0.53544	-0.549246	0.263682
1152	RpoB	C	E88Y	E	88	Y	Negative	Aromatic	No	No	-0.467	No	16.068	13.4596	5.65322	89	-0.558	-0.662	0	5.988	H	11.9	4.96	0.463	1	0	0	H	34.3	4.36	0.433	0	0	0	-1.3	Reducedstability	-22.4	0.6	0.03	0.410289	0.286918	0.941252	-1.18147	0.511753	0.714332	-1.26002	0.128304	-0.615801	0.257856
1153	RpoB	C	E88W	E	88	W	Negative	Aromatic	No	No	-0.467	No	16.068	13.4596	5.65322	89	-0.651	-0.859	0	8.82	H	11.9	4.96	0.463	1	0	0	H	39.1	4.22	0.405	0	0	0	-1.56	Reducedstability	-27.2	0.74	0.058	1.30512	-0.00914135	1.90905	-0.9133	0.22579	0.506082	-1.19948	0.274551	-0.34296	0.38005
1154	RpoB	C	E88D	E	88	D	Negative	Negative	No	No	-0.467	No	16.068	13.4596	5.65322	89	-1.412	-0.734	0	0.0435	H	11.9	4.96	0.463	1	0	0	H	7	4.79	0.486	1	0	1	-1.23	Reducedstability	4.9	0.17	-0.023	1.75551	0.00605384	2.0863	0.370783	0.115977	-0.102817	0.515021	-0.0131655	-1.20858	0.1444
1155	RpoB	C	E88N	E	88	N	Negative	Polar	No	No	-0.467	No	16.068	13.4596	5.65322	89	-1.475	-1.418	0	1.9995	H	11.9	4.96	0.463	1	0	0	H	6.9	4.91	0.482	1	0	1	-0.71	Reducedstability	5	0.05	-0.019	-0.0543558	0.730842	-1.75906	0.138416	0.105469	-0.583436	0.401765	0.173968	-0.0500686	0.238424
1156	RpoB	C	E88Q	E	88	Q	Negative	Polar	No	No	-0.467	No	16.068	13.4596	5.65322	89	-1.298	-1.217	0	2.007	H	11.9	4.96	0.463	1	0	0	H	11.6	5.03	0.487	1	0	1	-0.08	Reducedstability	0.3	-0.07	-0.024	-0.0343768	-0.649396	-0.233007	-0.0985634	0.213768	-0.385639	-0.0487756	-0.0137778	0.634739	0.137665
1157	RpoB	C	E88H	E	88	H	Negative	Positive	No	No	-0.467	No	16.068	13.4596	5.65322	89	-1.105	0.135	0	3.7275	H	11.9	4.96	0.463	1	0	0	H	10.8	4.83	0.48	0	0	1	-0.76	Reducedstability	1.1	0.13	-0.017	-0.577886	0.0399214	-1.12855	-0.184757	0.126711	-0.155499	-0.0967462	-0.00592197	-0.00634346	0.353403
1158	RpoB	C	E88K	E	88	K	Negative	Positive	No	No	-0.467	No	16.068	13.4596	5.65322	89	-1.086	-0.915	0	3.321	H	11.9	4.96	0.463	1	0	0	H	13.5	5.04	0.456	0	0	0	-1.65	Reducedstability	-1.6	-0.08	0.007	0.831369	-0.841482	1.20422	-0.713608	0.445455	1.21075	-1.07725	0.018649	-0.053916	0.0942001
1159	RpoB	C	E88R	E	88	R	Negative	Positive	No	No	-0.467	No	16.068	13.4596	5.65322	89	-0.906	-0.792	0	2.67	H	11.9	4.96	0.463	1	0	0	H	18.5	5.37	0.428	1	0	0	-1.51	Reducedstability	-6.6	-0.41	0.035	0.876962	-0.187	1.77764	-0.83644	-0.946718	0.851039	-0.428607	-0.05785	-0.117079	-0.0494164
1160	RpoB	C	V89G	V	89	G	Aliphatic	Aliphatic	No	No	0.403	No	15.812	19.3329	2.7879	1.8	-2.502	-0.547	0	0.0285	H	1.8	6.99	0.459	0	0	0	H	27.3	6.41	0.373	0	0	0	-2.72	Reducedstability	-25.5	0.58	0.086	3.52208	0.0829461	0	1.97199	0.277208	-1.67552	3.37573	-0.0162595	-0.745853	0.26032
1161	RpoB	C	V89A	V	89	A	Aliphatic	Aliphatic	No	No	0.403	No	15.812	19.3329	2.7879	1.8	-2.053	-0.659	0	0.036	H	1.8	6.99	0.459	0	0	0	H	2.6	7.19	0.388	0	0	0	-0.88	Reducedstability	-0.8	-0.2	0.071	1.93593	0.0737094	0	1.32899	0.201368	-1.09195	2.30829	-0.00385809	-0.650972	-0.2204
1162	RpoB	C	V89T	V	89	T	Aliphatic	Polar	No	No	0.403	No	15.812	19.3329	2.7879	1.8	-2.294	-0.953	0	3.669	H	1.8	6.99	0.459	0	0	0	H	1.6	7.38	0.451	0	0	1	-2.37	Reducedstability	0.2	-0.39	0.008	0.865399	-0.5885	-1.19039	0.71132	0.617815	0.0393261	1.77942	0.301062	-0.790727	1.13826e-07
1163	RpoB	C	V89S	V	89	S	Aliphatic	Polar	No	No	0.403	No	15.812	19.3329	2.7879	1.8	-2.539	-0.768	0	3.6615	H	1.8	6.99	0.459	0	0	0	H	2.8	6.78	0.381	0	0	0	-2.59	Reducedstability	-1	0.21	0.078	2.29218	-0.540068	-0.6315	1.14528	0.239816	-0.438152	2.63253	-0.016863	-0.0650402	-0.0228
1164	RpoB	C	V89C	V	89	C	Aliphatic	Polar	No	No	0.403	No	15.812	19.3329	2.7879	1.8	-1.66	-1.176	0	3.669	H	1.8	6.99	0.459	0	0	0	H	1.6	7.27	0.434	0	0	1	-0.31	Reducedstability	0.2	-0.28	0.025	1.7567	-0.122852	-0.193837	0.507807	0.0770933	-0.625589	1.4242	0.0139696	0.336652	0.342
1165	RpoB	C	V89L	V	89	L	Aliphatic	Aliphatic	No	No	0.403	No	15.812	19.3329	2.7879	1.8	-0.837	-1.051	0	0.057	H	1.8	6.99	0.459	0	0	0	H	3.3	6.19	0.501	0	0	0	0.23	Increasedstability	-1.5	0.8	-0.042	-0.787099	-0.0293047	0	-0.67361	-0.071206	0.438498	-1.25477	0.338115	0.529094	-0.0988
1166	RpoB	C	V89I	V	89	I	Aliphatic	Aliphatic	No	No	0.403	No	15.812	19.3329	2.7879	1.8	-0.837	-1.051	0	0.057	H	1.8	6.99	0.459	0	0	0	H	1.3	7.38	0.495	0	0	0	-0.15	Reducedstability	0.5	-0.39	-0.036	-0.7385	-0.054954	0	-0.616641	-0.045741	0.419359	-1.19096	0.148007	0.6198	-0.0228
1167	RpoB	C	V89M	V	89	M	Aliphatic	Aliphatic	No	No	0.403	No	15.812	19.3329	2.7879	1.8	-0.762	-1.084	0	0.0495	H	1.8	6.99	0.459	0	0	0	H	1.2	6.97	0.513	1	1	0	-0.69	Reducedstability	0.6	0.02	-0.054	-0.902735	-0.0332016	0	-1.04527	-0.0461767	0.186709	-1.58337	0.0882691	1.10642	0.110455
1168	RpoB	C	V89P	V	89	P	Aliphatic	Polar	No	No	0.403	No	15.812	19.3329	2.7879	1.8	-1.213	-0.913	0	0.0495	H	1.8	6.99	0.459	0	0	0	H	2.6	6.88	0.487	0	0	0	-3.05	Reducedstability	-0.8	0.11	-0.028	2.84987	0.0290296	0	0.601395	0.00727109	-1.01399	1.0003	4.04344	-0.456569	-1.35832
1169	RpoB	C	V89F	V	89	F	Aliphatic	Aromatic	No	No	0.403	No	15.812	19.3329	2.7879	1.8	-1.373	-0.796	0	5.7	H	1.8	6.99	0.459	0	0	0	H	7.5	5.45	0.534	0	0	0	-1.12	Reducedstability	-5.7	1.54	-0.075	8.13281	0.00623399	0.503896	-1.10125	1.38701	-0.605619	-1.96368	10.2829	-0.535593	0.2204
1170	RpoB	C	V89Y	V	89	Y	Aliphatic	Aromatic	No	No	0.403	No	15.812	19.3329	2.7879	1.8	-1.537	-0.876	0	5.7	H	1.8	6.99	0.459	0	0	0	H	8.4	5.45	0.532	0	0	0	-1.47	Reducedstability	-6.6	1.54	-0.073	18.0841	-0.357934	-0.3345	-1.36813	0.239855	0.77489	-2.04058	20.2303	0.61903	0.225555
1171	RpoB	C	V89W	V	89	W	Aliphatic	Aromatic	No	No	0.403	No	15.812	19.3329	2.7879	1.8	-1.869	-1.034	0	8.532	H	1.8	6.99	0.459	0	0	0	H	9.8	5.91	0.54	1	0	0	-1.32	Reducedstability	-8	1.08	-0.081	8.98589	-0.0761112	0.0190735	-1.71034	-0.0427662	1.61268	-2.05728	8.15931	0.797284	0.356351
1172	RpoB	C	V89D	V	89	D	Aliphatic	Negative	No	No	0.403	No	15.812	19.3329	2.7879	1.8	-2.791	-1.013	0	-0.2445	H	1.8	6.99	0.459	0	0	0	H	1.7	7.21	0.452	1	0	0	-2.4	Reducedstability	0.1	-0.22	0.007	3.45871	0.0551095	3.30521e-05	0.388837	-0.741052	2.41824	1.60913	-0.0139547	0.0533243	0.0151999
1173	RpoB	C	V89E	V	89	E	Aliphatic	Negative	No	No	0.403	No	15.812	19.3329	2.7879	1.8	-2.664	-1.195	0	-0.2385	H	1.8	6.99	0.459	0	0	0	H	1.3	8.41	0.51	0	0	1	-1.93	Reducedstability	0.5	-1.42	-0.051	4.26085	0.049722	1.59568	0.000620299	-0.49407	2.91092	0.935633	-1.20476	0.784766	-0.106922
1174	RpoB	C	V89N	V	89	N	Aliphatic	Polar	No	No	0.403	No	15.812	19.3329	2.7879	1.8	-2.017	-1.137	0	1.7115	H	1.8	6.99	0.459	0	0	0	H	2.1	6.63	0.446	0	1	0	-1.74	Reducedstability	-0.3	0.36	0.013	2.43791	-0.266449	-0.329987	0.185591	-0.0185472	1.14943	1.45859	-0.0290605	0.0909475	0.1976
1175	RpoB	C	V89Q	V	89	Q	Aliphatic	Polar	No	No	0.403	No	15.812	19.3329	2.7879	1.8	-2	-1.193	0	1.719	H	1.8	6.99	0.459	0	0	0	H	2.4	8.33	0.488	0	0	1	-1.98	Reducedstability	-0.6	-1.34	-0.029	2.82883	-0.0247123	0	-0.409931	-0.0156817	1.35722	0.349067	0.153473	1.33329	-0.0243236
1176	RpoB	C	V89H	V	89	H	Aliphatic	Positive	No	No	0.403	No	15.812	19.3329	2.7879	1.8	-2.294	-0.419	0	3.4395	H	1.8	6.99	0.459	0	0	0	H	7.4	5.37	0.517	1	0	0	-1.68	Reducedstability	-5.6	1.62	-0.058	9.27802	-0.0254312	1.13687e-13	-0.731936	0.0210446	1.52378	-0.204938	7.57822	0.675773	0.2888
1177	RpoB	C	V89K	V	89	K	Aliphatic	Positive	No	No	0.403	No	15.812	19.3329	2.7879	1.8	-1.897	-1.569	0	3.033	H	1.8	6.99	0.459	0	0	0	H	1.4	8.08	0.543	0	0	1	-2.57	Reducedstability	0.4	-1.09	-0.084	1.97078	-0.0303386	-0.349976	-0.864308	-0.536184	2.94033	-0.675478	0.00888478	1.46076	0.0296444
1178	RpoB	C	V89R	V	89	R	Aliphatic	Positive	No	No	0.403	No	15.812	19.3329	2.7879	1.8	-1.53	-1.643	0	2.382	H	1.8	6.99	0.459	0	0	0	H	1.5	8.64	0.561	0	0	1	-2.29	Reducedstability	0.3	-1.65	-0.102	3.4272	-0.335173	-0.659265	-1.5381	-0.966286	3.46884	-0.338433	2.18337	1.51893	0.0886521
1179	RpoB	C	L90G	L	90	G	Aliphatic	Aliphatic	No	No	-0.287	No	18.331	18.6921	2.54761	6.9	-2.955	-0.22	0	0.021	H	6.9	7.57	0.426	0	0	0	H	38.4	6.32	0.405	0	0	0	-3.78	Reducedstability	-31.5	1.25	0.021	3.92648	0.170582	0.0113021	2.2988	0	-1.60393	3.94713	-0.0475623	-1.14022	0.310146
1180	RpoB	C	L90A	L	90	A	Aliphatic	Aliphatic	No	No	-0.287	No	18.331	18.6921	2.54761	6.9	-2.368	-0.356	0	0.0285	H	6.9	7.57	0.426	0	0	0	H	17.6	6.76	0.397	0	0	0	-3.22	Reducedstability	-10.7	0.81	0.029	2.5958	0.0921456	-3.26839e-05	1.66779	0.0161179	-0.914166	3.02696	-0.0598784	-1.05705	-0.173156
1181	RpoB	C	L90T	L	90	T	Aliphatic	Polar	No	No	-0.287	No	18.331	18.6921	2.54761	6.9	-2.421	-0.582	0	3.6615	H	6.9	7.57	0.426	0	0	0	H	9.2	6.84	0.433	0	0	1	-3.52	Reducedstability	-2.3	0.73	-0.007	2.11254	-0.758244	-0.778064	0.963	-8.57187e-07	0.269594	2.27144	0.545698	-0.462208	0.0532698
1182	RpoB	C	L90S	L	90	S	Aliphatic	Polar	No	No	-0.287	No	18.331	18.6921	2.54761	6.9	-2.844	-0.376	0	3.654	H	6.9	7.57	0.426	0	0	0	H	11.5	7.12	0.389	0	0	1	-3.66	Reducedstability	-4.6	0.45	0.037	3.09001	-0.460914	-0.631533	1.37953	0.0160659	0.0145121	3.26915	-0.00739333	-0.495476	0.0267394
1183	RpoB	C	L90C	L	90	C	Aliphatic	Polar	No	No	-0.287	No	18.331	18.6921	2.54761	6.9	-1.599	-0.982	0	3.6615	H	6.9	7.57	0	0	0	0	H	8.7	7.23	0.391	0	0	1	-1.41	Reducedstability	-1.8	0.34	-0.391	2.67101	0.0827187	-3.26839e-05	1.0886	0.0159178	-0.713233	2.25183	-0.020357	-0.417578	0.384373
1184	RpoB	C	L90V	L	90	V	Aliphatic	Aliphatic	No	No	-0.287	No	18.331	18.6921	2.54761	6.9	-1.213	-0.666	0	0.0435	H	6.9	7.57	0.426	0	0	0	H	7.7	6.73	0.423	0	0	0	-3.03	Reducedstability	-0.8	0.84	0.003	2.4671	-0.301291	-0.237288	0.559639	-0.000430472	-0.117781	1.14314	1.80307	-0.45843	0.0590067
1185	RpoB	C	L90I	L	90	I	Aliphatic	Aliphatic	No	No	-0.287	No	18.331	18.6921	2.54761	6.9	-0.663	-0.836	0	0.0495	H	6.9	7.57	0.426	0	0	0	H	6.8	7.09	0.415	0	0	0	-0.51	Reducedstability	0.1	0.48	0.011	1.54038	-0.362452	-0.237287	-0.166532	-5.27024e-07	0.333337	-0.207696	1.94414	0.13887	0.0774207
1186	RpoB	C	L90M	L	90	M	Aliphatic	Aliphatic	No	No	-0.287	No	18.331	18.6921	2.54761	6.9	-0.62	-0.999	0	0.0435	H	6.9	7.57	0	0	0	0	H	6.3	6.76	0.477	0	0	0	-0.99	Reducedstability	0.6	0.81	-0.477	-0.702183	-0.00127287	-3.26839e-05	-0.42278	0.0162594	-0.258767	-0.622238	0.0113483	0.448692	0.125187
1187	RpoB	C	L90P	L	90	P	Aliphatic	Polar	No	No	-0.287	No	18.331	18.6921	2.54761	6.9	-1.213	-0.666	0	0.0435	H	6.9	7.57	0.426	0	0	0	H	11.1	7.8	0.407	0	0	0	-4.31	Reducedstability	-4.2	-0.23	0.019	4.24351	0.790093	-3.23317e-05	1.22939	-4.72695e-07	-0.951763	2.04167	3.2694	-0.808701	-1.32589
1188	RpoB	C	L90F	L	90	F	Aliphatic	Aromatic	No	No	-0.287	No	18.331	18.6921	2.54761	6.9	-1.379	-0.926	0	5.6925	H	6.9	7.57	0.426	0	0	0	H	1.9	8.64	0.432	0	0	0	-1.26	Reducedstability	5	-1.07	-0.006	-1.19938	-0.0244255	0	-0.597893	-2.72848e-12	-0.179553	-0.931497	0.276634	-0.0568307	0.303603
1189	RpoB	C	L90Y	L	90	Y	Aliphatic	Aromatic	No	No	-0.287	No	18.331	18.6921	2.54761	6.9	-1.481	-1.008	0	5.6925	H	6.9	7.57	0.426	0	0	0	H	24.6	4.75	0.468	0	0	1	-1.58	Reducedstability	-17.7	2.82	-0.042	-0.407525	-0.0135223	0	-0.790705	-1.98952e-11	0.537723	-0.881356	0.352172	0.0747221	0.30324
1190	RpoB	C	L90W	L	90	W	Aliphatic	Aromatic	No	No	-0.287	No	18.331	18.6921	2.54761	6.9	-1.795	-1.342	0	8.5245	H	6.9	7.57	0.426	0	0	0	H	1.7	9.17	0.48	0	0	0	-1.73	Reducedstability	5.2	-1.6	-0.054	-1.33921	-0.0398777	0	-1.51334	-2.28511e-11	0.596093	-2.28734	1.3853	0.146691	0.370347
1191	RpoB	C	L90D	L	90	D	Aliphatic	Negative	No	No	-0.287	No	18.331	18.6921	2.54761	6.9	-2.403	-0.643	0	-0.252	H	6.9	7.57	0.426	0	0	0	H	8.8	7.52	0.397	0	0	1	-4.07	Reducedstability	-1.9	0.05	0.029	3.88398	0.0900692	0	0.935408	-0.124962	1.42909	2.36048	-0.150419	-0.570937	0.0776077
1192	RpoB	C	L90E	L	90	E	Aliphatic	Negative	No	No	-0.287	No	18.331	18.6921	2.54761	6.9	-2.142	-0.829	0	-0.2445	H	6.9	7.57	0.426	0	0	0	H	7.8	6.7	0.451	0	0	0	-2.11	Reducedstability	-0.9	0.87	-0.025	3.07594	0.0475491	0	0.349456	0.11069	1.70806	1.26979	-0.0271194	-0.074316	-0.0342343
1193	RpoB	C	L90N	L	90	N	Aliphatic	Polar	No	No	-0.287	No	18.331	18.6921	2.54761	6.9	-2.096	-0.758	0	1.704	H	6.9	7.57	0.426	0	0	0	H	8.5	7.48	0.389	0	0	0	-3.69	Reducedstability	-1.6	0.09	0.037	2.88109	-0.377867	-0.47523	0.746648	0.0164098	0.572835	2.10408	0.263663	-0.344253	0.241727
1194	RpoB	C	L90Q	L	90	Q	Aliphatic	Polar	No	No	-0.287	No	18.331	18.6921	2.54761	6.9	-1.856	-0.849	0	1.7115	H	6.9	7.57	0.426	0	0	0	H	7.2	6.73	0.463	0	0	0	-1.99	Reducedstability	-0.3	0.84	-0.037	2.45598	-0.00170777	3.26489e-05	0.21135	7.9604e-07	0.779291	1.13248	-0.0189216	0.332517	0.0180468
1195	RpoB	C	L90H	L	90	H	Aliphatic	Positive	No	No	-0.287	No	18.331	18.6921	2.54761	6.9	-2.546	-0.244	0	3.4335	H	6.9	7.57	0.426	0	0	0	H	4.4	7.94	0.413	0	0	0	-1.87	Reducedstability	2.5	-0.37	0.013	1.6591	-0.046144	-0.233368	-0.0195249	-3.0127e-12	0.896824	0.700684	-0.041265	-0.06726	0.353746
1196	RpoB	C	L90K	L	90	K	Aliphatic	Positive	No	No	-0.287	No	18.331	18.6921	2.54761	6.9	-1.713	-1.167	0	3.0255	H	6.9	7.57	0.426	0	0	0	H	3.2	8.5	0.412	0	0	0	-3.01	Reducedstability	3.7	-0.93	0.014	2.63192	0.014696	3.26489e-05	-0.18736	-0.0256003	1.91838	0.139281	-0.0162457	0.664631	0.036373
1197	RpoB	C	L90R	L	90	R	Aliphatic	Positive	No	No	-0.287	No	18.331	18.6921	2.54761	6.9	-1.639	-1.317	0	2.3745	H	6.9	7.57	0.426	0	0	0	H	1.6	9.35	0.417	1	0	0	-2.73	Reducedstability	5.3	-1.78	0.009	2.42167	0.013289	0	-0.766694	-0.148058	1.89945	0.155426	-0.026697	0.955524	0.0743567
1198	RpoB	C	Y91G	Y	91	G	Aromatic	Aliphatic	No	No	1.909	No	18.575	13.5037	5.11038	70.4	-1.464	-0.362	0	-5.6205	H	70.4	3.48	0.175	0	0	0	H	96.3	3.52	0.29	0	0	0	-0.93	Reducedstability	-25.9	-0.04	-0.115	0.944873	-0.0829763	0.614421	1.00029	-0.0739218	-0.513328	1.53152	-0.660789	-0.802857	-0.117495
1199	RpoB	C	Y91A	Y	91	A	Aromatic	Aliphatic	No	No	1.909	No	18.575	13.5037	5.11038	70.4	-1.215	-0.403	0	-5.6145	H	70.4	3.48	0.175	0	0	0	H	75.7	3.19	0.271	0	0	0	0.56	Increasedstability	-5.29999	0.29	-0.096	0.438027	0.0642714	0	1.04216	0.0853685	-0.919619	1.51487	-0.0308149	-0.724544	-0.579908
1200	RpoB	C	Y91T	Y	91	T	Aromatic	Polar	No	No	1.909	No	18.575	13.5037	5.11038	70.4	-0.933	-0.858	0	-1.9815	H	70.4	3.48	0.175	0	0	0	H	66.6	3.33	0.26	0	0	0	-0.9	Reducedstability	3.8	0.15	-0.085	0.494979	-0.541063	-0.527896	0.700868	0.0913375	-0.19768	1.32844	0.058467	-0.130865	-0.266806
1201	RpoB	C	Y91S	Y	91	S	Aromatic	Polar	No	No	1.909	No	18.575	13.5037	5.11038	70.4	-1.065	-0.832	0	-1.9875	H	70.4	3.48	0.175	0	0	0	H	77.6	3.28	0.267	0	0	1	-0.69	Reducedstability	-7.2	0.2	-0.092	0.0207522	-0.834082	0.0542321	0.571898	-0.0523034	0.168543	1.26438	-0.643207	-0.196997	-0.376004
1202	RpoB	C	Y91C	Y	91	C	Aromatic	Polar	No	No	1.909	No	18.575	13.5037	5.11038	70.4	-0.374	-0.254	0	-1.9815	H	70.4	3.48	0.175	0	0	0	H	78.2	3.24	0.244	0	0	1	-0.37	Reducedstability	-7.79999	0.24	-0.069	0.569927	-0.0943108	-0.134949	0.658066	0.0638795	-0.687231	1.12166	-0.0188749	-0.29515	0.0113934
1203	RpoB	C	Y91V	Y	91	V	Aromatic	Aliphatic	No	No	1.909	No	18.575	13.5037	5.11038	70.4	-0.744	-0.479	0	-5.5995	H	70.4	3.48	0.175	0	0	0	H	83.4	3.36	0.223	0	0	0	-0.22	Reducedstability	-13	0.12	-0.048	1.10733	-0.175876	-0.393175	0.761414	0.0568173	-0.298147	1.29265	0.59575	-0.610471	-0.254263
1204	RpoB	C	Y91L	Y	91	L	Aromatic	Aliphatic	No	No	1.909	No	18.575	13.5037	5.11038	70.4	-0.533	-0.514	0	-5.592	H	70.4	3.48	0.175	0	0	0	H	57.7	3.37	0.272	0	0	0	0.47	Increasedstability	12.7	0.11	-0.097	0.207527	0.314409	0.23729	0.593606	0.0849931	-0.413994	0.813508	-0.588475	-0.40323	-0.427729
1205	RpoB	C	Y91I	Y	91	I	Aromatic	Aliphatic	No	No	1.909	No	18.575	13.5037	5.11038	70.4	-0.533	-0.514	0	-5.592	H	70.4	3.48	0.175	0	0	0	H	81.7	3.43	0.199	0	0	0	-0.01	Reducedstability	-11.3	0.05	-0.024	0.59391	0.0711799	0	0.509988	0.0840959	-0.337155	0.685987	0.00874809	-0.370769	-0.14907
1206	RpoB	C	Y91M	Y	91	M	Aromatic	Aliphatic	No	No	1.909	No	18.575	13.5037	5.11038	70.4	-0.372	-0.039	0	-5.5995	H	70.4	3.48	0.175	0	0	0	H	81.2	3.33	0.176	0	0	0	-0.11	Reducedstability	-10.8	0.15	-0.001	-0.33098	0.0278561	0	0.222766	0.0614265	-0.322905	0.110016	-0.0045554	-0.13187	-0.281672
1207	RpoB	C	Y91P	Y	91	P	Aromatic	Polar	No	No	1.909	No	18.575	13.5037	5.11038	70.4	-0.744	-0.479	0	-5.5995	H	70.4	3.48	0.175	0	0	0	H	62.2	3.39	0.238	0	0	0	-1.82	Reducedstability	8.2	0.09	-0.063	2.34724	0.643855	0	0.531622	0.0976121	-0.691892	0.559185	2.85139	-0.346076	-1.28236
1208	RpoB	C	Y91F	Y	91	F	Aromatic	Aromatic	No	No	1.909	No	18.575	13.5037	5.11038	70.4	-0.384	0.187	0	0.0495	H	70.4	3.48	0.175	0	0	0	H	78.6	3.46	0.199	0	0	0	-0.46	Reducedstability	-8.2	0.02	-0.024	-0.0932844	0.246854	0.23729	0.00119968	0.026953	-0.0102589	-0.022863	-0.581719	-0.0146594	-0.000295782
1209	RpoB	C	Y91W	Y	91	W	Aromatic	Aromatic	No	No	1.909	No	18.575	13.5037	5.11038	70.4	-0.242	0.33	0	2.883	H	70.4	3.48	0.175	0	0	0	H	88.3	3.44	0.147	0	0	0	0.02	Increasedstability	-17.9	0.04	0.028	-0.0456726	0.00624732	0	0.0680457	0.00853521	-0.114013	0.00262653	0.0136173	-0.0748954	0.0636229
1210	RpoB	C	Y91D	Y	91	D	Aromatic	Negative	No	No	1.909	No	18.575	13.5037	5.11038	70.4	1.036	-0.707	0	-5.895	H	70.4	3.48	0.175	0	0	0	H	75.6	3.36	0.239	0	0	1	-0.6	Reducedstability	-5.2	0.12	-0.064	0.949115	0.085309	-0.0675196	0.863937	0.257574	-0.546798	1.36317	-0.0102259	-0.675886	-0.34752
1211	RpoB	C	Y91E	Y	91	E	Aromatic	Negative	No	No	1.909	No	18.575	13.5037	5.11038	70.4	1.076	-0.724	0	-5.8875	H	70.4	3.48	0.175	0	0	0	H	67.2	3.35	0.228	0	0	0	0.75	Increasedstability	3.20001	0.13	-0.053	0.415825	0.0827138	3.33241e-05	0.768908	0.275981	-0.688548	1.08511	-0.0288374	-0.507009	-0.465371
1212	RpoB	C	Y91N	Y	91	N	Aromatic	Polar	No	No	1.909	No	18.575	13.5037	5.11038	70.4	-0.425	-1.361	0	-3.9375	H	70.4	3.48	0.175	0	0	0	H	76.7	3.36	0.248	0	0	1	-0.9	Reducedstability	-6.29999	0.12	-0.073	0.371135	-0.549713	-0.629066	0.830486	0.0851687	-0.515624	1.36835	-0.0344712	-0.00927689	-0.16139
1213	RpoB	C	Y91Q	Y	91	Q	Aromatic	Polar	No	No	1.909	No	18.575	13.5037	5.11038	70.4	-0.316	-1.115	0	-3.9315	H	70.4	3.48	0.175	0	0	0	H	77.7	3.38	0.192	0	0	0	0.22	Increasedstability	-7.29999	0.1	-0.017	0.369061	-0.479365	-0.251875	0.727666	0.103116	-0.435272	1.25531	0.00183428	-0.0881679	-0.361051
1214	RpoB	C	Y91H	Y	91	H	Aromatic	Positive	No	No	1.909	No	18.575	13.5037	5.11038	70.4	-0.08	0.16	0	-2.2095	H	70.4	3.48	0.175	0	0	0	H	67.8	3.42	0.247	0	0	1	-0.34	Reducedstability	2.6	0.06	-0.072	0.744346	-1.0878	-1.11629	0.68954	-0.0988181	-0.172843	1.19236	0.57172	0.266126	0.156001
1215	RpoB	C	Y91K	Y	91	K	Aromatic	Positive	No	No	1.909	No	18.575	13.5037	5.11038	70.4	-0.207	-0.907	0	-2.6175	H	70.4	3.48	0.175	0	0	0	H	88.6	3.3	0.154	0	0	0	-0.14	Reducedstability	-18.2	0.18	0.021	0.0174594	0.0640541	0	0.482863	-0.0404494	-0.503652	0.61617	-0.0388247	-0.221279	-0.374583
1216	RpoB	C	Y91R	Y	91	R	Aromatic	Positive	No	No	1.909	No	18.575	13.5037	5.11038	70.4	0.074	-1.426	0	-3.2685	H	70.4	3.48	0.175	0	0	0	H	80.5	3.33	0.141	0	0	0	0.16	Increasedstability	-10.1	0.15	0.034	-0.130806	-0.735496	-0.788969	0.214962	-0.319029	0.225149	0.602489	-0.0247317	0.838635	-0.337367
1217	RpoB	C	E92G	E	92	G	Negative	Aliphatic	No	No	-0.546	No	13.564	18.714	3.42383	51.7	-1.105	-0.576	0	0.3165	H	51.7	3.9	0.239	1	0	0	H	115.7	3.53	0.17	0	0	0	-1.73	Reducedstability	-64	0.37	0.069	0.0773574	0.0748337	1.11917	1.09544	0.597615	-2.46392	1.08809	-0.0057026	-1.72148	0.19416
1218	RpoB	C	E92A	E	92	A	Negative	Aliphatic	No	No	-0.546	No	13.564	18.714	3.42383	51.7	-0.831	-0.397	0	0.324	H	51.7	3.9	0.239	1	0	0	H	75.1	3.36	0.179	0	0	0	-0.1	Reducedstability	-23.4	0.54	0.06	-0.26406	0.0338012	3.59985	0.844461	0.412654	-2.29006	0.361435	-0.746749	-2.26972	-0.0813557
1219	RpoB	C	E92T	E	92	T	Negative	Polar	No	No	-0.546	No	13.564	18.714	3.42383	51.7	-0.57	-1.034	0	3.957	H	51.7	3.9	0.239	1	0	0	H	64.9	3.48	0.186	0	0	1	-2	Reducedstability	-13.2	0.42	0.053	-1.14447	-0.729743	0.0931231	0.0491121	0.538189	-0.252386	0.0191623	-0.0172589	-0.902328	0.0914527
1220	RpoB	C	E92S	E	92	S	Negative	Polar	No	No	-0.546	No	13.564	18.714	3.42383	51.7	-0.803	-1.208	0	3.9495	H	51.7	3.9	0.239	1	0	0	H	76.4	3.45	0	0	0	1	-1.47	Reducedstability	-24.7	0.45	0.239	-0.84929	-0.652261	0.00057662	0.207529	0.652328	-0.668273	0.356943	0.0671264	-0.801303	0.11192
1221	RpoB	C	E92C	E	92	C	Negative	Polar	No	No	-0.546	No	13.564	18.714	3.42383	51.7	-0.31	-0.632	0	3.957	H	51.7	3.9	0.239	1	0	0	H	64.3	3.48	0.19	0	0	1	-0.85	Reducedstability	-12.6	0.42	0.049	-0.268052	-0.182857	0.577753	0.315023	0.942286	-1.57189	0.209271	-0.0232443	-0.892226	0.270503
1222	RpoB	C	E92V	E	92	V	Negative	Aliphatic	No	No	-0.546	No	13.564	18.714	3.42383	51.7	-0.328	-0.053	0	0.339	H	51.7	3.9	0.239	1	0	0	H	66.4	3.55	0.185	0	0	0	-0.61	Reducedstability	-14.7	0.35	0.054	-0.246154	-0.0210629	0.569605	0.141737	0.799829	-0.550309	0.00798728	-0.0046248	-1.18251	0.0685188
1223	RpoB	C	E92L	E	92	L	Negative	Aliphatic	No	No	-0.546	No	13.564	18.714	3.42383	51.7	-0.107	0.107	0	0.345	H	51.7	3.9	0.239	1	0	0	H	51.1	3.8	0.171	0	0	0	0.05	Increasedstability	0.600003	0.1	0.068	-1.16782	-0.0416806	3.16024e-05	-0.420778	0.0094211	0.199368	-0.830871	0.0206491	-0.0133509	-0.00955766
1224	RpoB	C	E92I	E	92	I	Negative	Aliphatic	No	No	-0.546	No	13.564	18.714	3.42383	51.7	-0.107	0.107	0	0.345	H	51.7	3.9	0.239	1	0	0	H	52.4	3.75	0.205	0	0	0	-0.28	Reducedstability	-0.700001	0.15	0.034	-0.775443	-0.0715079	0	-0.302183	0.0202033	0.210975	-0.518442	-0.0126004	-0.143559	0.0593402
1225	RpoB	C	E92M	E	92	M	Negative	Aliphatic	No	No	-0.546	No	13.564	18.714	3.42383	51.7	0.194	0.605	0	0.339	H	51.7	3.9	0.239	1	0	0	H	50.5	3.99	0.132	0	0	0	-0.75	Reducedstability	1.2	-0.09	0.107	-1.55217	-0.0567887	0	-0.843969	-0.0286189	0.413366	-1.35462	-0.0175121	0.250062	0.122508
1226	RpoB	C	E92P	E	92	P	Negative	Polar	No	No	-0.546	No	13.564	18.714	3.42383	51.7	-0.328	-0.053	0	0.339	H	51.7	3.9	0.239	1	0	0	H	66.4	3.53	0.177	0	0	0	-2.6	Reducedstability	-14.7	0.37	0.062	0.180968	-0.071546	0.726112	0.336789	0.911793	-1.90161	-0.0840498	2.12719	-1.0799	-0.871157
1227	RpoB	C	E92F	E	92	F	Negative	Aromatic	No	No	-0.546	No	13.564	18.714	3.42383	51.7	-0.437	-0.2	0	5.988	H	51.7	3.9	0.239	1	0	0	H	41.2	4	0.178	0	0	0	-0.93	Reducedstability	10.5	-0.1	0.061	-0.259239	-0.0238629	0.717064	-0.553336	0.913878	-0.152272	-0.9889	-0.00443023	-0.466524	0.208905
1228	RpoB	C	E92Y	E	92	Y	Negative	Aromatic	No	No	-0.546	No	13.564	18.714	3.42383	51.7	-0.181	-0.147	0	5.988	H	51.7	3.9	0.239	1	0	0	H	50.2	3.84	0.198	1	0	0	-0.17	Reducedstability	1.5	0.06	0.041	-0.913544	0.0744456	1.05859	-0.511524	0.456353	-0.0793378	-0.762454	-0.112823	-0.921327	0.293739
1229	RpoB	C	E92W	E	92	W	Negative	Aromatic	No	No	-0.546	No	13.564	18.714	3.42383	51.7	-0.162	-0.322	0	8.82	H	51.7	3.9	0.239	1	0	0	H	29.2	4.18	0.236	0	0	0	-0.4	Reducedstability	22.5	-0.28	0.003	-1.01795	-0.0183343	0.532804	-0.796145	0.378621	-0.373282	-1.57972	-0.00561055	-0.106338	0.325971
1230	RpoB	C	E92D	E	92	D	Negative	Negative	No	No	-0.546	No	13.564	18.714	3.42383	51.7	-0.622	-0.708	0	0.0435	H	51.7	3.9	0.239	1	0	0	H	69.8	3.86	0.21	0	0	1	-1.53	Reducedstability	-18.1	0.04	0.029	0.381392	0.0348817	2.64953e-05	0.373694	0.0296633	-0.46597	0.552692	-0.0466561	-0.247306	0.0591259
1231	RpoB	C	E92N	E	92	N	Negative	Polar	No	No	-0.546	No	13.564	18.714	3.42383	51.7	-0.612	-1.34	0	1.9995	H	51.7	3.9	0.239	1	0	0	H	67.2	3.86	0.186	0	0	1	-1.53	Reducedstability	-15.5	0.04	0.053	-0.549186	-0.53346	0.30481	-0.0393303	0.612098	-0.454526	0.030118	-0.00780251	-0.516283	0.181636
1232	RpoB	C	E92Q	E	92	Q	Negative	Polar	No	No	-0.546	No	13.564	18.714	3.42383	51.7	-0.521	-0.9	0	2.007	H	51.7	3.9	0.239	1	0	0	H	54.5	3.81	0.128	0	0	0	-0.5	Reducedstability	-2.8	0.09	0.111	-1.01653	-0.633138	-0.0652787	-0.00962678	0.241903	-0.383917	0.0542207	-0.00260356	-0.431438	0.0768161
1233	RpoB	C	E92H	E	92	H	Negative	Positive	No	No	-0.546	No	13.564	18.714	3.42383	51.7	-0.43	0.678	0	3.7275	H	51.7	3.9	0.239	1	0	0	H	49.8	3.88	0.2	0	0	1	-0.46	Reducedstability	1.9	0.02	0.039	0.495357	-0.487349	0.286932	0.124695	0.579487	-0.394371	0.309935	-0.0251739	-0.28668	0.229752
1234	RpoB	C	E92K	E	92	K	Negative	Positive	No	No	-0.546	No	13.564	18.714	3.42383	51.7	-0.108	-0.076	0	3.321	H	51.7	3.9	0.239	1	0	0	H	41	3.81	0.159	0	0	0	-1.01	Reducedstability	10.7	0.09	0.08	-0.474397	0.0548492	-0.397341	0.619203	0.48043	-1.55299	0.224326	-0.334287	0.332505	0.100056
1235	RpoB	C	E92R	E	92	R	Negative	Positive	No	No	-0.546	No	13.564	18.714	3.42383	51.7	0.141	-0.047	0	2.67	H	51.7	3.9	0.239	1	0	0	H	44.6	3.84	0.163	0	0	0	-0.55	Reducedstability	7.1	0.06	0.076	-0.567598	0.0317485	-1.05277	0.156426	0.594604	-0.650084	0.208137	-0.0161407	-0.0846702	0.171851
1236	RpoB	C	L93G	L	93	G	Aliphatic	Aliphatic	No	No	-0.265	No	12.541	19.7338	7.47806	14.2	-2.505	-0.332	0	0.021	H	14.2	5.07	0.35	0	0	0	H	94.6	4.03	0.231	0	0	0	-2.86	Reducedstability	-80.4	1.04	0.119	3.92569	0.103281	0	2.10152	0.0786322	-1.13603	3.90481	-0.00224706	-1.423	0.308036
1237	RpoB	C	L93A	L	93	A	Aliphatic	Aliphatic	No	No	-0.265	No	12.541	19.7338	7.47806	14.2	-2.071	-0.355	0	0.0285	H	14.2	5.07	0.35	0	0	0	H	36	4.65	0.256	0	0	0	-2.68	Reducedstability	-21.8	0.42	0.094	2.51265	-0.171277	-0.237283	1.57439	0.078679	-0.804609	3.0001	0.549624	-1.34242	-0.1327
1238	RpoB	C	L93T	L	93	T	Aliphatic	Polar	No	No	-0.265	No	12.541	19.7338	7.47806	14.2	-1.836	0.082	0	3.6615	H	14.2	5.07	0	0	0	0	H	21.6	4.83	0.31	0	0	0	-2.19	Reducedstability	-7.4	0.24	-0.31	2.27739	-0.659581	-0.725398	1.09968	0.0280395	-0.0143201	2.46091	0.557854	-0.659906	0.0996303
1239	RpoB	C	L93S	L	93	S	Aliphatic	Polar	No	No	-0.265	No	12.541	19.7338	7.47806	14.2	-2.064	0.146	0	3.654	H	14.2	5.07	0.35	0	0	0	H	34.4	4.47	0.267	0	0	1	-2.47	Reducedstability	-20.2	0.6	0.083	3.63879	0.359071	0.237283	1.47565	0.0785727	-0.15185	3.26864	-0.626841	-1.07482	0.0736932
1240	RpoB	C	L93C	L	93	C	Aliphatic	Polar	No	No	-0.265	No	12.541	19.7338	7.47806	14.2	-1.307	0.141	0	3.6615	H	14.2	5.07	0	0	0	0	H	20.5	4.82	0.297	0	0	0	-1.24	Reducedstability	-6.3	0.25	-0.297	2.73261	0.0694411	2.81942e-05	1.01813	0.0476393	-0.469918	2.29891	-0.015046	-0.649762	0.433629
1241	RpoB	C	L93V	L	93	V	Aliphatic	Aliphatic	No	No	-0.265	No	12.541	19.7338	7.47806	14.2	-1.259	-0.41	0	0.0435	H	14.2	5.07	0.35	0	0	0	H	20.1	4.62	0.291	0	0	0	-2.91	Reducedstability	-5.9	0.45	0.059	1.90375	0.000961104	0	0.792957	0.0237232	-0.152669	1.65927	-0.0170206	-0.756344	0.123564
1242	RpoB	C	L93I	L	93	I	Aliphatic	Aliphatic	No	No	-0.265	No	12.541	19.7338	7.47806	14.2	-0.895	-0.442	0	0.0495	H	14.2	5.07	0.35	0	0	0	H	14.2	4.85	0.358	0	0	0	-0.45	Reducedstability	0	0.22	-0.008	1.41057	-0.267634	-0.237294	0.3475	-0.0274658	0.152797	0.862206	0.568241	-0.238898	0.123061
1243	RpoB	C	L93M	L	93	M	Aliphatic	Aliphatic	No	No	-0.265	No	12.541	19.7338	7.47806	14.2	-0.688	-0.271	0	0.0435	H	14.2	5.07	0	0	0	0	H	22.8	4.73	0.286	0	0	0	-0.94	Reducedstability	-8.6	0.34	-0.286	-0.635678	0.0183204	0	-0.358812	0.057528	-0.341322	-0.406462	0.00533583	0.223041	0.166295
1244	RpoB	C	L93P	L	93	P	Aliphatic	Polar	No	No	-0.265	No	12.541	19.7338	7.47806	14.2	-1.259	-0.41	0	0.0435	H	14.2	5.07	0.35	0	0	0	a	28.2	3.81	0.251	0	0	0	-1.69	Reducedstability	-14	1.26	0.099	5.26409	1.20446	0	1.06036	0.0115972	-0.195622	2.08733	3.0215	-1.04888	-0.873623
1245	RpoB	C	L93F	L	93	F	Aliphatic	Aromatic	No	No	-0.265	No	12.541	19.7338	7.47806	14.2	-1.391	0.153	0	5.6925	H	14.2	5.07	0.35	0	0	0	H	15.8	4.46	0.354	0	0	0	-1.14	Reducedstability	-1.6	0.61	-0.004	1.9613	-0.180124	-0.237284	-0.634113	-0.239689	0.316887	-0.680717	3.0688	0.0918405	0.311914
1246	RpoB	C	L93Y	L	93	Y	Aliphatic	Aromatic	No	No	-0.265	No	12.541	19.7338	7.47806	14.2	-1.332	0.104	0	5.6925	H	14.2	5.07	0.35	0	0	0	H	11.4	5.81	0.448	1	1	1	-0.78	Reducedstability	2.8	-0.74	-0.098	7.19164	-0.0215404	-3.6805e-05	-0.746858	-0.152029	1.23799	-0.280144	6.74008	0.0688931	0.350381
1247	RpoB	C	L93W	L	93	W	Aliphatic	Aromatic	No	No	-0.265	No	12.541	19.7338	7.47806	14.2	-1.586	0.193	0	8.5245	H	14.2	5.07	0.35	0	0	0	H	13.3	5.62	0.438	0	0	1	-0.92	Reducedstability	0.9	-0.55	-0.088	4.71038	-0.300305	-0.23729	-0.79394	-0.297218	1.78354	-0.165851	3.69254	0.206408	0.446745
1248	RpoB	C	L93D	L	93	D	Aliphatic	Negative	No	No	-0.265	No	12.541	19.7338	7.47806	14.2	-1.593	0.309	0	-0.252	H	14.2	5.07	0.35	0	0	0	H	20.3	4.87	0.297	0	0	0	-1.97	Reducedstability	-6.1	0.2	0.053	4.42716	0.0771795	0	1.02445	0.267874	1.04683	2.45404	-0.0235644	-0.894442	0.109273
1249	RpoB	C	L93E	L	93	E	Aliphatic	Negative	No	No	-0.265	No	12.541	19.7338	7.47806	14.2	-1.501	0.231	0	-0.2445	H	14.2	5.07	0.35	0	0	0	H	18.4	4.71	0.296	0	0	0	0.01	Increasedstability	-4.2	0.36	0.054	3.79666	0.0055865	-2.81381e-05	0.18001	-0.163419	2.42779	1.27044	0.0126989	-0.0900923	-0.0195209
1250	RpoB	C	L93N	L	93	N	Aliphatic	Polar	No	No	-0.265	No	12.541	19.7338	7.47806	14.2	-1.351	-0.155	0	1.704	H	14.2	5.07	0.35	0	0	0	H	19.1	4.88	0.304	0	0	0	-2.25	Reducedstability	-4.9	0.19	0.046	2.3975	-0.873406	-0.864668	0.783507	0.0413592	0.563185	2.30086	0.539049	-0.428855	0.318722
1251	RpoB	C	L93Q	L	93	Q	Aliphatic	Polar	No	No	-0.265	No	12.541	19.7338	7.47806	14.2	-1.401	-0.048	0	1.7115	H	14.2	5.07	0	0	0	0	H	16.3	4.61	0	0	0	0	-0.29	Reducedstability	-2.1	0.46	0	0.896088	-0.801559	-2.41481	0.259094	-0.0506291	0.98177	1.44897	0.563965	0.906693	-0.0109459
1252	RpoB	C	L93H	L	93	H	Aliphatic	Positive	No	No	-0.265	No	12.541	19.7338	7.47806	14.2	-1.843	0.616	0	3.4335	H	14.2	5.07	0.35	0	0	0	H	12.9	5.2	0.39	0	0	0	-1.14	Reducedstability	1.3	-0.13	-0.04	2.98265	0.361438	0.237283	0.0198726	-0.066028	1.47902	0.983205	-0.548623	0.02073	0.37644
1253	RpoB	C	L93K	L	93	K	Aliphatic	Positive	No	No	-0.265	No	12.541	19.7338	7.47806	14.2	-1.419	-0.011	0	3.0255	H	14.2	5.07	0	0	0	0	H	21.6	4.87	0	0	0	0	-1.22	Reducedstability	-7.4	0.2	0	2.27301	-0.00528966	-1.13687e-13	0.2506	-0.369862	1.49141	1.22461	-0.0291866	-0.0967174	0.178435
1254	RpoB	C	L93R	L	93	R	Aliphatic	Positive	No	No	-0.265	No	12.541	19.7338	7.47806	14.2	-0.972	-0.341	0	2.3745	H	14.2	5.07	0.35	0	0	0	H	22.3	4.65	0.234	0	0	0	-1.35	Reducedstability	-8.1	0.42	0.116	1.96746	-0.230077	-1.55417	0.0741342	-1.04007	1.56145	1.39784	0.639586	1.13176	0.195597
1255	RpoB	C	S94G	S	94	G	Polar	Aliphatic	No	No	-0.746	No	16.851	21.0604	6.20167	17.2	-1.03	0.076	0	-3.582	p	17.2	4	0.335	0	1	1	p	12.1	4.2	0.295	0	0	0	0.35	Increasedstability	5.1	-0.2	0.04	0.396715	0.972984	0.870296	0.9127	-1.9841e-06	-2.15973	0.688117	-0.00392949	-0.671766	-0.210738
1256	RpoB	C	S94A	S	94	A	Polar	Aliphatic	No	No	-0.746	No	16.851	21.0604	6.20167	17.2	-0.782	0.018	0	-3.576	p	17.2	4	0.335	0	1	1	p	14.9	3.88	0.329	0	0	0	0.3	Increasedstability	2.3	0.12	0.006	-0.737313	0.540479	0.526188	0.26301	0	-0.68565	-0.234699	-0.0246418	-0.55052	-0.57139
1257	RpoB	C	S94T	S	94	T	Polar	Polar	No	No	-0.746	No	16.851	21.0604	6.20167	17.2	-0.294	-0.467	0	0.057	p	17.2	4	0.335	0	1	1	p	23.1	3.77	0.349	0	0	0	-0.37	Reducedstability	-5.9	0.23	-0.014	0.821899	0.298651	0.308417	-0.292131	0.000715409	0.333584	-0.61824	0.00431255	0.0332709	0.0790609
1258	RpoB	C	S94C	S	94	C	Polar	Polar	No	No	-0.746	No	16.851	21.0604	6.20167	17.2	-0.358	-0.257	0	0.057	p	17.2	4	0.335	0	1	1	p	14.8	3.97	0.385	0	1	1	0.24	Increasedstability	2.4	0.03	-0.05	0.658298	0.555517	0.592044	-0.484762	-1.90047e-06	-0.635934	-1.13368	1.07527	0.377826	0.312263
1259	RpoB	C	S94V	S	94	V	Polar	Aliphatic	No	No	-0.746	No	16.851	21.0604	6.20167	17.2	-0.377	-0.132	0	-3.561	p	17.2	4	0.335	0	1	1	p	21.3	4.24	0.389	0	0	0	0.13	Increasedstability	-4.1	-0.24	-0.054	0.647314	0.777543	0.858247	-0.825202	-2.22826e-11	0.229538	-2.07109	1.48864	0.0198785	-0.304432
1260	RpoB	C	S94L	S	94	L	Polar	Aliphatic	No	No	-0.746	No	16.851	21.0604	6.20167	17.2	-0.223	-0.22	0	-3.5535	p	17.2	4	0.335	0	1	1	p	31.3	4.15	0.351	0	0	0	0.29	Increasedstability	-14.1	-0.15	-0.016	0.616173	0.824924	0.869126	-1.00147	0.000780084	0.240668	-2.40561	0.328746	0.39205	-0.289657
1261	RpoB	C	S94I	S	94	I	Polar	Aliphatic	No	No	-0.746	No	16.851	21.0604	6.20167	17.2	-0.223	-0.22	0	-3.5535	p	17.2	4	0.335	0	1	1	p	16.4	4.88	0.477	0	0	0	0.33	Increasedstability	0.800001	-0.88	-0.142	2.17718	0.784339	0.905772	-1.47487	1.13687e-13	0.604306	-3.24964	3.78249	0.704204	-0.0988252
1262	RpoB	C	S94M	S	94	M	Polar	Aliphatic	No	No	-0.746	No	16.851	21.0604	6.20167	17.2	-0.069	0.018	0	-3.561	p	17.2	4	0.335	0	1	1	p	34.7	4.06	0.325	0	0	0	-0.13	Reducedstability	-17.5	-0.06	0.01	-0.339197	0.849561	0.901228	-1.13281	-3.86535e-12	0.190973	-2.38328	-0.0664812	0.531779	-0.0781305
1263	RpoB	C	S94P	S	94	P	Polar	Polar	No	No	-0.746	No	16.851	21.0604	6.20167	17.2	-0.377	-0.132	0	-3.561	p	17.2	4	0.335	0	1	1	p	7.6	5.03	0.469	0	0	0	-0.51	Reducedstability	9.6	-1.03	-0.134	5.00563	2.13907	0.868546	-0.586646	-9.43601e-12	-0.993806	-1.96735	7.36464	-0.178142	-1.64178
1264	RpoB	C	S94F	S	94	F	Polar	Aromatic	No	No	-0.746	No	16.851	21.0604	6.20167	17.2	-1.029	-0.224	0	2.088	p	17.2	4	0.335	0	1	1	p	39.2	4.2	0.34	0	0	0	-0.35	Reducedstability	-22	-0.2	-0.005	3.15184	0.896802	-0.637704	-0.753544	-0.0099668	-0.0177748	-1.78039	1.94597	1.23366	-0.277907
1265	RpoB	C	S94Y	S	94	Y	Polar	Aromatic	No	No	-0.746	No	16.851	21.0604	6.20167	17.2	-0.688	-0.025	0	2.088	p	17.2	4	0.335	0	1	1	p	42.1	4.11	0.317	0	0	0	-0.08	Reducedstability	-24.9	-0.11	0.018	2.85319	0.87819	-0.389752	-0.723209	0.00326243	0.0505522	-1.68929	1.37283	0.989977	-0.334025
1266	RpoB	C	S94W	S	94	W	Polar	Aromatic	No	No	-0.746	No	16.851	21.0604	6.20167	17.2	-0.983	-0.277	0	4.9215	p	17.2	4	0.335	0	1	1	p	50.5	3.87	0.273	0	0	0	-0.31	Reducedstability	-33.3	0.13	0.062	2.21087	0.895064	0.903195	-1.42411	6.59384e-12	0.694052	-2.5027	0.622051	0.735491	-0.123763
1267	RpoB	C	S94D	S	94	D	Polar	Negative	No	No	-0.746	No	16.851	21.0604	6.20167	17.2	0.542	-0.073	0	-3.8565	p	17.2	4	0.335	0	1	1	p	10.4	5.16	0.469	0	1	1	-0.17	Reducedstability	6.8	-1.16	-0.134	5.31616	0.853857	0.870066	-0.294421	0.014042	1.1857	-0.674387	0.394977	-0.0605355	-0.378776
1268	RpoB	C	S94E	S	94	E	Polar	Negative	No	No	-0.746	No	16.851	21.0604	6.20167	17.2	0.562	-0.199	0	-3.849	p	17.2	4	0.335	0	1	1	p	11	5.2	0.504	0	1	1	-0.14	Reducedstability	6.2	-1.2	-0.169	1.98883	0.842892	0.865328	-0.545897	0.160109	0.55274	-1.27577	0.000726421	0.288217	-0.386579
1269	RpoB	C	S94N	S	94	N	Polar	Polar	No	No	-0.746	No	16.851	21.0604	6.20167	17.2	-0.195	-0.574	0	-1.899	p	17.2	4	0.335	0	1	1	p	32.6	4.33	0.34	0	0	1	-0.4	Reducedstability	-15.4	-0.33	-0.005	3.01989	0.903468	0.899495	-0.614306	-0.00978114	0.829174	-1.03149	0.0960099	0.235148	-0.123916
1270	RpoB	C	S94Q	S	94	Q	Polar	Polar	No	No	-0.746	No	16.851	21.0604	6.20167	17.2	-0.25	-0.516	0	-1.893	p	17.2	4	0.335	0	1	1	p	38.6	4.01	0.297	0	0	1	-0.2	Reducedstability	-21.4	-0.01	0.038	1.55591	0.434102	0.444626	-0.65768	-1.18571e-05	0.40909	-1.27475	1.1469	0.707141	0.294014
1271	RpoB	C	S94H	S	94	H	Polar	Positive	No	No	-0.746	No	16.851	21.0604	6.20167	17.2	-1.444	0.519	0	-0.171	p	17.2	4	0.335	0	1	1	p	37	4.09	0.335	0	0	1	0.13	Increasedstability	-19.8	-0.09	0	5.55054	0.867541	0.899325	-0.918314	-0.0736892	1.53632	-1.62064	4.00878	0.563303	-0.191294
1272	RpoB	C	S94K	S	94	K	Polar	Positive	No	No	-0.746	No	16.851	21.0604	6.20167	17.2	-0.194	-0.568	0	-0.579	p	17.2	4	0.335	0	1	1	p	34	4.04	0.304	0	0	0	-0.66	Reducedstability	-16.8	-0.04	0.031	0.186799	0.866798	0.865124	-0.532817	-0.0943999	-0.18229	-1.531	0.00628817	0.348269	-0.303423
1273	RpoB	C	S94R	S	94	R	Polar	Positive	No	No	-0.746	No	16.851	21.0604	6.20167	17.2	-0.283	-0.616	0	-1.23	p	17.2	4	0.335	0	1	1	p	45.8	4.22	0.278	0	0	0	-0.3	Reducedstability	-28.6	-0.22	0.057	0.634526	0.857245	0.869789	-0.787786	-0.292661	0.547654	-1.53883	0.204589	0.711343	-0.288134
1274	RpoB	C	P95G	P	95	G	Polar	Aliphatic	No	No	-0.827	No	16.53	23.5267	9.15731	50.8	-0.884	-0.368	0	0.0285	b	50.8	3.38	0.259	0	0	0	p	15.9	3.72	0.305	0	0	0	0.08	Increasedstability	34.9	-0.34	-0.046	0.408734	-0.225801	-0.211866	0.581987	0.00769545	-0.631989	0.786651	-0.121729	-0.373012	0.215112
1275	RpoB	C	P95A	P	95	A	Polar	Aliphatic	No	No	-0.827	No	16.53	23.5267	9.15731	50.8	-0.707	-0.392	0	0.036	b	50.8	3.38	0.259	0	0	0	g	67.8	3.27	0.235	0	0	0	1.94	Increasedstability	-17	0.11	0.024	1.49981	-0.020207	-2.82131e-05	0.139264	-0.000326318	-0.0317257	0.131401	-0.686982	-0.266816	0.217354
1276	RpoB	C	P95T	P	95	T	Polar	Polar	No	No	-0.827	No	16.53	23.5267	9.15731	50.8	-0.736	-0.182	0	3.669	b	50.8	3.38	0.259	0	0	0	p	35.4	3.66	0.319	1	0	0	0.24	Increasedstability	15.4	-0.28	-0.06	1.88865	-0.000458981	-1.0056	-0.231666	0.000130548	0.505328	-0.160214	-0.425899	0.681581	0.217353
1277	RpoB	C	P95S	P	95	S	Polar	Polar	No	No	-0.827	No	16.53	23.5267	9.15731	50.8	-0.765	-0.1	0	3.6615	b	50.8	3.38	0.259	0	0	0	p	23.1	3.59	0.332	0	0	0	-0.41	Reducedstability	27.7	-0.21	-0.073	2.31981	-0.00604649	-0.753057	0.0208837	-0.000356674	0.431687	0.393613	-0.697458	0.598467	0.217353
1278	RpoB	C	P95C	P	95	C	Polar	Polar	No	No	-0.827	No	16.53	23.5267	9.15731	50.8	-0.818	-0.068	0	3.669	b	50.8	3.38	0.259	0	0	0	b	36.4	3.57	0.306	1	0	0	1.22	Increasedstability	14.4	-0.19	-0.047	1.72253	-0.982951	0.265339	-0.0549734	-0.444706	0.311172	0.136975	0.11381	0.125912	0.311162
1279	RpoB	C	P95V	P	95	V	Polar	Aliphatic	No	No	-0.827	No	16.53	23.5267	9.15731	50.8	-0.452	-0.455	0	0.0495	b	50.8	3.38	0.259	0	0	0	b	28.2	3.7	0.386	0	0	0	3.61	Increasedstability	22.6	-0.32	-0.127	0.972341	-0.312255	0.996468	-0.469506	-0.131519	0.272154	-0.862938	-0.435754	-0.445132	0.29049
1280	RpoB	C	P95L	P	95	L	Polar	Aliphatic	No	No	-0.827	No	16.53	23.5267	9.15731	50.8	-0.378	-0.495	0	0.057	b	50.8	3.38	0.259	0	0	0	g	80	3.27	0.174	0	0	0	2.1	Increasedstability	-29.2	0.11	0.085	1.43589	-0.0488159	-0.0181531	-0.683744	0.010438	0.940844	-1.14758	-0.640647	0.531407	0.220154
1281	RpoB	C	P95I	P	95	I	Polar	Aliphatic	No	No	-0.827	No	16.53	23.5267	9.15731	50.8	-0.378	-0.495	0	0.057	b	50.8	3.38	0.259	0	0	0	b	51.6	3.62	0.292	0	0	0	3.46	Increasedstability	-0.799999	-0.24	-0.033	0.634915	-0.353755	1.13482	-0.701303	-0.115948	0.25944	-1.36505	-0.470038	-0.277476	0.281033
1282	RpoB	C	P95M	P	95	M	Polar	Aliphatic	No	No	-0.827	No	16.53	23.5267	9.15731	50.8	-0.384	-0.192	0	0.0495	b	50.8	3.38	0.259	0	0	0	b	48.4	3.64	0.264	1	0	0	1.7	Increasedstability	2.4	-0.26	-0.005	1.01722	-0.034072	2.81807e-05	-0.816987	-1.89932e-06	0.699209	-1.23862	-0.655134	0.611653	0.217353
1283	RpoB	C	P95F	P	95	F	Polar	Aromatic	No	No	-0.827	No	16.53	23.5267	9.15731	50.8	-0.768	0.301	0	5.7	b	50.8	3.38	0.259	0	0	0	p	58.8	3.66	0.251	0	0	0	-0.02	Reducedstability	-8	-0.28	0.008	1.77837	-0.0275755	-1.27094	-0.811505	-0.0523279	0.909975	-1.1713	0.310298	0.871476	0.217353
1284	RpoB	C	P95Y	P	95	Y	Polar	Aromatic	No	No	-0.827	No	16.53	23.5267	9.15731	50.8	-0.519	0.276	0	5.7	b	50.8	3.38	0.259	0	0	0	b	60.5	3.6	0.242	0	0	0	2.48	Increasedstability	-9.7	-0.22	0.017	2.31298	-0.00604656	3.05764e-05	-0.558313	-0.0499827	0.907847	-0.727633	-0.618554	0.380593	0.217353
1285	RpoB	C	P95W	P	95	W	Polar	Aromatic	No	No	-0.827	No	16.53	23.5267	9.15731	50.8	-0.825	0.349	0	8.532	b	50.8	3.38	0.259	0	0	0	b	65	3.62	0.23	1	0	0	1.73	Increasedstability	-14.2	-0.24	0.029	2.28041	-0.0120139	0	-0.577019	0	0.973205	-0.664286	0.220627	0.382069	0.217353
1286	RpoB	C	P95D	P	95	D	Polar	Negative	No	No	-0.827	No	16.53	23.5267	9.15731	50.8	-0.038	-0.287	0	-0.2445	b	50.8	3.38	0.259	0	0	0	p	34.6	3.59	0.326	1	0	0	-0.13	Reducedstability	16.2	-0.21	-0.067	2.73707	0.0448395	-0.118132	0.171797	0.40697	0.372718	0.362025	-0.690564	-0.572714	0.281206
1287	RpoB	C	P95E	P	95	E	Polar	Negative	No	No	-0.827	No	16.53	23.5267	9.15731	50.8	-0.12	-0.398	0	-0.2385	b	50.8	3.38	0.259	0	0	0	p	50.5	3.77	0.257	0	0	0	-0.34	Reducedstability	0.299999	-0.39	0.002	1.23927	-0.0393277	0	-0.300255	0.259508	0.296615	-0.462366	-0.471641	0.125799	0.217353
1288	RpoB	C	P95N	P	95	N	Polar	Polar	No	No	-0.827	No	16.53	23.5267	9.15731	50.8	-0.264	-0.378	0	1.7115	b	50.8	3.38	0.259	0	0	0	g	84.6	3.27	0.201	1	0	0	0.79	Increasedstability	-33.8	0.11	0.058	1.88555	-0.0387966	-0.987727	-0.500527	8.61655e-05	1.13067	-0.335025	-0.463637	0.70384	0.217353
1289	RpoB	C	P95Q	P	95	Q	Polar	Polar	No	No	-0.827	No	16.53	23.5267	9.15731	50.8	-0.475	-0.313	0	1.719	b	50.8	3.38	0.259	0	0	0	b	47.3	3.58	0.275	1	0	0	1.53	Increasedstability	3.5	-0.2	-0.016	1.18796	-0.00606997	-1.06474	-0.406155	0	0.773496	-0.471698	-0.653163	0.841028	0.217353
1290	RpoB	C	P95H	P	95	H	Polar	Positive	No	No	-0.827	No	16.53	23.5267	9.15731	50.8	-0.399	0.243	0	3.4395	b	50.8	3.38	0.259	0	0	0	p	53.7	3.7	0.262	0	0	0	0.22	Increasedstability	-2.9	-0.32	-0.003	2.09079	-0.0197713	-0.800601	-0.72444	-0.508514	1.72408	-0.722128	-0.482327	0.891426	0.217353
1291	RpoB	C	P95K	P	95	K	Polar	Positive	No	No	-0.827	No	16.53	23.5267	9.15731	50.8	-0.456	-0.6	0	3.033	b	50.8	3.38	0.259	0	0	0	g	83.4	3.27	0.142	0	0	0	0.84	Increasedstability	-32.6	0.11	0.117	1.13198	-0.00609166	-2.93014e-05	-0.313146	-0.165951	0.621067	-0.49706	-0.675192	0.351756	0.217354
1292	RpoB	C	P95R	P	95	R	Polar	Positive	No	No	-0.827	No	16.53	23.5267	9.15731	50.8	0.002	-0.859	0	2.382	b	50.8	3.38	0.259	0	0	0	b	59.8	3.6	0.226	1	0	0	2.06	Increasedstability	-9	-0.22	0.033	0.783706	-0.0373467	-2.14521	-0.919047	-0.969435	1.4981	-0.898059	-0.673233	2.61056	0.217353
1293	RpoB	C	I96G	I	96	G	Aliphatic	Aliphatic	No	No	-0.708	No	13.512	24.5618	6.80993	0.5	-2.893	-0.343	0	0.021	E	0.5	6.22	0.494	0	0	0	E	20.7	5.54	0.341	0	0	0	-2.53	Reducedstability	-20.2	0.68	0.153	4.44435	0.243224	2.62469e-05	2.51264	0.0959159	-1.77301	4.4609	-0.00779437	-1.44798	0.380349
1294	RpoB	C	I96A	I	96	A	Aliphatic	Aliphatic	No	No	-0.708	No	13.512	24.5618	6.80993	0.5	-2.395	-0.409	0	0.0285	E	0.5	6.22	0.494	0	0	0	E	4	5.88	0.371	0	0	0	-4.69	Reducedstability	-3.5	0.34	0.123	3.47649	0.219559	-2.62469e-05	1.9788	0.150464	-1.30423	3.51419	-0.018296	-1.42499	0.384674
1295	RpoB	C	I96T	I	96	T	Aliphatic	Polar	No	No	-0.708	No	13.512	24.5618	6.80993	0.5	-2.379	-0.16	0	3.6615	E	0.5	6.22	0.494	0	0	0	E	2.9	6.11	0.414	0	0	1	-3.13	Reducedstability	-2.4	0.11	0.08	3.34787	0.124501	0	1.01574	0.0469928	0.379456	2.42942	-0.00825993	-0.684474	0.0418003
1296	RpoB	C	I96S	I	96	S	Aliphatic	Polar	No	No	-0.708	No	13.512	24.5618	6.80993	0.5	-2.68	-0.049	0	3.654	E	0.5	6.22	0.494	0	0	0	E	3.9	5.81	0.383	0	0	0	-4.14	Reducedstability	-3.4	0.41	0.111	4.74965	0.219171	0	1.7093	0.0942385	-0.357828	3.70105	-0.0135125	-0.928904	0.339184
1297	RpoB	C	I96C	I	96	C	Aliphatic	Polar	No	No	-0.708	No	13.512	24.5618	6.80993	0.5	-1.824	-0.362	0	3.6615	E	0.5	6.22	0.494	0	0	0	E	2.1	5.92	0.416	0	0	1	-1.66	Reducedstability	-1.6	0.3	0.078	3.31884	0.185377	0	1.24758	0.0947019	-0.907703	2.61828	0.00315241	-0.53237	0.620398
1298	RpoB	C	I96V	I	96	V	Aliphatic	Aliphatic	No	No	-0.708	No	13.512	24.5618	6.80993	0.5	-1.441	-0.559	0	0.0435	E	0.5	6.22	0.494	0	0	0	E	2.1	5.8	0.459	0	0	0	-2.14	Reducedstability	-1.6	0.42	0.035	1.27206	0.0653726	0	0.646824	0.0178897	-0.152938	1.33202	-0.00861911	-0.666805	0.0426781
1299	RpoB	C	I96L	I	96	L	Aliphatic	Aliphatic	No	No	-0.708	No	13.512	24.5618	6.80993	0.5	-1.001	-0.641	0	0.0495	E	0.5	6.22	0.494	0	0	0	E	1.3	6.54	0.485	0	0	0	-0.8	Reducedstability	-0.8	-0.32	0.009	0.797749	0.0261326	0	-0.131089	0	0.00763413	-0.273949	1.01432	0.0336714	0.0936002
1300	RpoB	C	I96M	I	96	M	Aliphatic	Aliphatic	No	No	-0.708	No	13.512	24.5618	6.80993	0.5	-0.977	-0.54	0	0.0435	E	0.5	6.22	0.494	0	0	0	E	0.2	6.8	0.489	0	0	0	-1.77	Reducedstability	0.3	-0.58	0.005	0.17844	0.0256451	0	-0.205298	0.0131215	-0.419049	-0.298888	0.171508	0.379339	0.512655
1301	RpoB	C	I96P	I	96	P	Aliphatic	Polar	No	No	-0.708	No	13.512	24.5618	6.80993	0.5	-1.441	-0.559	0	0.0435	E	0.5	6.22	0.494	0	0	0	p	2.5	5.62	0.443	0	0	0	-3.47	Reducedstability	-2	0.6	0.051	4.13447	1.47868	0	1.24719	0.0945562	-1.09492	2.12818	1.3784	-0.98898	-0.0957817
1302	RpoB	C	I96F	I	96	F	Aliphatic	Aromatic	No	No	-0.708	No	13.512	24.5618	6.80993	0.5	-1.465	-0.316	0	5.6925	E	0.5	6.22	0.494	0	0	0	E	0.3	7.09	0.549	0	0	0	-1.57	Reducedstability	0.2	-0.87	-0.055	2.73316	0.0784933	-2.81171e-05	-0.218798	-0.382018	0.484874	0.11684	2.31958	0.125319	0.244804
1303	RpoB	C	I96Y	I	96	Y	Aliphatic	Aromatic	No	No	-0.708	No	13.512	24.5618	6.80993	0.5	-1.451	-0.36	0	5.6925	E	0.5	6.22	0.494	0	0	0	E	1.2	6.63	0.591	0	1	1	-1.74	Reducedstability	-0.7	-0.41	-0.097	4.77901	0.0255319	-3.84417e-05	-0.255461	-0.324382	1.04174	0.463799	3.32503	0.231059	0.273495
1304	RpoB	C	I96W	I	96	W	Aliphatic	Aromatic	No	No	-0.708	No	13.512	24.5618	6.80993	0.5	-1.705	-0.497	0	8.5245	E	0.5	6.22	0.494	0	0	0	E	0.4	7.51	0.572	0	0	0	-1.77	Reducedstability	0.1	-1.29	-0.078	8.85538	-0.495563	-0.516288	-0.816111	-0.00268463	2.32821	0.237398	7.56002	0.146058	0.486964
1305	RpoB	C	I96D	I	96	D	Aliphatic	Negative	No	No	-0.708	No	13.512	24.5618	6.80993	0.5	-2.197	-0.399	0	-0.252	E	0.5	6.22	0.494	0	0	0	E	1.9	5.89	0.429	1	0	1	-3.73	Reducedstability	-1.4	0.33	0.065	4.73675	0.130899	0	1.00516	0.356379	1.79317	2.62205	-0.0870168	-0.793723	-0.512322
1306	RpoB	C	I96E	I	96	E	Aliphatic	Negative	No	No	-0.708	No	13.512	24.5618	6.80993	0.5	-2.04	-0.512	0	-0.2445	E	0.5	6.22	0.494	0	0	0	E	0.4	6.91	0.464	0	0	0	-2.77	Reducedstability	0.1	-0.69	0.03	4.15954	0.0898077	2.80618e-05	0.42934	-0.0132578	2.12858	1.52051	-0.0673064	0.0333168	-0.047237
1307	RpoB	C	I96N	I	96	N	Aliphatic	Polar	No	No	-0.708	No	13.512	24.5618	6.80993	0.5	-1.919	-0.396	0	1.704	E	0.5	6.22	0.494	0	0	0	E	2.1	5.82	0.439	1	0	1	-3.24	Reducedstability	-1.6	0.4	0.055	3.46644	0.268071	-0.198858	0.802554	0.0810668	0.579987	2.40746	-0.0119393	-0.377969	-0.181808
1308	RpoB	C	I96Q	I	96	Q	Aliphatic	Polar	No	No	-0.708	No	13.512	24.5618	6.80993	0.5	-1.895	-0.374	0	1.7115	E	0.5	6.22	0.494	0	0	0	E	0.8	7.32	0.453	0	0	0	-2.82	Reducedstability	-0.3	-1.1	0.041	3.48909	0.0759234	-2.80618e-05	0.319152	0.103999	0.759125	1.44952	-0.0659399	0.325399	0.518109
1309	RpoB	C	I96H	I	96	H	Aliphatic	Positive	No	No	-0.708	No	13.512	24.5618	6.80993	0.5	-2.171	0.239	0	3.4335	E	0.5	6.22	0.494	0	0	0	E	0.3	6.97	0.505	0	0	0	-2.02	Reducedstability	0.2	-0.75	-0.011	8.82553	-0.45123	-0.475848	-0.331595	-0.0800475	2.12517	1.10226	6.57776	-0.18939	0.382362
1310	RpoB	C	I96K	I	96	K	Aliphatic	Positive	No	No	-0.708	No	13.512	24.5618	6.80993	0.5	-1.794	-0.496	0	3.0255	E	0.5	6.22	0.494	0	0	0	E	0.2	7.04	0.511	0	0	0	-3.44	Reducedstability	0.3	-0.82	-0.017	4.22489	0.0482312	0	-0.229888	0.471951	2.79508	0.238268	0.0857869	0.724837	0.111707
1311	RpoB	C	I96R	I	96	R	Aliphatic	Positive	No	No	-0.708	No	13.512	24.5618	6.80993	0.5	-1.38	-0.53	0	2.3745	E	0.5	6.22	0.494	0	0	0	E	0.2	7.39	0.548	1	0	1	-3.32	Reducedstability	0.3	-1.17	-0.054	5.08882	0.0496898	-2.79988e-05	-0.764633	0.198227	2.66961	0.641795	0.970549	0.926765	0.305452
1312	RpoB	C	E97G	E	97	G	Negative	Aliphatic	No	No	-0.063	No	13.467	27.8132	8.24446	41.1	-0.626	-0.532	0	0.3165	E	41.1	3.65	0.319	1	0	0	E	39.6	3.96	0.317	0	0	0	0.21	Increasedstability	1.5	-0.31	0.002	0.131703	0.761289	0.717994	0.896247	0.247691	-1.73312	0.881328	-0.171071	-1.07737	-0.132408
1313	RpoB	C	E97A	E	97	A	Negative	Aliphatic	No	No	-0.063	No	13.467	27.8132	8.24446	41.1	-0.407	-0.36	0	0.324	E	41.1	3.65	0.319	1	0	0	E	37.9	3.34	0.308	0	0	0	-0.59	Reducedstability	3.2	0.31	0.011	0.225101	0.0665555	1.32557	0.65702	-0.135977	-1.0658	0.73481	0.00278747	-1.32	0.0643619
1314	RpoB	C	E97T	E	97	T	Negative	Polar	No	No	-0.063	No	13.467	27.8132	8.24446	41.1	-0.077	-0.98	0	3.957	E	41.1	3.65	0.319	1	0	0	E	38.5	3.51	0.325	0	0	0	-0.21	Reducedstability	2.6	0.14	-0.006	0.216917	-0.0977776	0.695653	0.355506	-0.187833	-0.534934	0.492287	-0.00121447	-0.533067	0.116818
1315	RpoB	C	E97S	E	97	S	Negative	Polar	No	No	-0.063	No	13.467	27.8132	8.24446	41.1	-0.259	-1.147	0	3.9495	E	41.1	3.65	0.319	1	0	0	E	37.5	3.41	0.316	1	0	1	-0.59	Reducedstability	3.6	0.24	0.003	-0.630838	-0.38881	0.799781	0.40736	-0.0897166	-0.392399	0.870842	-0.690374	-0.788763	-0.258169
1316	RpoB	C	E97C	E	97	C	Negative	Polar	No	No	-0.063	No	13.467	27.8132	8.24446	41.1	0.116	-0.573	0	3.957	E	41.1	3.65	0.319	1	0	0	E	38.5	3.41	0.322	1	0	1	0.45	Increasedstability	2.6	0.24	-0.003	0.215973	0.0143569	0.965053	0.273061	-0.140974	-0.689705	0.394075	-0.0104757	-0.564228	0.0771361
1317	RpoB	C	E97V	E	97	V	Negative	Aliphatic	No	No	-0.063	No	13.467	27.8132	8.24446	41.1	-0.022	-0.029	0	0.339	E	41.1	3.65	0.319	1	0	0	E	31.7	3.51	0.365	0	0	0	1.14	Increasedstability	9.4	0.14	-0.046	0.146892	-0.117295	0.746919	0.126485	-0.155037	-0.225499	0.214768	-0.0032988	-0.504363	0.181369
1318	RpoB	C	E97L	E	97	L	Negative	Aliphatic	No	No	-0.063	No	13.467	27.8132	8.24446	41.1	0.139	0.125	0	0.345	E	41.1	3.65	0.319	1	0	0	E	35.9	3.68	0.335	0	0	0	0.49	Increasedstability	5.2	-0.03	-0.016	-0.843177	0.594803	1.89898	-0.353051	-0.084732	0.17865	-0.711251	-0.992229	-0.616785	-0.669641
1319	RpoB	C	E97I	E	97	I	Negative	Aliphatic	No	No	-0.063	No	13.467	27.8132	8.24446	41.1	0.139	0.125	0	0.345	E	41.1	3.65	0.319	1	0	0	E	40.4	3.81	0.325	0	0	0	0.87	Increasedstability	0.699996	-0.16	-0.006	0.531724	0.2407	1.87163	-0.0252083	-0.0950545	-0.361636	-0.220349	0.0077394	-1.41566	0.588593
1320	RpoB	C	E97M	E	97	M	Negative	Aliphatic	No	No	-0.063	No	13.467	27.8132	8.24446	41.1	0.601	0.633	0	0.339	E	41.1	3.65	0.319	1	0	0	E	47.6	3.8	0.278	0	0	0	-0.14	Reducedstability	-6.5	-0.15	0.041	-0.35689	-0.0235023	1.31841	-0.324603	-0.165231	-0.154901	-0.626929	-0.00078675	-0.571986	0.315475
1321	RpoB	C	E97P	E	97	P	Negative	Polar	No	No	-0.063	No	13.467	27.8132	8.24446	41.1	-0.022	-0.029	0	0.339	E	41.1	3.65	0.319	1	0	0	E	39	3.49	0.312	0	0	0	-2.24	Reducedstability	2.1	0.16	0.007	0.172085	0.722146	0.741201	0.181821	0.232467	-1.33187	-0.188005	0.693433	-0.871696	0.159282
1322	RpoB	C	E97F	E	97	F	Negative	Aromatic	No	No	-0.063	No	13.467	27.8132	8.24446	41.1	-0.802	-0.208	0	5.988	E	41.1	3.65	0.319	1	0	0	E	43.5	3.57	0.317	0	0	0	0.12	Increasedstability	-2.4	0.08	0.002	-0.339003	-0.237599	1.04977	-0.248001	-0.0657839	-0.0148913	-0.343999	-0.00113986	-0.542551	0.0491049
1323	RpoB	C	E97Y	E	97	Y	Negative	Aromatic	No	No	-0.063	No	13.467	27.8132	8.24446	41.1	-0.592	-0.158	0	5.988	E	41.1	3.65	0.319	1	0	0	E	43.9	3.59	0.317	0	0	0	0.68	Increasedstability	-2.8	0.06	0.002	0.0747468	0.0427329	1.30217	-0.207836	-0.0939589	0.00656179	-0.32112	-0.0130341	-0.723087	0.0451779
1324	RpoB	C	E97W	E	97	W	Negative	Aromatic	No	No	-0.063	No	13.467	27.8132	8.24446	41.1	-0.841	-0.333	0	8.82	E	41.1	3.65	0.319	1	0	0	E	66	3.78	0.191	0	0	0	0.53	Increasedstability	-24.9	-0.13	0.128	0.421548	-0.0317997	0.71988	-0.220573	-0.178777	0.172883	-0.191437	0.00976282	-0.248848	0.514833
1325	RpoB	C	E97D	E	97	D	Negative	Negative	No	No	-0.063	No	13.467	27.8132	8.24446	41.1	-0.767	-0.429	0	0.0435	E	41.1	3.65	0.319	1	0	0	E	43.5	3.76	0.313	1	0	0	-1.32	Reducedstability	-2.4	-0.11	0.006	0.0585403	-0.580723	-0.889365	0.206221	-0.0411776	0.083776	0.40578	0.856111	-0.579149	0.513205
1326	RpoB	C	E97N	E	97	N	Negative	Polar	No	No	-0.063	No	13.467	27.8132	8.24446	41.1	-0.074	-1.234	0	1.9995	E	41.1	3.65	0.319	1	0	0	E	40.3	3.49	0.32	1	0	1	-0.76	Reducedstability	0.799999	0.16	-0.001	-0.0540003	0.00625433	0.0602071	0.0939918	-0.166283	-0.00772795	0.352487	-0.0132904	-0.386134	0.0630697
1327	RpoB	C	E97Q	E	97	Q	Negative	Polar	No	No	-0.063	No	13.467	27.8132	8.24446	41.1	-0.065	-0.8	0	2.007	E	41.1	3.65	0.319	1	0	0	E	57.8	3.61	0.234	0	0	0	-0.54	Reducedstability	-16.7	0.04	0.085	-0.484473	-0.106303	-0.096833	-0.0253336	-0.161185	-0.156204	0.0172651	-0.0017884	0.146924	-0.0185991
1328	RpoB	C	E97H	E	97	H	Negative	Positive	No	No	-0.063	No	13.467	27.8132	8.24446	41.1	-1.084	0.692	0	3.7275	E	41.1	3.65	0.319	1	0	0	E	62.5	3.59	0.239	0	0	0	-0.11	Reducedstability	-21.4	0.06	0.08	-0.495137	-1.05447	0.102209	0.260878	-0.288729	-0.285289	0.430889	0.00907665	-0.239457	0.513756
1329	RpoB	C	E97K	E	97	K	Negative	Positive	No	No	-0.063	No	13.467	27.8132	8.24446	41.1	0.136	-0.005	0	3.321	E	41.1	3.65	0.319	1	0	0	E	46.5	3.66	0.262	0	0	0	-0.39	Reducedstability	-5.4	-0.01	0.057	-0.902442	-0.141623	-1.1079	-0.264554	-0.295429	0.553459	-0.339046	0.0104372	0.830408	-0.022248
1330	RpoB	C	E97R	E	97	R	Negative	Positive	No	No	-0.063	No	13.467	27.8132	8.24446	41.1	0.001	0.028	0	2.67	E	41.1	3.65	0.319	1	0	0	E	50.1	3.42	0.228	0	0	0	-0.17	Reducedstability	-9	0.23	0.091	-0.313099	-0.00277706	-0.112627	-0.275851	-0.284991	0.167632	-0.246003	0.0644737	0.380283	0.138551
1331	RpoB	C	D98G	D	98	G	Negative	Aliphatic	No	No	-0.609	No	11.557	29.9817	11.4246	14.7	-0.575	-0.191	0	0.324	p	14.7	4.41	0.383	1	1	0	p	39.4	3.96	0.228	0	0	0	-1.02	Reducedstability	-24.7	0.45	0.155	1.51882	1.92575	3.50583	1.58967	-0.0676624	-3.53907	1.72224	-1.29529	-1.2605	-0.989916
1332	RpoB	C	D98A	D	98	A	Negative	Aliphatic	No	No	-0.609	No	11.557	29.9817	11.4246	14.7	-0.329	-0.022	0	0.3315	p	14.7	4.41	0.383	1	1	0	p	17.3	3.83	0.279	0	0	0	-0.53	Reducedstability	-2.6	0.58	0.104	1.65118	1.94638	3.2614	1.01649	-0.062893	-2.91118	0.745201	-1.20763	-1.09186	0.0424765
1333	RpoB	C	D98T	D	98	T	Negative	Polar	No	No	-0.609	No	11.557	29.9817	11.4246	14.7	-0.167	-0.032	0	3.9645	p	14.7	4.41	0.383	1	1	0	p	12.2	4.09	0.35	0	1	0	0.03	Increasedstability	2.5	0.32	0.033	2.42106	1.49341	2.80226	0.351885	-0.0649947	-1.76283	-0.0956047	-1.15103	-0.487918	1.40166
1334	RpoB	C	D98S	D	98	S	Negative	Polar	No	No	-0.609	No	11.557	29.9817	11.4246	14.7	-0.356	-0.193	0	3.957	p	14.7	4.41	0.383	1	1	0	p	17.3	4.06	0.305	0	1	0	-0.39	Reducedstability	-2.6	0.35	0.078	1.80303	1.12266	2.4619	0.932509	-0.057282	-2.42318	1.10486	-0.204423	-0.59586	-0.389163
1335	RpoB	C	D98C	D	98	C	Negative	Polar	No	No	-0.609	No	11.557	29.9817	11.4246	14.7	0.109	-0.003	0	3.9645	p	14.7	4.41	0.383	1	1	0	p	13.5	3.9	0.321	0	0	0	0.09	Increasedstability	1.2	0.51	0.062	1.38719	1.76811	3.117	0.219721	-0.0577883	-2.34238	-0.102397	-1.05516	-0.157797	0.0862155
1336	RpoB	C	D98V	D	98	V	Negative	Aliphatic	No	No	-0.609	No	11.557	29.9817	11.4246	14.7	0.103	0.289	0	0.345	p	14.7	4.41	0.383	1	1	0	p	10.2	4.17	0.401	0	0	0	-0.3	Reducedstability	4.5	0.24	-0.018	3.1125	1.52775	2.63232	-0.380434	-0.063237	-1.37491	-1.529	1.18904	-0.431018	1.35871
1337	RpoB	C	D98L	D	98	L	Negative	Aliphatic	No	No	-0.609	No	11.557	29.9817	11.4246	14.7	0.283	0.426	0	0.3525	p	14.7	4.41	0.383	1	1	0	p	22.7	4.07	0.336	0	0	0	-0.67	Reducedstability	-8	0.34	0.047	0.217994	1.89045	3.32191	-0.318635	-0.0503574	-1.97228	-1.63488	-0.903982	-0.113824	0.0728489
1338	RpoB	C	D98I	D	98	I	Negative	Aliphatic	No	No	-0.609	No	11.557	29.9817	11.4246	14.7	0.283	0.426	0	0.3525	p	14.7	4.41	0.383	1	1	0	b	16.7	4.3	0.369	0	0	0	-0.09	Reducedstability	-2	0.11	0.014	2.71977	1.14873	2.5934	-0.630611	-0.144945	-0.948469	-1.79686	0.453095	0.271998	1.91656
1339	RpoB	C	D98M	D	98	M	Negative	Aliphatic	No	No	-0.609	No	11.557	29.9817	11.4246	14.7	0.701	0.604	0	0.345	p	14.7	4.41	0.383	1	1	0	p	23.4	4.19	0.319	0	0	0	-0.97	Reducedstability	-8.7	0.22	0.064	1.82068	1.25682	2.70001	-0.90559	0.134589	-1.95722	-2.24038	0.782097	0.390455	1.71917
1340	RpoB	C	D98P	D	98	P	Negative	Polar	No	No	-0.609	No	11.557	29.9817	11.4246	14.7	0.103	0.289	0	0.345	p	14.7	4.41	0.383	1	1	0	p	10.2	4.69	0.423	0	0	0	-0.22	Reducedstability	4.5	-0.28	-0.04	0.607069	1.8867	3.22815	0.151315	-0.0656774	-2.70305	-0.89305	0.42549	-0.67171	-0.668516
1341	RpoB	C	D98F	D	98	F	Negative	Aromatic	No	No	-0.609	No	11.557	29.9817	11.4246	14.7	-0.5	0.199	0	5.9955	p	14.7	4.41	0.383	1	1	0	b	38	4.04	0.282	0	0	0	-1.09	Reducedstability	-23.3	0.37	0.101	0.397642	0.955834	2.33019	-0.0366718	0.421542	-2.5661	-0.99461	0.59047	-0.659305	0.406764
1342	RpoB	C	D98Y	D	98	Y	Negative	Aromatic	No	No	-0.609	No	11.557	29.9817	11.4246	14.7	-0.297	0.347	0	5.9955	p	14.7	4.41	0.383	1	1	0	b	32.2	4.07	0.318	1	0	0	-0.57	Reducedstability	-17.5	0.34	0.065	0.645741	0.961977	2.27136	-0.0552013	0.4224	-2.43477	-0.916867	0.611896	-0.517693	0.384095
1343	RpoB	C	D98W	D	98	W	Negative	Aromatic	No	No	-0.609	No	11.557	29.9817	11.4246	14.7	-0.471	0.106	0	8.8275	p	14.7	4.41	0.383	1	1	0	b	33	4.23	0.356	1	0	0	-1.24	Reducedstability	-18.3	0.18	0.027	2.42537	1.33675	2.97701	-0.516267	0.201206	-1.9491	-1.55968	0.697408	-0.456792	1.6833
1344	RpoB	C	D98E	D	98	E	Negative	Negative	No	No	-0.609	No	11.557	29.9817	11.4246	14.7	-0.593	-0.435	0	0.057	p	14.7	4.41	0.383	1	1	0	b	14	4.46	0.423	1	1	1	-0.8	Reducedstability	0.7	-0.05	-0.04	0.859408	1.04022	2.5902	0.0583812	-0.609155	-1.04676	-0.412418	-1.09369	0.268854	0.0759694
1345	RpoB	C	D98N	D	98	N	Negative	Polar	No	No	-0.609	No	11.557	29.9817	11.4246	14.7	-0.21	-0.286	0	2.007	p	14.7	4.41	0.383	1	1	0	p	19.2	4.49	0.357	1	1	0	-0.41	Reducedstability	-4.5	-0.08	0.026	0.722777	1.43322	2.50822	-0.169059	-0.0620731	-0.831687	-0.143346	-1.21655	-0.22125	-0.515238
1346	RpoB	C	D98Q	D	98	Q	Negative	Polar	No	No	-0.609	No	11.557	29.9817	11.4246	14.7	-0.16	0.035	0	2.0145	p	14.7	4.41	0.383	1	1	0	p	26.9	4.18	0.307	0	0	0	-1.16	Reducedstability	-12.2	0.23	0.076	2.27825	1.10352	2.56635	-0.08438	-0.0779953	-1.33229	-0.436669	-1.17415	0.531346	1.32761
1347	RpoB	C	D98H	D	98	H	Negative	Positive	No	No	-0.609	No	11.557	29.9817	11.4246	14.7	-0.82	0.984	0	3.735	p	14.7	4.41	0.383	1	1	0	b	24.4	4.03	0.326	1	0	0	-0.13	Reducedstability	-9.7	0.38	0.057	3.94175	1.02154	1.8994	0.837301	0.47356	-2.13161	0.751009	1.02079	-0.678855	0.766788
1348	RpoB	C	D98K	D	98	K	Negative	Positive	No	No	-0.609	No	11.557	29.9817	11.4246	14.7	0.005	0.717	0	3.327	p	14.7	4.41	0.383	1	1	0	b	23.4	4.02	0.336	0	0	0	-1.49	Reducedstability	-8.7	0.39	0.047	2.43425	1.31446	1.5189	0.508724	0.169006	-2.33117	-0.0965863	0.440052	0.514377	0.517115
1349	RpoB	C	D98R	D	98	R	Negative	Positive	No	No	-0.609	No	11.557	29.9817	11.4246	14.7	-0.032	0.534	0	2.676	p	14.7	4.41	0.383	1	1	0	p	36.6	4.35	0.278	0	0	0	-1.69	Reducedstability	-21.9	0.06	0.105	2.56107	1.29308	2.71488	0.480703	0.242308	-2.29162	0.181508	-0.291025	-0.536742	0.790003
1350	RpoB	C	F99G	F	99	G	Aromatic	Aliphatic	No	No	0.295	No	9.191	29.3077	9.19144	117.2	-0.717	-0.585	0	-5.6205	a	117.2	3.23	0.038	0	0	0	a	132.7	3.25	0.116	0	0	0	-0.36	Reducedstability	-15.5	-0.02	-0.078	0.467971	0.214424	0.201426	1.00235	0.326237	-1.48869	1.23124	-0.112342	-0.775518	-0.213166
1351	RpoB	C	F99A	F	99	A	Aromatic	Aliphatic	No	No	0.295	No	9.191	29.3077	9.19144	117.2	-0.629	-0.583	0	-5.6145	a	117.2	3.23	0.038	0	0	0	a	112.8	2.97	0.09	0	0	0	-0.02	Reducedstability	4.39999	0.26	-0.052	0.224852	-0.68348	-0.538403	0.765663	0.179254	-1.09039	1.03611	0.907295	-0.407912	0.0912257
1352	RpoB	C	F99T	F	99	T	Aromatic	Polar	No	No	0.295	No	9.191	29.3077	9.19144	117.2	-0.578	-0.95	0	-1.9815	a	117.2	3.23	0.038	0	0	0	a	113.6	3.14	0.07	0	0	0	-0.35	Reducedstability	3.6	0.09	-0.032	0.404456	0.196885	0.210332	0.941195	0.323229	-1.38052	1.15666	-0.0668389	-0.767142	-0.254988
1353	RpoB	C	F99S	F	99	S	Aromatic	Polar	No	No	0.295	No	9.191	29.3077	9.19144	117.2	-0.612	-0.966	0	-1.9875	a	117.2	3.23	0.038	0	0	0	a	112.9	2.97	0.082	0	0	0	-0.51	Reducedstability	4.29999	0.26	-0.044	0.686797	0.194588	0.209095	0.935166	0.44873	-1.28954	1.19928	-0.0219746	-0.857696	-0.199815
1354	RpoB	C	F99C	F	99	C	Aromatic	Polar	No	No	0.295	No	9.191	29.3077	9.19144	117.2	-0.426	-0.108	0	-1.9815	a	117.2	3.23	0.038	0	0	0	a	116.4	3.07	0.072	0	0	0	-0.25	Reducedstability	0.799995	0.16	-0.034	0.503385	0.19695	0.214026	0.949539	0.33989	-1.40409	1.16277	-0.14828	-0.7748	-0.0961462
1355	RpoB	C	F99V	F	99	V	Aromatic	Aliphatic	No	No	0.295	No	9.191	29.3077	9.19144	117.2	-0.491	-0.565	0	-5.5995	a	117.2	3.23	0.038	0	0	0	a	117.1	3.17	0.063	0	0	0	-0.13	Reducedstability	0.099999	0.06	-0.025	0.500875	2.33663e-05	0.0350936	0.642157	0.243421	-0.674334	0.927161	-0.0450742	-0.409064	-0.209018
1356	RpoB	C	F99L	F	99	L	Aromatic	Aliphatic	No	No	0.295	No	9.191	29.3077	9.19144	117.2	-0.445	-0.549	0	-5.592	a	117.2	3.23	0.038	0	0	0	a	110.4	3.18	0.053	0	0	0	0.1	Increasedstability	6.79999	0.05	-0.015	0.358885	0	0	0.363989	0.278141	-0.24902	0.545764	-0.022566	-0.322878	-0.225569
1357	RpoB	C	F99I	F	99	I	Aromatic	Aliphatic	No	No	0.295	No	9.191	29.3077	9.19144	117.2	-0.445	-0.549	0	-5.592	a	117.2	3.23	0.038	0	0	0	a	105.2	3.13	0.077	0	0	0	-0.26	Reducedstability	12	0.1	-0.039	0.412879	0	0.0403072	0.643949	0.248171	-0.707648	0.916063	-0.0884216	-0.413038	-0.215545
1358	RpoB	C	F99M	F	99	M	Aromatic	Aliphatic	No	No	0.295	No	9.191	29.3077	9.19144	117.2	-0.494	0.078	0	-5.5995	a	117.2	3.23	0.038	0	0	0	a	109.5	3.17	0.05	0	0	0	-0.29	Reducedstability	7.7	0.06	-0.012	0.251467	-0.505221	-0.395661	0.546876	0.187065	-1.03647	0.591679	1.01363	-0.675005	0.446306
1359	RpoB	C	F99P	F	99	P	Aromatic	Polar	No	No	0.295	No	9.191	29.3077	9.19144	117.2	-0.491	-0.565	0	-5.5995	a	117.2	3.23	0.038	0	0	0	a	88.7	3.27	0.101	0	0	0	-0.69	Reducedstability	28.5	-0.04	-0.063	-0.620763	0.207514	0.189696	0.8267	0.313163	-1.30052	0.983973	-0.0743991	-0.769709	-1.09457
1360	RpoB	C	F99Y	F	99	Y	Aromatic	Aromatic	No	No	0.295	No	9.191	29.3077	9.19144	117.2	-0.514	0.093	0	0.0495	a	117.2	3.23	0.038	0	0	0	a	114.5	3.24	0.042	0	0	0	-0.1	Reducedstability	2.7	-0.01	-0.004	0.0522305	0	0.000637852	0.0674637	-0.0243319	-0.00312458	0.111177	-0.0114637	-0.0370814	-0.032624
1361	RpoB	C	F99W	F	99	W	Aromatic	Aromatic	No	No	0.295	No	9.191	29.3077	9.19144	117.2	-0.601	0.541	0	2.883	a	117.2	3.23	0.038	0	0	0	a	109.7	3.32	0.036	0	0	0	0.05	Increasedstability	7.5	-0.09	0.002	-0.158687	2.33518e-05	0.0314688	0.085061	0.351548	-0.186184	0.150501	-0.175643	-0.28951	-0.0151941
1362	RpoB	C	F99D	F	99	D	Aromatic	Negative	No	No	0.295	No	9.191	29.3077	9.19144	117.2	0.654	-0.353	0	-5.895	a	117.2	3.23	0.038	0	0	0	a	108.9	3.17	0.089	0	0	0	0	Reducedstability	8.29999	0.06	-0.051	0.386614	0.209451	0.217551	0.941434	0.323394	-1.42813	1.12542	-0.0689348	-0.726256	-0.255359
1363	RpoB	C	F99E	F	99	E	Aromatic	Negative	No	No	0.295	No	9.191	29.3077	9.19144	117.2	0.614	-0.329	0	-5.8875	a	117.2	3.23	0.038	0	0	0	a	113.7	3.24	0.056	0	0	0	0.04	Increasedstability	3.5	-0.01	-0.018	-0.21995	-0.437118	-0.41911	0.804005	0.312757	-1.10399	1.00523	-0.122036	-0.0439498	-0.25777
1364	RpoB	C	F99N	F	99	N	Aromatic	Polar	No	No	0.295	No	9.191	29.3077	9.19144	117.2	-0.104	-1.26	0	-3.9375	a	117.2	3.23	0.038	0	0	0	a	115.5	3.19	0.097	0	0	0	-0.12	Reducedstability	1.7	0.04	-0.059	0.502869	0.206422	0.211672	0.911328	0.319323	-1.36853	1.09393	-0.0522218	-0.789174	-0.129862
1365	RpoB	C	F99Q	F	99	Q	Aromatic	Polar	No	No	0.295	No	9.191	29.3077	9.19144	117.2	-0.078	-1.001	0	-3.9315	a	117.2	3.23	0.038	0	0	0	a	105.8	3.2	0.07	0	0	0	-0.29	Reducedstability	11.4	0.03	-0.032	-0.0431081	-0.6315	-0.630566	0.342003	0.272039	-0.109191	0.612884	-0.0320921	0.323958	-0.189952
1366	RpoB	C	F99H	F	99	H	Aromatic	Positive	No	No	0.295	No	9.191	29.3077	9.19144	117.2	0.081	0.127	0	-2.2095	a	117.2	3.23	0.038	0	0	0	a	113.5	3.23	0.05	0	0	0	-0.11	Reducedstability	3.7	0	-0.012	0.522732	0.210583	0.218172	0.967486	0.322818	-1.45877	1.15835	-0.109607	-0.794398	-0.137218
1367	RpoB	C	F99K	F	99	K	Aromatic	Positive	No	No	0.295	No	9.191	29.3077	9.19144	117.2	-0.104	-0.85	0	-2.6175	a	117.2	3.23	0.038	0	0	0	a	109.1	3.14	0.048	0	0	0	-0.2	Reducedstability	8.1	0.09	-0.01	0.0136818	0	-1.71266	0.181056	-0.138368	0.393418	0.439389	0.158385	0.697752	-0.125709
1368	RpoB	C	F99R	F	99	R	Aromatic	Positive	No	No	0.295	No	9.191	29.3077	9.19144	117.2	0.097	-1.294	0	-3.2685	a	117.2	3.23	0.038	0	0	0	a	103.3	3.17	0.046	0	0	0	-0.14	Reducedstability	13.9	0.06	-0.008	0.247966	-0.628976	-0.345674	0.503096	0.205092	-0.596697	0.784268	0.302408	-0.448223	0.308831
1369	RpoB	C	S100G	S	100	G	Polar	Aliphatic	No	No	0.066	No	10.86	32.3539	10.8597	72.3	-0.501	-0.04	0	-3.582	a	72.3	3.35	0.208	1	0	0	a	92.2	3.49	0.174	0	0	0	0.12	Increasedstability	-19.9	-0.14	0.034	0.361618	0.00656295	1.45066	0.412489	-0.00288458	-0.869183	0.284609	-0.550139	-0.537383	0.193927
1370	RpoB	C	S100A	S	100	A	Polar	Aliphatic	No	No	0.066	No	10.86	32.3539	10.8597	72.3	-0.453	-0.03	0	-3.576	a	72.3	3.35	0.208	1	0	0	a	71.3	3.3	0.196	0	0	0	0.34	Increasedstability	1	0.05	0.012	0.234746	0.51251	2.36203	0.434173	-0.355986	-1.0043	0.259738	-0.753929	-0.379435	-0.669263
1371	RpoB	C	S100T	S	100	T	Polar	Polar	No	No	0.066	No	10.86	32.3539	10.8597	72.3	-0.257	-0.096	0	0.057	a	72.3	3.35	0.208	1	0	0	a	70.1	3.35	0.197	0	0	0	0.26	Increasedstability	2.20001	0	0.011	0.38654	0	0.00864619	-0.0348032	0.00109318	0.122527	-0.0883514	0.232272	-0.00277718	0.0222158
1372	RpoB	C	S100C	S	100	C	Polar	Polar	No	No	0.066	No	10.86	32.3539	10.8597	72.3	-0.341	0.131	0	0.057	a	72.3	3.35	0.208	1	0	0	a	82.7	3.32	0	1	0	0	0.61	Increasedstability	-10.4	0.03	0.208	0.428357	1.00489	2.33628	0.0551381	-0.376457	-0.563675	-0.216497	-1.17906	-0.0144491	-0.595437
1373	RpoB	C	S100V	S	100	V	Polar	Aliphatic	No	No	0.066	No	10.86	32.3539	10.8597	72.3	-0.429	-0.032	0	-3.561	a	72.3	3.35	0.208	1	0	0	a	79.1	3.35	0.171	0	0	0	0.36	Increasedstability	-6.79999	0	0.037	0.373442	0.997779	2.32993	0.033815	-0.42219	-0.389635	-0.24431	-1.12364	-0.079878	-0.766263
1374	RpoB	C	S100L	S	100	L	Polar	Aliphatic	No	No	0.066	No	10.86	32.3539	10.8597	72.3	-0.453	-0.044	0	-3.5535	a	72.3	3.35	0.208	1	0	0	a	78.5	3.3	0.156	0	0	0	0.6	Increasedstability	-6.2	0.05	0.052	0.0214179	-0.3469	1.07797	-0.308573	-0.0387639	0.0477765	-0.698916	0.0766348	-0.232205	0.450639
1375	RpoB	C	S100I	S	100	I	Polar	Aliphatic	No	No	0.066	No	10.86	32.3539	10.8597	72.3	-0.453	-0.044	0	-3.5535	a	72.3	3.35	0.208	1	0	0	a	80.2	3.3	0.157	0	0	0	0.28	Increasedstability	-7.89999	0.05	0.051	-0.0623229	1.18413	2.48595	-0.140552	-0.316439	-0.504804	-0.766801	-1.16639	-0.232486	-0.694708
1376	RpoB	C	S100M	S	100	M	Polar	Aliphatic	No	No	0.066	No	10.86	32.3539	10.8597	72.3	-0.229	0.221	0	-3.561	a	72.3	3.35	0.208	1	0	0	a	87.8	3.31	0.126	0	0	0	-0.02	Reducedstability	-15.5	0.04	0.082	0.119813	0	1.44472	-0.66247	-0.0130092	0.489756	-1.43337	0.0875895	0.145383	0.0738052
1377	RpoB	C	S100P	S	100	P	Polar	Polar	No	No	0.066	No	10.86	32.3539	10.8597	72.3	-0.429	-0.032	0	-3.561	a	72.3	3.35	0.208	1	0	0	a	65.3	3.3	0.193	0	0	0	-0.62	Reducedstability	7	0.05	0.015	-0.347446	0.514561	1.95921	0.657265	-0.149344	-1.9533	0.210776	-0.129143	-0.642875	-0.822034
1378	RpoB	C	S100F	S	100	F	Polar	Aromatic	No	No	0.066	No	10.86	32.3539	10.8597	72.3	-1.199	0.101	0	2.088	a	72.3	3.35	0.208	1	0	0	a	88.7	3.38	0.133	0	0	0	0.39	Increasedstability	-16.4	-0.03	0.075	-0.383625	0.435574	1.84815	-0.0374937	-0.60679	-1.0905	-0.719917	-0.125606	-0.00997894	-0.112464
1379	RpoB	C	S100Y	S	100	Y	Polar	Aromatic	No	No	0.066	No	10.86	32.3539	10.8597	72.3	-0.936	0.337	0	2.088	a	72.3	3.35	0.208	1	0	0	a	79.8	3.41	0.136	0	0	0	0.19	Increasedstability	-7.5	-0.06	0.072	-0.224734	1.17262	2.53878	0.000407592	-0.520592	-0.781831	-0.564107	-1.44299	-0.0700898	-0.58548
1380	RpoB	C	S100W	S	100	W	Polar	Aromatic	No	No	0.066	No	10.86	32.3539	10.8597	72.3	-1.223	0.183	0	4.9215	a	72.3	3.35	0.208	1	0	0	a	88.1	3.38	0.113	0	0	0	0.34	Increasedstability	-15.8	-0.03	0.095	-0.207806	1.15971	2.52162	-0.0908789	-0.594436	-0.406874	-0.663659	-1.34557	-0.0949355	-0.722372
1381	RpoB	C	S100D	S	100	D	Polar	Negative	No	No	0.066	No	10.86	32.3539	10.8597	72.3	0.266	-0.066	0	-3.8565	a	72.3	3.35	0.208	1	0	0	a	81.3	3.32	0.158	0	0	0	0.25	Increasedstability	-9	0.03	0.05	0.538361	1.21892	2.51956	0.452607	-0.170827	-1.24724	0.161204	-1.1785	-0.501475	-0.786265
1382	RpoB	C	S100E	S	100	E	Polar	Negative	No	No	0.066	No	10.86	32.3539	10.8597	72.3	0.16	-0.125	0	-3.849	a	72.3	3.35	0.208	1	0	0	a	83.4	3.29	0.141	0	0	0	0.14	Increasedstability	-11.1	0.06	0.067	0.0530018	0.952579	2.28304	0.0772628	-0.279848	-0.481033	-0.254529	-1.24194	-0.00821232	-0.923971
1383	RpoB	C	S100N	S	100	N	Polar	Polar	No	No	0.066	No	10.86	32.3539	10.8597	72.3	-0.118	-0.284	0	-1.899	a	72.3	3.35	0.208	1	0	0	a	88.4	3.39	0.166	1	0	0	0.15	Increasedstability	-16.1	-0.04	0.042	-0.0548193	0	-0.15795	-0.107764	0.00304689	0.130805	-0.272428	0.0296782	0.16561	0.162336
1384	RpoB	C	S100Q	S	100	Q	Polar	Polar	No	No	0.066	No	10.86	32.3539	10.8597	72.3	-0.338	-0.184	0	-1.893	a	72.3	3.35	0.208	1	0	0	a	75.9	3.42	0.167	0	0	0	0.01	Increasedstability	-3.6	-0.07	0.041	-0.112954	0.631325	0.216718	-0.376026	0.0830907	0.662987	-0.564136	-0.873338	0.631628	-0.494471
1385	RpoB	C	S100H	S	100	H	Polar	Positive	No	No	0.066	No	10.86	32.3539	10.8597	72.3	-0.924	0.66	0	-0.171	a	72.3	3.35	0.208	1	0	0	a	77.2	3.31	0.146	0	0	0	0.35	Increasedstability	-4.89999	0.04	0.062	0.64465	0.593963	0.443028	-0.182928	0.0868846	0.594397	-0.301751	-0.65923	0.323177	-0.286658
1386	RpoB	C	S100K	S	100	K	Polar	Positive	No	No	0.066	No	10.86	32.3539	10.8597	72.3	-0.36	0.072	0	-0.579	a	72.3	3.35	0.208	1	0	0	a	82.3	3.35	0.133	0	0	0	-0.08	Reducedstability	-10	0	0.075	-0.688389	0.482383	0.331401	-0.116458	-0.553946	-0.325408	-0.396669	-0.503203	0.831071	-0.367611
1387	RpoB	C	S100R	S	100	R	Polar	Positive	No	No	0.066	No	10.86	32.3539	10.8597	72.3	-0.174	0.06	0	-1.23	a	72.3	3.35	0.208	1	0	0	a	85.8	3.29	0.113	0	0	0	0.18	Increasedstability	-13.5	0.06	0.095	-0.478237	-0.303221	0.312064	-0.831566	-1.10914	1.30542	-1.06617	0.112216	1.04201	0.10871
1388	RpoB	C	G101A	G	101	A	Aliphatic	Aliphatic	No	No	0.945	No	14.377	33.3635	8.26555	41.7	-0.213	0.102	0	0.057	l	50.6	3.69	0.273	0	0	0	l	56.1	3.28	0.255	0	0	0	-2.6	Reducedstability	-5.5	0.41	0.018	2.8794	0.000418931	-0.0330349	-0.148872	0.00150488	0.30153	-0.146837	1.34904	0.0477658	1.50346
1389	RpoB	C	G101T	G	101	T	Aliphatic	Polar	No	No	0.945	No	14.377	33.3635	8.26555	41.7	-0.404	0.314	0	3.69	l	50.6	3.69	0.273	0	0	0	l	56.8	3.39	0.239	0	0	0	-3.39	Reducedstability	-6.2	0.3	0.034	3.38952	-0.467691	-0.484584	-0.298804	0.00140465	0.715366	-0.238328	1.46161	0.636393	1.86398
1390	RpoB	C	G101S	G	101	S	Aliphatic	Polar	No	No	0.945	No	14.377	33.3635	8.26555	41.7	-0.29	0.387	0	3.6825	l	50.6	3.69	0.273	0	0	0	l	57.9	3.38	0.262	0	0	0	-3.4	Reducedstability	-7.3	0.31	0.011	2.61344	0.000418931	-1.14917	-0.211677	0.00390995	0.471451	-0.0698109	1.33686	1.10882	1.11966
1391	RpoB	C	G101C	G	101	C	Aliphatic	Polar	No	No	0.945	No	14.377	33.3635	8.26555	41.7	-0.748	0.381	0	3.69	l	50.6	3.69	0.273	0	0	0	l	64.4	3.39	0.258	1	0	0	-1.37	Reducedstability	-13.8	0.3	0.015	2.85499	0.000418931	-0.00982902	-0.29706	0.0011442	0.555335	-0.276409	1.3369	0.258922	1.28263
1392	RpoB	C	G101V	G	101	V	Aliphatic	Aliphatic	No	No	0.945	No	14.377	33.3635	8.26555	41.7	-0.35	0.029	0	0.072	l	50.6	3.69	0.273	0	0	0	l	58.9	3.47	0.256	0	0	0	-2.29	Reducedstability	-8.3	0.22	0.017	3.8847	0.000418931	-0.0402035	-0.460037	0.00327236	0.997224	-0.435481	1.36228	0.161302	1.60476
1393	RpoB	C	G101L	G	101	L	Aliphatic	Aliphatic	No	No	0.945	No	14.377	33.3635	8.26555	41.7	-0.46	-0.022	0	0.0795	l	50.6	3.69	0.273	0	0	0	l	69.1	3.51	0.236	0	0	0	-2.46	Reducedstability	-18.5	0.18	0.037	2.42939	0.000699193	0.00650735	-0.980294	0.0154304	1.59484	-1.28403	1.36908	0.528311	1.16426
1394	RpoB	C	G101I	G	101	I	Aliphatic	Aliphatic	No	No	0.945	No	14.377	33.3635	8.26555	41.7	-0.46	-0.022	0	0.0795	l	50.6	3.69	0.273	0	0	0	l	64.7	3.59	0.214	0	0	0	-2.26	Reducedstability	-14.1	0.1	0.059	4.2116	-0.00254322	-0.0402035	-0.950359	0.00530151	1.55237	-1.24003	1.39459	0.531852	2.23034
1395	RpoB	C	G101M	G	101	M	Aliphatic	Aliphatic	No	No	0.945	No	14.377	33.3635	8.26555	41.7	-0.275	0.193	0	0.072	l	50.6	3.69	0.273	0	0	0	l	73.7	3.43	0.2	1	0	0	-1.9	Reducedstability	-23.1	0.26	0.073	2.77587	0.000418931	-0.00982902	-0.504259	0.00041648	0.947174	-0.528214	1.33688	0.207706	1.32252
1396	RpoB	C	G101P	G	101	P	Aliphatic	Polar	No	No	0.945	No	14.377	33.3635	8.26555	41.7	-0.35	0.029	0	0.072	l	50.6	3.69	0.273	0	0	0	g	43	3.58	0.266	0	0	0	-4.29	Reducedstability	7.6	0.11	0.007	6.88467	0.000418931	-0.0428332	-0.497618	0.00186116	0.208427	-0.68025	5.62612	0.234436	2.03282
1397	RpoB	C	G101F	G	101	F	Aliphatic	Aromatic	No	No	0.945	No	14.377	33.3635	8.26555	41.7	-1.169	0.52	0	5.721	l	50.6	3.69	0.273	0	0	0	l	76	3.41	0.192	0	0	0	-2.43	Reducedstability	-25.4	0.28	0.081	2.89702	0.000418931	-0.00982902	-0.808294	-0.113914	1.40598	-0.947371	1.45073	0.499437	1.41036
1398	RpoB	C	G101Y	G	101	Y	Aliphatic	Aromatic	No	No	0.945	No	14.377	33.3635	8.26555	41.7	-0.907	0.592	0	5.721	l	50.6	3.69	0.273	0	0	0	l	76.8	3.41	0.181	0	0	0	-1.91	Reducedstability	-26.2	0.28	0.092	2.89654	0.000418931	-0.0402035	-0.75268	-0.152467	1.43738	-0.86326	1.3832	0.549917	1.32112
1399	RpoB	C	G101W	G	101	W	Aliphatic	Aromatic	No	No	0.945	No	14.377	33.3635	8.26555	41.7	-1.285	0.447	0	8.553	l	50.6	3.69	0.273	0	0	0	l	79.6	3.44	0.17	0	0	0	-2.26	Reducedstability	-29	0.25	0.103	3.31464	0.000418931	-0.0402035	-0.543904	0.00180503	1.21832	-0.583331	1.36388	0.317256	1.57397
1400	RpoB	C	G101D	G	101	D	Aliphatic	Negative	No	No	0.945	No	14.377	33.3635	8.26555	41.7	-0.683	-0.213	0	-0.2235	l	50.6	3.69	0.273	0	0	0	l	63.7	3.48	0.259	1	0	1	-1.52	Reducedstability	-13.1	0.21	0.014	3.34854	0.000418931	-0.00982902	-0.362023	0.624081	0.82279	-0.330076	1.38164	0.0812557	1.10812
1401	RpoB	C	G101E	G	101	E	Aliphatic	Negative	No	No	0.945	No	14.377	33.3635	8.26555	41.7	-0.85	-0.32	0	-0.216	l	50.6	3.69	0.273	0	0	0	l	69.6	3.41	0.186	1	0	0	-1.76	Reducedstability	-19	0.28	0.087	2.9786	0.000418931	-0.00982902	-0.397498	0.280211	0.732846	-0.409332	1.38585	0.131362	1.25558
1402	RpoB	C	G101N	G	101	N	Aliphatic	Polar	No	No	0.945	No	14.377	33.3635	8.26555	41.7	-0.206	0.027	0	1.734	l	50.6	3.69	0.273	0	0	0	l	74.1	3.39	0.224	1	0	0	-0.67	Reducedstability	-23.5	0.3	0.049	2.17135	0.000418931	-1.54439	-0.481548	0.00423893	1.02748	-0.411007	1.38036	1.50558	0.647731
[truncated: 19,992 more rows]
[truncated: 26 more columns]
