# Supplementary material for: Computational saturation mutagenesis to predict structural consequences of systematic mutations in the beta subunit of RNA polymerase in Mycobacterium leprae
Source: Comput Struct Biotechnol J. 2020 Jan 17;18:271–86. doi: 10.1016/j.csbj.2020.01.002 (PMC7000446; doi:10.1016/j.csbj.2020.01.002)
Supplement: Supplementary data 3 [file mmc3.xlsx]

## Sheet: Sheet1
Si No:	Gene	Chain	Mutation	Wild-type AA	Mutant AA	Experimental Mutation	PUBMED - PMID	Conservation Score of Wild Type Residue	Interface Residue	Distance from the Nucleic Acid for Wild Type Residue	Distance from Ligand in Å for Wild Type Residue	Distance from Interface in Å for Wild Type Residue	RSA%	mCSM	mCSM-ppi	mCSM-lig	mCSM-NA	WT_SSE	WT_RSA(%)	WT_DEPTH (angstrom)	WT_OSP	WT_SS	WT_SN	WT_SO	MT_SSE	MT_RSA(%)	MT_DEPTH (angstrom)	MT_OSP	MT_SS	MT_SN	MT_SO	SDM	SDM Outcome	??RSA	??Depth	??OSP	FoldX Total Energy Change	Backbone Hbond	Sidechain Hbond	Van der Waals	Electrostatics	Solvation Polar	Solvation Hydrophobic	Van der Waals clashes	Entropy Side Chain	Entropy Main Chain	Torsional Clash	Backbone Clash	Helix Dipole
1	RpoB	C	A411T	Aliphatic	Polar	Yes	23356028	0.144	No	11.87	19.4156	7.07528	72.1	-0.664	-0.293	0	3.6825	a	72.1	3.2	0	0	0	0	a	71.2	3.43	0.209	1	0	0	0.08	Increasedstability	0.900001	-0.23	-0.209	0.450996	0	-1.33854	-0.358142	0.0141756	1.00953	-0.149365	0.372629	0.563663	0.336372	0.000674135	0.185333	0
2	RNAP	C	V424G	Aliphatic	Aliphatic	Yes	27255062	0.001	No	17.17	17.8677	2.90112	26.2	-1.484	-0.505	0	0.0285	H	42.8	3.8	0.332	0	0	0	H	62.9	4.05	0.37	0	0	0	-0.72	Reducedstability	-20.1	-0.25	-0.038	1.56946	0.09759	-2.73222e-05	1.19986	0.0161859	-1.2782	1.8669	-0.000657615	-0.590798	0.242774	-0.0140211	-0.734338	0.0157604
3	RNAP	C	G432S	Aliphatic	Polar	Yes	23356028	-0.538	No	12.243	6.85716	3.5528	74.1	-0.563	0.485	-0.837	3.6825	H	74.1	3.93	0.162	0	0	0	H	57.3	3.37	0.208	0	0	1	0.18	Increasedstability	16.8	0.56	-0.046	-0.418141	-0.561804	-0.530838	-0.476854	0.000228543	0.885751	-0.38104	0.0459497	0.552965	-0.0608	0.1083	0.478418	0
4	RNAP	C	T433I	Polar	Aliphatic	Yes	23356028	-0.712	No	13.402	5.65985	3.21371	83.9	-0.247	0.113	-0.576	-3.561	H	83.9	3.36	0.155	0	0	1	H	76	3.45	0.177	0	0	0	1.51	Increasedstability	7.9	-0.09	-0.022	-0.0578103	0.415786	0.382266	-0.00483281	0	-0.345018	-0.253365	-0.121125	-0.355406	0.342	-0.118115	-0.189088	0
5	RNAP	C	L436P	Aliphatic	Polar	Yes	23356028	-0.7	No	11.246	3.43211	5.95664	36.5	-1.197	-0.708	-0.747	0.0435	a	1.9	7.23	0	0	0	0	a	4.9	6.64	0.437	0	0	0	-2.29	Reducedstability	-3	0.59	-0.437	3.55264	0.322045	0.142823	1.10893	8.19345e-06	-0.968436	2.14122	0.961734	-0.718683	0.312018	0.25099	-1.50893	-2.90915e-06
6	RNAP	C	Q438V	Polar	Aliphatic	Yes	23356028	-0.794	No	6.697	3.14755	3.47102	0	0.05	-0.218	-0.942	-1.617	E	31.1	3.78	0.389	1	0	1	E	40.5	3.68	0.355	0	0	0	1.07	Increasedstability	-9.4	0.1	0.034	0.544994	0.661059	2.23517	0.375541	0.653538	-1.13662	-0.36355	0.208217	-1.35505	-0.308189	-0.375056	-0.303318	-0.00230768
7	RNAP	C	D441V	Negative	Aliphatic	Yes	23356028	-0.804	No	7.082	3.43544	4.93928	5	1.679	0.177	-0.203	0.342	p	17.4	4.12	0.442	1	0	0	b	19.6	3.98	0.452	0	0	0	0.92	Increasedstability	-2.2	0.14	-0.01	1.7142	-0.485544	2.24598	0.114356	1.20967	-1.74807	-0.684637	1.04624	-0.730793	0.750262	-0.0367942	-0.0578343	0.0798883
8	RNAP	C	D441Y	Negative	Aromatic	Yes	23356028	-0.804	No	7.082	3.43544	4.93928	5	0.171	-0.266	-0.145	5.991	p	17.4	4.12	0.442	1	0	0	b	12.9	4.46	0.541	1	1	1	1.1	Increasedstability	4.5	-0.34	-0.099	3.01418	-0.428449	2.09701	-0.538121	1.20675	-0.31466	-1.08682	1.21001	0.00763268	0.835311	0.00313814	-0.0792194	0.0701645
9	RNAP	C	D441N	Negative	Polar	Yes	23356028	-0.804	No	7.082	3.43544	4.93928	5	-0.066	-0.431	-0.108	2.0025	p	17.4	4.12	0.442	1	0	0	b	40.6	3.89	0.394	1	0	1	0.24	Increasedstability	-23.2	0.23	0.048	0.773257	-0.109347	1.3108	0.153427	1.29777	-1.33294	-0.0551626	-0.467016	-0.281286	0.149434	0.058243	0.00346097	0.0665904
10	RNAP	C	Q442H	Polar	Positive	Yes	27255062	-0.77	No	9.785	6.11792	3.29947	9.3	0.581	0.368	-0.125	1.7715	a	9.3	6.97	0	1	1	0	a	7.9	7.3	0.449	1	0	0	0.47	Increasedstability	1.4	-0.33	-0.449	2.63914	-0.147757	3.47712	-0.592752	0.425296	1.08089	-0.437155	0.0689232	-0.766977	-0.694565	0.117989	0.339822	-0.0463688
11	RNAP	C	Q442R	Polar	Positive	Yes	27255062	-0.77	No	9.785	6.11792	3.29947	9.3	0.515	-0.574	-0.312	0.7125	a	9.3	6.97	0	1	1	0	a	5.5	6.59	0	1	0	1	-0.62	Reducedstability	3.8	0.38	0	1.33485	0.0594162	1.67335	-0.00989426	-0.516367	0.507543	0.1655	0.391515	-0.693343	-0.423078	0.102948	0.125992	0.0673501
12	RNAP	C	N443S	Polar	Polar	Yes	11289008	-0.3	No	6.149	6.37739	5.65785	12.1	0.182	-0.113	0.068	2.133	a	12.1	4.4	0.48	1	0	1	a	5.3	4.9	0.481	0	0	1	-0.79	Reducedstability	6.8	-0.5	-0.001	1.69656	-0.831916	1.76169	0.529201	0.0486544	-0.497587	0.888695	-0.0794329	-0.183384	0.081842	-0.0358081	-0.180608	-2.09196e-06
13	RNAP	C	P445G	Polar	Aliphatic	Yes	11289008	-0.585	No	14.462	12.3646	6.56507	0.4	-2.166	-0.494	0	0.0285	H	0.4	10.96	0.502	0	0	0	H	9.8	10.9	0.419	0	0	0	-0.7	Reducedstability	-9.4	0.06	0.083	4.69885	-0.267613	-0.0395677	1.29479	-0.000151314	-0.0136662	2.39492	-0.0236971	-0.228802	1.59806	-0.0143503	0.852519	-2.1412e-06
14	RNAP	C	P445A	Polar	Aliphatic	Yes	11289008	-0.585	No	14.462	12.3646	6.56507	0.4	-1.773	-0.493	0	0.036	H	0.4	10.96	0.502	0	0	0	H	0.9	10.72	0.449	0	0	0	2.1	Increasedstability	-0.5	0.24	0.053	3.07104	-0.270323	0.135554	0.652271	0.000980639	0.462899	1.29472	-0.0344	-0.302586	1.13351	0.00251352	1.09612	-2.1412e-06
15	RNAP	C	L446V	Aliphatic	Aliphatic	Yes	11289008	-0.383	No	12.86	10.0448	4.50809	39.2	-1.717	-0.812	0	0.0435	H	0	11.57	0.53	0	0	0	H	1.7	12	0.518	0	0	0	-3.03	Reducedstability	-1.7	-0.43	0.012	2.43757	-0.00595786	2.54703e-05	0.729519	-7.72356e-06	-0.459953	1.43376	0.042271	-0.640895	0.098802	1.24	-0.159224	2.41764e-06
16	RNAP	C	H451Y	Positive	Aromatic	Yes	23356028	-0.613	No	8.288	3.71433	4.08553	0	-0.104	-0.348	-0.091	2.3145	H	1.4	5.6	0	1	0	1	H	0.5	5.92	0	0	1	1	-0.2	Reducedstability	0.9	-0.32	0	2.44084	0.472022	1.75315	0.182676	0.603991	-0.59847	-0.360332	1.01253	-0.52638	-0.0823786	0.00664232	0.204389	0.13591
17	RNAP	C	H451D	Positive	Negative	Yes	23356028	-0.613	No	8.288	3.71433	4.08553	0	-1.731	-0.396	-0.756	-3.6315	H	1.4	5.6	0.563	1	0	1	H	0.4	6.06	0.499	1	1	0	-1.69	Reducedstability	1	-0.46	0.064	2.82835	0.019926	1.12983	1.34193	-1.03015	-0.36435	1.66401	0.187423	-0.352389	-0.407686	-0.0016025	-0.180464	0.72517
18	RNAP	C	K452M	Positive	Aliphatic	Yes	11289008	-0.693	No	12.029	8.6958	5.92738	0.2	-0.288	-0.408	-0.083	-2.9325	a	0.2	8.82	0.471	0	0	1	H	0.2	9.65	0.485	0	0	0	1.19	Increasedstability	0	-0.83	-0.014	-1.30452	1.36722	1.40474	-0.00561317	0.0119109	-3.20349	-0.626413	-0.000980728	-0.532796	-0.0139	8.78904e-05	-0.170411	0.296537
19	RNAP	C	R453F	Positive	Aromatic	Yes	11289008	-0.836	No	12.389	9.15507	3.46695	1.6	-1.904	-0.322	-0.188	3.369	a	1.6	10.63	0	0	0	1	H	1.3	11.05	0.499	0	0	0	-0.33	Reducedstability	0.3	-0.42	-0.499	5.80977	1.87238	1.68527	0.381942	0.104408	-2.07452	-1.09887	5.4952	-1.05874	0.272752	-0.0401691	0.489045	0.281232
20	RNAP	C	S456L	Polar	Aliphatic	Yes	23356028	-0.678	No	8.584	2.66042	6.18385	0	-0.193	-0.078	-0.303	-3.5535	E	4.8	6.14	0	0	1	0	E	4.1	5.65	0	0	0	0	0.82	Increasedstability	0.7	0.49	0	-2.3109	0.412784	0.559322	-1.69834	-0.00573186	0.457606	-3.77136	1.22398	0.663975	-0.176718	0.0235901	0.158246	0
21	RNAP	C	S456M	Polar	Aliphatic	Yes	23356028	-0.678	No	8.584	2.66042	6.18385	0	-0.159	0.068	-0.365	-3.561	E	4.8	6.14	0.467	0	1	0	E	6.8	5.21	0.514	1	0	0	-0.55	Reducedstability	-2	0.93	-0.047	-2.55124	0.484175	0.567598	-1.744	-0.000866277	0.182872	-3.67297	0.208701	1.18547	0.215703	0.0220765	0.193829	-2.07119e-06
22	RNAP	C	S456F	Polar	Aromatic	Yes	23356028	-0.678	No	8.584	2.66042	6.18385	0	-0.837	-0.297	-0.279	2.088	E	4.8	6.14	0.467	0	1	0	E	9.6	5.28	0.523	0	0	0	-0.92	Reducedstability	-4.8	0.86	-0.056	1.29077	0.44739	0.504429	-2.03317	0.0740705	0.681217	-3.80641	4.78625	0.835923	-0.0329718	-0.13103	-0.0422786	-0.0480103
23	RNAP	C	S456W	Polar	Aromatic	Yes	23356028	-0.678	No	8.584	2.66042	6.18385	0	-0.81	-0.548	-0.45	4.9215	E	4.8	6.14	0.467	0	1	0	E	9.1	5.12	0.547	0	0	0	-1.39	Reducedstability	-4.3	1.02	-0.08	-0.707519	0.554787	0.404095	-2.05957	-0.16121	1.92967	-3.32081	0.874943	0.953432	0.119859	0.0220132	-0.120228	-0.0354121
24	RNAP	C	L458V	Aliphatic	Aliphatic	Yes	23356028	-0.708	No	7.775	3.41669	3.38676	0.6	-1.111	-0.324	-1.264	0.0435	p	18.5	4.58	0	0	0	0	p	27.7	4.53	0.291	0	0	0	-0.23	Reducedstability	-9.2	0.05	-0.291	3.00589	0.0888087	0	0.930242	-0.00330905	-0.596257	1.71663	0.857757	-0.495383	0.56073	-0.0533322	-0.278542	0
25	RNAP	C	G459A	Aliphatic	Aliphatic	Yes	11289008	-0.823	No	8.05	4.64139	6.71453	1	-0.476	-0.445	-0.715	0.06	e	1	4.22	0.383	0	0	0	e	1	5.57	0.438	0	0	0	-1.86	Reducedstability	0	-1.35	-0.055	3.96287	0.55397	0.532424	-0.583111	-0.00338681	0.65584	-0.89311	2.98432	0.114906	0.600458	0.000559169	0.0810062	-1.95053e-06
26	RNAP	C	G461A	Aliphatic	Aliphatic	Yes	11289008	-0.823	No	4.354	10.2616	4.35425	44.4	-0.288	0.399	0	-0.042	g	92.8	3.35	0	0	0	0	g	64.8	3.05	0.184	0	0	0	-3.13	Reducedstability	28	0.3	-0.184	2.49024	0	-0.035309	-0.374321	-0.0160178	0.448787	-0.482278	1.38952	0.0989193	1.45733	0.00361506	0.041547	0
27	RNAP	C	S464W	Polar	Aromatic	Yes	11289008	-0.439	No	6.988	6.57139	4.50802	69.1	-0.737	-0.318	-0.639	4.533	p	69.1	3.33	0	0	0	0	p	85	3.34	0.146	0	0	0	0.41	Increasedstability	-15.9	-0.01	-0.146	0.427937	0.331357	0.331357	-0.331766	0	0.434794	-0.560564	-0.0480656	-0.203169	0.504442	-0.0304476	0.00717714	0
28	RNAP	C	E466Q	Negative	Polar	Yes	11289008	-0.552	No	4.352	8.54111	4.3517	89.6	0.445	-1.049	-0.568	1.515	a	105.3	3.17	0.069	0	0	0	a	108	3.17	0.08	0	0	0	-0.15	Reducedstability	-2.7	0	-0.011	1.2051	0.23918	0.677142	-0.0367205	0.413939	-0.0738894	0.00323287	0.000211541	-0.0411236	0.0608272	0.0751958	0.0348965	0
29	RNAP	C	G469L	Aliphatic	Aliphatic	Yes	11289008	-0.218	No	6.081	13.7843	3.72512	83.8	-0.438	-0.911	0	-0.123	p	84.2	3.82	0.343	0	0	0	p	79.1	3.29	0	0	0	0	0.02	Increasedstability	5.1	0.53	0.343	0.251419	0.0284695	0.0284486	-1.55467	0.0301113	1.51996	-2.18376	0.35312	0.64832	1.36362	0.0383106	0.348752	-1.99913e-06
30	RNAP	C	G469P	Aliphatic	Polar	Yes	11289008	-0.218	No	6.081	13.7843	3.72512	83.8	-0.433	-0.847	0	-0.1305	p	84.2	3.82	0.343	0	0	0	p	58.1	3.42	0.302	0	0	0	0.35	Increasedstability	26.1	0.4	0.041	-0.791331	0	0	-1.05807	-0.00396537	0.900799	-1.68579	0.379803	0.359403	0.264826	0.0516661	0.531411	0
31	RNAP	C	L470I	Aliphatic	Aliphatic	Yes	11289008	-0.405	Yes	7.285	15.1454	3.72606	37	-0.712	-0.197	0	0.099	a	102.7	3.16	0.152	0	0	0	a	94.3	3.16	0.171	0	0	0	-0.5	Reducedstability	8.39999	0	-0.019	0.464171	0.0338587	0.00240947	-0.113701	0.021127	0.15332	-0.161178	0.0386917	0.0364701	0.325819	0.127354	0.064227	0
32	RNAP	C	E471K	Negative	Positive	Yes	11289008	-0.568	No	4.481	12.8081	4.48053	73.6	0.318	-0.155	0	3.525	a	85.5	3.34	0.175	0	0	0	a	96.7	3.17	0.109	0	0	0	-0.16	Reducedstability	-11.2	0.17	0.066	0.0240392	0.858514	0.811165	-0.221462	-0.92446	0.269572	-0.351537	0.0845648	-0.636195	-0.0124312	0.0102565	-0.132013	0
33	RNAP	C	R473G	Positive	Aliphatic	Yes	11289008	-0.836	Yes	7.157	5.42486	2.97017	11	-1.818	-0.518	0	-2.208	a	17.1	3.93	0.396	0	0	1	a	24.3	4.68	0.326	0	0	0	-0.59	Reducedstability	-7.2	-0.75	0.07	1.79534	2.14688	2.29599	3.22589	0.0546968	-4.10817	3.54252	-1.17706	-1.96326	-2.17168	-0.0437343	-1.03586	0
34	RNAP	C	V475M	Aliphatic	Aliphatic	Yes	11289008	-0.779	Yes	11.426	1.22373	2.97054	0	-0.701	-3.303	0	0.0495	b	56.1	3.21	0.179	0	0	0	b	35.3	3.81	0.269	0	0	0	-0.66	Reducedstability	20.8	-0.6	-0.09	3.41401	0.121252	0	-0.97125	0.0196754	1.02054	-1.29223	2.95038	0.912964	0.654569	0.0157502	-0.0732155	0
35	RNAP	C	H479N	Positive	Polar	Yes	11289008	-0.772	Yes	9.323	9.06616	2.64479	3	-2.015	-1.375	0	-1.6785	H	5.8	6.9	0	0	0	0	H	8.8	6.52	0.446	0	1	0	-1.58	Reducedstability	-3	0.38	-0.446	-0.31858	0.00659868	0.136752	0.929416	0.00383279	-1.04088	1.36541	-0.948423	-0.218561	-0.340894	-0.0509996	-0.00239674	0
36	RNAP	C	G481R	Aliphatic	Positive	Yes	11289008	-0.646	No	17.926	13.4705	5.52226	0	-1.31	-2.312	0	2.403	g	0	8.55	0.497	0	0	0	l	2.7	6.25	0.656	1	0	1	-3.45	Reducedstability	-2.7	2.3	-0.159	29.2089	-0.0749723	-1.51083	-2.87678	-1.14565	6.08714	-2.51651	27.6541	1.70238	1.56878	0.180781	0.515257	0.115318
37	RNAP	C	E487K	Negative	Positive	Yes	11289008	-0.76	Yes	9.939	7.36661	2.692	3.1	0.617	-0.308	-0.22	3.321	b	3.1	8.95	0	1	0	0	p	2.7	8.8	0	0	0	0	-1.17	Reducedstability	0.4	0.15	0	5.16471	-1.08186	1.48767	-0.711857	2.7159	1.41082	-0.879123	1.8811	0.487106	-0.035191	-0.0193186	-0.241111	-0.182568
38	RNAP	C	P489L	Polar	Aliphatic	Yes	11289008	-0.827	No	5.309	3.02333	5.15222	2.3	-0.816	-0.956	-0.254	-0.2805	p	29	4.03	0.372	0	0	0	p	38.2	3.81	0.332	0	0	0	-0.58	Reducedstability	-9.2	0.22	0.04	2.46529	0.0737497	0.0645873	-0.341734	0.00369549	1.54365	-0.425794	0.0841928	0.54457	0.888946	0.0294294	-0.227432	0
39	RNAP	C	E490Q	Negative	Polar	Yes	11289008	-0.839	Yes	3.668	5.44992	3.66761	33.1	-0.21	-0.754	-0.583	1.8525	a	55.7	3.49	0	0	0	0	a	48.9	3.6	0	0	0	0	-0.15	Reducedstability	6.8	-0.11	0	0.239476	0.384051	1.95657	0.433917	0.57974	-2.17037	0.188691	0.224008	-1.03022	-0.261184	-0.0207479	-0.0319857	-3.46019e-06
40	RNAP	C	R505W	Positive	Aromatic	Yes	23356028	-0.354	No	17.697	14.4486	4.42086	36.6	-0.25	-0.561	0	6.201	E	36.6	4.44	0	1	0	0	E	26.9	4.55	0.282	1	0	0	0.57	Increasedstability	9.7	-0.11	-0.282	2.56744	0.0378107	1.94191	0.437575	0.839694	-0.00225892	0.256875	0.238781	-1.35538	0.116374	0.00686474	0.384326	0.049197
[truncated: 23 more columns]
