# Supplementary material for: Computational saturation mutagenesis to predict structural consequences of systematic mutations in the beta subunit of RNA polymerase in Mycobacterium leprae
Source: Comput Struct Biotechnol J. 2020 Jan 17;18:271–86. doi: 10.1016/j.csbj.2020.01.002 (PMC7000446; doi:10.1016/j.csbj.2020.01.002)
Supplement: Supplementary data 4 [file mmc4.xlsx]

## Sheet: RMSD and TM-Align-Models
Mol1	Mol2	RMSD	TM-Align
rpoB.B99990001.pdb	rpoB.B99990001.pdb	0	1
rpoB.B99990001.pdb	rpoB.B99990087.pdb	1.141	0.991
rpoB.B99990001.pdb	rpoB.B99990084.pdb	0.997	0.99
rpoB.B99990001.pdb	rpoB.B99990049.pdb	1.154	0.99
rpoB.B99990001.pdb	rpoB.B99990028.pdb	0.898	0.99
rpoB.B99990001.pdb	rpoB.B99990081.pdb	1.162	0.99
rpoB.B99990001.pdb	rpoB.B99990078.pdb	1.223	0.99
rpoB.B99990001.pdb	rpoB.B99990039.pdb	1.052	0.989
rpoB.B99990001.pdb	rpoB.B99990025.pdb	1.164	0.989
rpoB.B99990001.pdb	rpoB.B99990046.pdb	1.288	0.988
rpoB.B99990001.pdb	rpoB.B99990077.pdb	1.212	0.988
rpoB.B99990001.pdb	rpoB.B99990083.pdb	1.08	0.988
rpoB.B99990001.pdb	rpoB.B99990013.pdb	1.103	0.988
rpoB.B99990001.pdb	rpoB.B99990047.pdb	1.144	0.988
rpoB.B99990001.pdb	rpoB.B99990075.pdb	1.164	0.987
rpoB.B99990001.pdb	rpoB.B99990096.pdb	1.341	0.987
rpoB.B99990001.pdb	rpoB.B99990030.pdb	1.066	0.987
rpoB.B99990001.pdb	rpoB.B99990100.pdb	1.368	0.987
rpoB.B99990001.pdb	rpoB.B99990092.pdb	1.11	0.987
rpoB.B99990001.pdb	rpoB.B99990015.pdb	1.404	0.987
rpoB.B99990001.pdb	rpoB.B99990086.pdb	1.452	0.986
rpoB.B99990001.pdb	rpoB.B99990022.pdb	1.11	0.986
rpoB.B99990001.pdb	rpoB.B99990058.pdb	1.184	0.986
rpoB.B99990001.pdb	rpoB.B99990011.pdb	1.285	0.986
rpoB.B99990001.pdb	rpoB.B99990026.pdb	1.154	0.986
rpoB.B99990001.pdb	rpoB.B99990099.pdb	1.256	0.986
rpoB.B99990001.pdb	rpoB.B99990061.pdb	1.271	0.986
rpoB.B99990001.pdb	rpoB.B99990050.pdb	1.259	0.986
rpoB.B99990001.pdb	rpoB.B99990094.pdb	0.993	0.985
rpoB.B99990001.pdb	rpoB.B99990053.pdb	1.193	0.985
rpoB.B99990001.pdb	rpoB.B99990007.pdb	1.439	0.985
rpoB.B99990001.pdb	rpoB.B99990091.pdb	1.345	0.984
rpoB.B99990001.pdb	rpoB.B99990067.pdb	1.516	0.984
rpoB.B99990001.pdb	rpoB.B99990042.pdb	1.424	0.984
rpoB.B99990001.pdb	rpoB.B99990052.pdb	1.297	0.984
rpoB.B99990001.pdb	rpoB.B99990037.pdb	1.497	0.984
rpoB.B99990001.pdb	rpoB.B99990059.pdb	1.398	0.984
rpoB.B99990001.pdb	rpoB.B99990093.pdb	1.33	0.984
rpoB.B99990001.pdb	rpoB.B99990029.pdb	1.319	0.984
rpoB.B99990001.pdb	rpoB.B99990080.pdb	1.536	0.984
rpoB.B99990001.pdb	rpoB.B99990097.pdb	1.46	0.983
rpoB.B99990001.pdb	rpoB.B99990071.pdb	1.577	0.983
rpoB.B99990001.pdb	rpoB.B99990031.pdb	1.323	0.983
rpoB.B99990001.pdb	rpoB.B99990009.pdb	1.585	0.983
rpoB.B99990001.pdb	rpoB.B99990082.pdb	1.389	0.983
rpoB.B99990001.pdb	rpoB.B99990098.pdb	1.443	0.983
rpoB.B99990001.pdb	rpoB.B99990062.pdb	1.618	0.982
rpoB.B99990001.pdb	rpoB.B99990043.pdb	1.547	0.982
rpoB.B99990001.pdb	rpoB.B99990044.pdb	1.63	0.982
rpoB.B99990001.pdb	rpoB.B99990020.pdb	1.632	0.982
rpoB.B99990001.pdb	rpoB.B99990060.pdb	1.369	0.982
rpoB.B99990001.pdb	rpoB.B99990079.pdb	1.387	0.982
rpoB.B99990001.pdb	rpoB.B99990006.pdb	1.541	0.982
rpoB.B99990001.pdb	rpoB.B99990016.pdb	1.649	0.981
rpoB.B99990001.pdb	rpoB.B99990095.pdb	1.599	0.981
rpoB.B99990001.pdb	rpoB.B99990064.pdb	1.521	0.98
rpoB.B99990001.pdb	rpoB.B99990055.pdb	1.705	0.98
rpoB.B99990001.pdb	rpoB.B99990036.pdb	1.402	0.98
rpoB.B99990001.pdb	rpoB.B99990066.pdb	1.829	0.98
rpoB.B99990001.pdb	rpoB.B99990070.pdb	1.422	0.98
rpoB.B99990001.pdb	rpoB.B99990024.pdb	1.781	0.98
rpoB.B99990001.pdb	rpoB.B99990085.pdb	1.52	0.979
rpoB.B99990001.pdb	rpoB.B99990074.pdb	1.757	0.979
rpoB.B99990001.pdb	rpoB.B99990019.pdb	1.848	0.979
rpoB.B99990001.pdb	rpoB.B99990033.pdb	1.561	0.979
rpoB.B99990001.pdb	rpoB.B99990023.pdb	1.497	0.979
rpoB.B99990001.pdb	rpoB.B99990003.pdb	1.656	0.979
rpoB.B99990001.pdb	rpoB.B99990063.pdb	1.694	0.978
rpoB.B99990001.pdb	rpoB.B99990008.pdb	1.704	0.978
rpoB.B99990001.pdb	rpoB.B99990002.pdb	1.557	0.978
rpoB.B99990001.pdb	rpoB.B99990041.pdb	1.839	0.978
rpoB.B99990001.pdb	rpoB.B99990065.pdb	1.719	0.978
rpoB.B99990001.pdb	rpoB.B99990045.pdb	1.597	0.977
rpoB.B99990001.pdb	rpoB.B99990072.pdb	1.706	0.977
rpoB.B99990001.pdb	rpoB.B99990056.pdb	1.692	0.977
rpoB.B99990001.pdb	rpoB.B99990051.pdb	1.888	0.977
rpoB.B99990001.pdb	rpoB.B99990027.pdb	1.682	0.977
rpoB.B99990001.pdb	rpoB.B99990034.pdb	1.681	0.977
rpoB.B99990001.pdb	rpoB.B99990035.pdb	1.857	0.977
rpoB.B99990001.pdb	rpoB.B99990088.pdb	1.73	0.977
rpoB.B99990001.pdb	rpoB.B99990090.pdb	1.903	0.976
rpoB.B99990001.pdb	rpoB.B99990073.pdb	1.761	0.976
rpoB.B99990001.pdb	rpoB.B99990017.pdb	1.796	0.975
rpoB.B99990001.pdb	rpoB.B99990057.pdb	1.843	0.974
rpoB.B99990001.pdb	rpoB.B99990089.pdb	1.891	0.973
rpoB.B99990001.pdb	rpoB.B99990018.pdb	2.011	0.972
rpoB.B99990001.pdb	rpoB.B99990040.pdb	1.899	0.972
rpoB.B99990001.pdb	rpoB.B99990032.pdb	1.978	0.972
rpoB.B99990001.pdb	rpoB.B99990076.pdb	2.028	0.972
rpoB.B99990001.pdb	rpoB.B99990069.pdb	2.139	0.971
rpoB.B99990001.pdb	rpoB.B99990054.pdb	1.951	0.971
rpoB.B99990001.pdb	rpoB.B99990014.pdb	1.916	0.97
rpoB.B99990001.pdb	rpoB.B99990068.pdb	2.089	0.969
rpoB.B99990001.pdb	rpoB.B99990004.pdb	2.033	0.969
rpoB.B99990001.pdb	rpoB.B99990010.pdb	1.977	0.968
rpoB.B99990001.pdb	rpoB.B99990038.pdb	2.25	0.965
rpoB.B99990001.pdb	rpoB.B99990021.pdb	2.334	0.965
rpoB.B99990001.pdb	rpoB.B99990012.pdb	2.422	0.962
rpoB.B99990001.pdb	rpoB.B99990048.pdb	2.246	0.961
rpoB.B99990001.pdb	rpoB.B99990005.pdb	2.377	0.959
rpoB.B99990002.pdb	rpoB.B99990002.pdb	0	1
rpoB.B99990002.pdb	rpoB.B99990064.pdb	1.091	0.99
rpoB.B99990002.pdb	rpoB.B99990061.pdb	1.144	0.988
rpoB.B99990002.pdb	rpoB.B99990096.pdb	1.318	0.986
rpoB.B99990002.pdb	rpoB.B99990058.pdb	1.176	0.985
rpoB.B99990002.pdb	rpoB.B99990070.pdb	1.422	0.984
rpoB.B99990002.pdb	rpoB.B99990047.pdb	1.301	0.984
rpoB.B99990002.pdb	rpoB.B99990071.pdb	1.261	0.983
rpoB.B99990002.pdb	rpoB.B99990067.pdb	1.339	0.983
rpoB.B99990002.pdb	rpoB.B99990031.pdb	1.641	0.982
rpoB.B99990002.pdb	rpoB.B99990098.pdb	1.407	0.982
rpoB.B99990002.pdb	rpoB.B99990032.pdb	1.354	0.982
rpoB.B99990002.pdb	rpoB.B99990011.pdb	1.39	0.982
rpoB.B99990002.pdb	rpoB.B99990022.pdb	1.496	0.982
rpoB.B99990002.pdb	rpoB.B99990042.pdb	1.553	0.981
rpoB.B99990002.pdb	rpoB.B99990033.pdb	1.618	0.981
rpoB.B99990002.pdb	rpoB.B99990087.pdb	1.583	0.981
rpoB.B99990002.pdb	rpoB.B99990099.pdb	1.44	0.981
rpoB.B99990002.pdb	rpoB.B99990084.pdb	1.458	0.98
rpoB.B99990002.pdb	rpoB.B99990019.pdb	1.431	0.98
rpoB.B99990002.pdb	rpoB.B99990026.pdb	1.508	0.98
rpoB.B99990002.pdb	rpoB.B99990074.pdb	1.449	0.98
rpoB.B99990002.pdb	rpoB.B99990020.pdb	1.44	0.98
rpoB.B99990002.pdb	rpoB.B99990028.pdb	1.703	0.98
rpoB.B99990002.pdb	rpoB.B99990090.pdb	1.49	0.98
rpoB.B99990002.pdb	rpoB.B99990046.pdb	1.621	0.979
rpoB.B99990002.pdb	rpoB.B99990053.pdb	1.84	0.979
rpoB.B99990002.pdb	rpoB.B99990093.pdb	1.464	0.979
rpoB.B99990002.pdb	rpoB.B99990008.pdb	1.585	0.979
rpoB.B99990002.pdb	rpoB.B99990091.pdb	1.558	0.979
rpoB.B99990002.pdb	rpoB.B99990030.pdb	1.504	0.979
rpoB.B99990002.pdb	rpoB.B99990034.pdb	1.475	0.979
rpoB.B99990002.pdb	rpoB.B99990082.pdb	1.843	0.978
rpoB.B99990002.pdb	rpoB.B99990094.pdb	1.525	0.978
rpoB.B99990002.pdb	rpoB.B99990001.pdb	1.557	0.978
rpoB.B99990002.pdb	rpoB.B99990081.pdb	1.694	0.978
rpoB.B99990002.pdb	rpoB.B99990080.pdb	1.561	0.978
rpoB.B99990002.pdb	rpoB.B99990014.pdb	1.769	0.977
rpoB.B99990002.pdb	rpoB.B99990025.pdb	1.661	0.977
rpoB.B99990002.pdb	rpoB.B99990078.pdb	1.583	0.977
rpoB.B99990002.pdb	rpoB.B99990095.pdb	1.577	0.977
rpoB.B99990002.pdb	rpoB.B99990086.pdb	1.407	0.977
rpoB.B99990002.pdb	rpoB.B99990009.pdb	1.633	0.977
rpoB.B99990002.pdb	rpoB.B99990083.pdb	1.495	0.977
rpoB.B99990002.pdb	rpoB.B99990052.pdb	1.439	0.977
rpoB.B99990002.pdb	rpoB.B99990100.pdb	1.621	0.976
rpoB.B99990002.pdb	rpoB.B99990029.pdb	1.641	0.976
rpoB.B99990002.pdb	rpoB.B99990075.pdb	1.904	0.976
rpoB.B99990002.pdb	rpoB.B99990013.pdb	1.618	0.976
rpoB.B99990002.pdb	rpoB.B99990077.pdb	1.751	0.976
rpoB.B99990002.pdb	rpoB.B99990040.pdb	1.782	0.976
rpoB.B99990002.pdb	rpoB.B99990049.pdb	1.816	0.975
rpoB.B99990002.pdb	rpoB.B99990097.pdb	1.818	0.975
rpoB.B99990002.pdb	rpoB.B99990079.pdb	1.888	0.975
rpoB.B99990002.pdb	rpoB.B99990092.pdb	1.762	0.975
rpoB.B99990002.pdb	rpoB.B99990015.pdb	1.857	0.974
rpoB.B99990002.pdb	rpoB.B99990063.pdb	1.809	0.973
rpoB.B99990002.pdb	rpoB.B99990018.pdb	1.794	0.972
rpoB.B99990002.pdb	rpoB.B99990059.pdb	1.836	0.972
rpoB.B99990002.pdb	rpoB.B99990050.pdb	1.818	0.972
rpoB.B99990002.pdb	rpoB.B99990057.pdb	1.895	0.972
rpoB.B99990002.pdb	rpoB.B99990060.pdb	2.009	0.971
rpoB.B99990002.pdb	rpoB.B99990016.pdb	1.98	0.971
rpoB.B99990002.pdb	rpoB.B99990065.pdb	1.818	0.971
rpoB.B99990002.pdb	rpoB.B99990037.pdb	2.059	0.971
rpoB.B99990002.pdb	rpoB.B99990062.pdb	1.933	0.971
rpoB.B99990002.pdb	rpoB.B99990085.pdb	2.008	0.971
rpoB.B99990002.pdb	rpoB.B99990017.pdb	1.847	0.971
rpoB.B99990002.pdb	rpoB.B99990023.pdb	2.155	0.971
rpoB.B99990002.pdb	rpoB.B99990073.pdb	1.895	0.971
rpoB.B99990002.pdb	rpoB.B99990039.pdb	1.911	0.97
rpoB.B99990002.pdb	rpoB.B99990045.pdb	2.011	0.97
rpoB.B99990002.pdb	rpoB.B99990027.pdb	2.008	0.969
rpoB.B99990002.pdb	rpoB.B99990038.pdb	2.071	0.968
rpoB.B99990002.pdb	rpoB.B99990066.pdb	1.824	0.968
rpoB.B99990002.pdb	rpoB.B99990024.pdb	2.073	0.968
rpoB.B99990002.pdb	rpoB.B99990036.pdb	2.13	0.968
rpoB.B99990002.pdb	rpoB.B99990048.pdb	2.03	0.967
rpoB.B99990002.pdb	rpoB.B99990089.pdb	2.173	0.967
rpoB.B99990002.pdb	rpoB.B99990055.pdb	2.123	0.966
rpoB.B99990002.pdb	rpoB.B99990051.pdb	2.094	0.966
rpoB.B99990002.pdb	rpoB.B99990041.pdb	2.085	0.965
rpoB.B99990002.pdb	rpoB.B99990012.pdb	2.196	0.964
rpoB.B99990002.pdb	rpoB.B99990007.pdb	2.094	0.964
rpoB.B99990002.pdb	rpoB.B99990021.pdb	2.221	0.964
rpoB.B99990002.pdb	rpoB.B99990043.pdb	2.141	0.964
rpoB.B99990002.pdb	rpoB.B99990072.pdb	2.083	0.963
rpoB.B99990002.pdb	rpoB.B99990054.pdb	2.236	0.963
rpoB.B99990002.pdb	rpoB.B99990056.pdb	2.084	0.962
rpoB.B99990002.pdb	rpoB.B99990076.pdb	2.081	0.962
rpoB.B99990002.pdb	rpoB.B99990035.pdb	2.384	0.962
rpoB.B99990002.pdb	rpoB.B99990004.pdb	1.969	0.962
rpoB.B99990002.pdb	rpoB.B99990003.pdb	2.214	0.961
rpoB.B99990002.pdb	rpoB.B99990006.pdb	2.073	0.961
rpoB.B99990002.pdb	rpoB.B99990069.pdb	2.25	0.961
rpoB.B99990002.pdb	rpoB.B99990068.pdb	2.29	0.961
rpoB.B99990002.pdb	rpoB.B99990044.pdb	2.177	0.959
rpoB.B99990002.pdb	rpoB.B99990088.pdb	2.316	0.959
rpoB.B99990002.pdb	rpoB.B99990010.pdb	2.185	0.955
rpoB.B99990002.pdb	rpoB.B99990005.pdb	2.418	0.951
rpoB.B99990003.pdb	rpoB.B99990003.pdb	0	1
rpoB.B99990003.pdb	rpoB.B99990043.pdb	0.976	0.989
rpoB.B99990003.pdb	rpoB.B99990023.pdb	1.012	0.987
rpoB.B99990003.pdb	rpoB.B99990006.pdb	1.196	0.987
rpoB.B99990003.pdb	rpoB.B99990083.pdb	1.281	0.986
rpoB.B99990003.pdb	rpoB.B99990039.pdb	1.145	0.986
rpoB.B99990003.pdb	rpoB.B99990097.pdb	1.051	0.986
rpoB.B99990003.pdb	rpoB.B99990036.pdb	1	0.986
rpoB.B99990003.pdb	rpoB.B99990029.pdb	1.341	0.986
rpoB.B99990003.pdb	rpoB.B99990051.pdb	1.175	0.985
rpoB.B99990003.pdb	rpoB.B99990085.pdb	1.152	0.985
rpoB.B99990003.pdb	rpoB.B99990010.pdb	1.134	0.985
rpoB.B99990003.pdb	rpoB.B99990037.pdb	1.119	0.985
rpoB.B99990003.pdb	rpoB.B99990054.pdb	1.263	0.984
rpoB.B99990003.pdb	rpoB.B99990059.pdb	1.338	0.984
rpoB.B99990003.pdb	rpoB.B99990062.pdb	1.384	0.984
rpoB.B99990003.pdb	rpoB.B99990035.pdb	1.281	0.984
rpoB.B99990003.pdb	rpoB.B99990065.pdb	1.392	0.983
rpoB.B99990003.pdb	rpoB.B99990078.pdb	1.41	0.983
rpoB.B99990003.pdb	rpoB.B99990076.pdb	1.297	0.983
rpoB.B99990003.pdb	rpoB.B99990055.pdb	1.38	0.982
rpoB.B99990003.pdb	rpoB.B99990013.pdb	1.619	0.982
rpoB.B99990003.pdb	rpoB.B99990044.pdb	1.442	0.982
rpoB.B99990003.pdb	rpoB.B99990060.pdb	1.239	0.981
rpoB.B99990003.pdb	rpoB.B99990079.pdb	1.399	0.981
rpoB.B99990003.pdb	rpoB.B99990075.pdb	1.405	0.981
rpoB.B99990003.pdb	rpoB.B99990069.pdb	1.386	0.981
rpoB.B99990003.pdb	rpoB.B99990098.pdb	1.491	0.981
rpoB.B99990003.pdb	rpoB.B99990088.pdb	1.613	0.981
rpoB.B99990003.pdb	rpoB.B99990066.pdb	1.418	0.981
rpoB.B99990003.pdb	rpoB.B99990056.pdb	1.42	0.98
rpoB.B99990003.pdb	rpoB.B99990050.pdb	1.467	0.98
rpoB.B99990003.pdb	rpoB.B99990082.pdb	1.473	0.979
rpoB.B99990003.pdb	rpoB.B99990087.pdb	1.468	0.979
rpoB.B99990003.pdb	rpoB.B99990047.pdb	1.496	0.979
rpoB.B99990003.pdb	rpoB.B99990092.pdb	1.503	0.979
rpoB.B99990003.pdb	rpoB.B99990001.pdb	1.656	0.979
rpoB.B99990003.pdb	rpoB.B99990028.pdb	1.494	0.978
rpoB.B99990003.pdb	rpoB.B99990072.pdb	1.694	0.978
rpoB.B99990003.pdb	rpoB.B99990053.pdb	1.656	0.978
rpoB.B99990003.pdb	rpoB.B99990025.pdb	1.686	0.977
rpoB.B99990003.pdb	rpoB.B99990100.pdb	1.571	0.977
rpoB.B99990003.pdb	rpoB.B99990016.pdb	1.544	0.977
rpoB.B99990003.pdb	rpoB.B99990007.pdb	1.623	0.977
rpoB.B99990003.pdb	rpoB.B99990005.pdb	1.746	0.977
rpoB.B99990003.pdb	rpoB.B99990008.pdb	1.789	0.976
rpoB.B99990003.pdb	rpoB.B99990094.pdb	1.774	0.976
rpoB.B99990003.pdb	rpoB.B99990030.pdb	1.805	0.976
rpoB.B99990003.pdb	rpoB.B99990067.pdb	1.743	0.976
rpoB.B99990003.pdb	rpoB.B99990049.pdb	1.831	0.976
rpoB.B99990003.pdb	rpoB.B99990093.pdb	1.946	0.975
rpoB.B99990003.pdb	rpoB.B99990081.pdb	1.747	0.975
rpoB.B99990003.pdb	rpoB.B99990084.pdb	1.919	0.975
rpoB.B99990003.pdb	rpoB.B99990015.pdb	1.711	0.974
rpoB.B99990003.pdb	rpoB.B99990041.pdb	1.843	0.974
rpoB.B99990003.pdb	rpoB.B99990095.pdb	1.814	0.974
rpoB.B99990003.pdb	rpoB.B99990077.pdb	1.831	0.973
rpoB.B99990003.pdb	rpoB.B99990046.pdb	1.827	0.973
rpoB.B99990003.pdb	rpoB.B99990091.pdb	1.977	0.973
rpoB.B99990003.pdb	rpoB.B99990070.pdb	1.753	0.973
rpoB.B99990003.pdb	rpoB.B99990045.pdb	1.764	0.973
rpoB.B99990003.pdb	rpoB.B99990022.pdb	1.92	0.972
rpoB.B99990003.pdb	rpoB.B99990071.pdb	1.976	0.972
rpoB.B99990003.pdb	rpoB.B99990011.pdb	1.967	0.972
rpoB.B99990003.pdb	rpoB.B99990074.pdb	1.987	0.971
rpoB.B99990003.pdb	rpoB.B99990099.pdb	2.035	0.971
rpoB.B99990003.pdb	rpoB.B99990004.pdb	2.113	0.97
rpoB.B99990003.pdb	rpoB.B99990086.pdb	1.989	0.969
rpoB.B99990003.pdb	rpoB.B99990080.pdb	1.998	0.969
rpoB.B99990003.pdb	rpoB.B99990026.pdb	2.112	0.969
rpoB.B99990003.pdb	rpoB.B99990009.pdb	2.063	0.968
rpoB.B99990003.pdb	rpoB.B99990061.pdb	2.028	0.968
rpoB.B99990003.pdb	rpoB.B99990073.pdb	2.215	0.968
rpoB.B99990003.pdb	rpoB.B99990064.pdb	2.056	0.968
rpoB.B99990003.pdb	rpoB.B99990024.pdb	2.052	0.967
rpoB.B99990003.pdb	rpoB.B99990027.pdb	1.995	0.967
rpoB.B99990003.pdb	rpoB.B99990096.pdb	2.026	0.966
rpoB.B99990003.pdb	rpoB.B99990058.pdb	2.158	0.966
rpoB.B99990003.pdb	rpoB.B99990018.pdb	2.111	0.966
rpoB.B99990003.pdb	rpoB.B99990052.pdb	2.21	0.966
rpoB.B99990003.pdb	rpoB.B99990042.pdb	2.074	0.964
rpoB.B99990003.pdb	rpoB.B99990020.pdb	2.182	0.963
rpoB.B99990003.pdb	rpoB.B99990063.pdb	2.096	0.963
rpoB.B99990003.pdb	rpoB.B99990017.pdb	2.168	0.963
rpoB.B99990003.pdb	rpoB.B99990019.pdb	2.265	0.961
rpoB.B99990003.pdb	rpoB.B99990002.pdb	2.214	0.961
rpoB.B99990003.pdb	rpoB.B99990031.pdb	2.319	0.961
rpoB.B99990003.pdb	rpoB.B99990089.pdb	2.306	0.961
rpoB.B99990003.pdb	rpoB.B99990034.pdb	2.376	0.961
rpoB.B99990003.pdb	rpoB.B99990068.pdb	2.357	0.958
rpoB.B99990003.pdb	rpoB.B99990038.pdb	2.31	0.956
rpoB.B99990003.pdb	rpoB.B99990090.pdb	2.441	0.955
rpoB.B99990003.pdb	rpoB.B99990057.pdb	2.144	0.954
rpoB.B99990003.pdb	rpoB.B99990040.pdb	2.456	0.954
rpoB.B99990003.pdb	rpoB.B99990033.pdb	2.304	0.954
rpoB.B99990003.pdb	rpoB.B99990032.pdb	2.288	0.953
rpoB.B99990003.pdb	rpoB.B99990014.pdb	2.369	0.951
rpoB.B99990003.pdb	rpoB.B99990021.pdb	2.528	0.95
rpoB.B99990003.pdb	rpoB.B99990048.pdb	2.509	0.947
rpoB.B99990003.pdb	rpoB.B99990012.pdb	2.501	0.946
rpoB.B99990004.pdb	rpoB.B99990004.pdb	0	1
rpoB.B99990004.pdb	rpoB.B99990027.pdb	1.001	0.987
rpoB.B99990004.pdb	rpoB.B99990041.pdb	1.082	0.986
rpoB.B99990004.pdb	rpoB.B99990073.pdb	1.237	0.986
rpoB.B99990004.pdb	rpoB.B99990089.pdb	1.124	0.985
rpoB.B99990004.pdb	rpoB.B99990009.pdb	1.208	0.984
rpoB.B99990004.pdb	rpoB.B99990072.pdb	1.293	0.983
rpoB.B99990004.pdb	rpoB.B99990024.pdb	1.328	0.982
rpoB.B99990004.pdb	rpoB.B99990093.pdb	1.643	0.981
rpoB.B99990004.pdb	rpoB.B99990055.pdb	1.598	0.98
rpoB.B99990004.pdb	rpoB.B99990043.pdb	1.506	0.98
rpoB.B99990004.pdb	rpoB.B99990022.pdb	1.58	0.98
rpoB.B99990004.pdb	rpoB.B99990075.pdb	1.461	0.98
rpoB.B99990004.pdb	rpoB.B99990077.pdb	1.516	0.98
rpoB.B99990004.pdb	rpoB.B99990100.pdb	1.431	0.979
rpoB.B99990004.pdb	rpoB.B99990013.pdb	1.592	0.979
rpoB.B99990004.pdb	rpoB.B99990006.pdb	1.656	0.979
rpoB.B99990004.pdb	rpoB.B99990088.pdb	1.578	0.979
rpoB.B99990004.pdb	rpoB.B99990054.pdb	1.601	0.979
rpoB.B99990004.pdb	rpoB.B99990099.pdb	1.698	0.978
rpoB.B99990004.pdb	rpoB.B99990081.pdb	1.621	0.978
rpoB.B99990004.pdb	rpoB.B99990080.pdb	1.588	0.978
rpoB.B99990004.pdb	rpoB.B99990044.pdb	1.603	0.977
rpoB.B99990004.pdb	rpoB.B99990068.pdb	1.693	0.977
rpoB.B99990004.pdb	rpoB.B99990065.pdb	1.658	0.976
rpoB.B99990004.pdb	rpoB.B99990047.pdb	1.707	0.976
rpoB.B99990004.pdb	rpoB.B99990023.pdb	1.729	0.976
rpoB.B99990004.pdb	rpoB.B99990046.pdb	1.67	0.975
rpoB.B99990004.pdb	rpoB.B99990029.pdb	1.759	0.975
rpoB.B99990004.pdb	rpoB.B99990028.pdb	1.685	0.975
rpoB.B99990004.pdb	rpoB.B99990017.pdb	1.793	0.975
rpoB.B99990004.pdb	rpoB.B99990078.pdb	1.759	0.975
rpoB.B99990004.pdb	rpoB.B99990053.pdb	1.795	0.975
rpoB.B99990004.pdb	rpoB.B99990083.pdb	1.726	0.974
rpoB.B99990004.pdb	rpoB.B99990038.pdb	1.843	0.974
rpoB.B99990004.pdb	rpoB.B99990085.pdb	1.968	0.973
rpoB.B99990004.pdb	rpoB.B99990040.pdb	1.899	0.973
rpoB.B99990004.pdb	rpoB.B99990098.pdb	1.875	0.973
rpoB.B99990004.pdb	rpoB.B99990010.pdb	1.823	0.973
rpoB.B99990004.pdb	rpoB.B99990011.pdb	1.89	0.973
rpoB.B99990004.pdb	rpoB.B99990076.pdb	1.855	0.973
rpoB.B99990004.pdb	rpoB.B99990049.pdb	1.884	0.973
rpoB.B99990004.pdb	rpoB.B99990071.pdb	1.866	0.973
rpoB.B99990004.pdb	rpoB.B99990091.pdb	1.943	0.973
rpoB.B99990004.pdb	rpoB.B99990039.pdb	1.771	0.972
rpoB.B99990004.pdb	rpoB.B99990005.pdb	1.779	0.972
rpoB.B99990004.pdb	rpoB.B99990030.pdb	1.899	0.972
rpoB.B99990004.pdb	rpoB.B99990096.pdb	1.906	0.972
rpoB.B99990004.pdb	rpoB.B99990034.pdb	2.033	0.972
rpoB.B99990004.pdb	rpoB.B99990069.pdb	1.9	0.972
rpoB.B99990004.pdb	rpoB.B99990092.pdb	1.872	0.972
rpoB.B99990004.pdb	rpoB.B99990094.pdb	1.881	0.971
rpoB.B99990004.pdb	rpoB.B99990037.pdb	1.949	0.971
rpoB.B99990004.pdb	rpoB.B99990007.pdb	1.828	0.971
rpoB.B99990004.pdb	rpoB.B99990087.pdb	1.967	0.971
rpoB.B99990004.pdb	rpoB.B99990097.pdb	1.987	0.971
rpoB.B99990004.pdb	rpoB.B99990063.pdb	1.936	0.97
rpoB.B99990004.pdb	rpoB.B99990051.pdb	1.866	0.97
rpoB.B99990004.pdb	rpoB.B99990003.pdb	2.113	0.97
rpoB.B99990004.pdb	rpoB.B99990001.pdb	2.033	0.969
rpoB.B99990004.pdb	rpoB.B99990019.pdb	2.037	0.968
rpoB.B99990004.pdb	rpoB.B99990059.pdb	2.066	0.968
rpoB.B99990004.pdb	rpoB.B99990064.pdb	2.055	0.967
rpoB.B99990004.pdb	rpoB.B99990090.pdb	2.172	0.967
rpoB.B99990004.pdb	rpoB.B99990070.pdb	1.987	0.967
rpoB.B99990004.pdb	rpoB.B99990084.pdb	2.096	0.967
rpoB.B99990004.pdb	rpoB.B99990025.pdb	2.161	0.966
rpoB.B99990004.pdb	rpoB.B99990057.pdb	2.199	0.966
rpoB.B99990004.pdb	rpoB.B99990014.pdb	2.195	0.965
rpoB.B99990004.pdb	rpoB.B99990026.pdb	2.295	0.965
rpoB.B99990004.pdb	rpoB.B99990067.pdb	1.791	0.964
rpoB.B99990004.pdb	rpoB.B99990079.pdb	2.152	0.964
rpoB.B99990004.pdb	rpoB.B99990074.pdb	1.955	0.963
rpoB.B99990004.pdb	rpoB.B99990008.pdb	1.837	0.963
rpoB.B99990004.pdb	rpoB.B99990042.pdb	2.243	0.963
rpoB.B99990004.pdb	rpoB.B99990082.pdb	2.288	0.962
rpoB.B99990004.pdb	rpoB.B99990062.pdb	2.215	0.962
rpoB.B99990004.pdb	rpoB.B99990061.pdb	2.23	0.962
rpoB.B99990004.pdb	rpoB.B99990048.pdb	2.201	0.962
rpoB.B99990004.pdb	rpoB.B99990036.pdb	2.312	0.962
rpoB.B99990004.pdb	rpoB.B99990035.pdb	2.182	0.962
rpoB.B99990004.pdb	rpoB.B99990086.pdb	2.22	0.962
rpoB.B99990004.pdb	rpoB.B99990002.pdb	1.969	0.962
rpoB.B99990004.pdb	rpoB.B99990066.pdb	2.203	0.961
rpoB.B99990004.pdb	rpoB.B99990032.pdb	2.161	0.96
rpoB.B99990004.pdb	rpoB.B99990031.pdb	2.448	0.959
rpoB.B99990004.pdb	rpoB.B99990021.pdb	2.413	0.959
rpoB.B99990004.pdb	rpoB.B99990058.pdb	2.485	0.958
rpoB.B99990004.pdb	rpoB.B99990095.pdb	2.109	0.957
rpoB.B99990004.pdb	rpoB.B99990012.pdb	2.427	0.957
rpoB.B99990004.pdb	rpoB.B99990060.pdb	2.344	0.957
rpoB.B99990004.pdb	rpoB.B99990015.pdb	2.424	0.956
rpoB.B99990004.pdb	rpoB.B99990052.pdb	2.477	0.955
rpoB.B99990004.pdb	rpoB.B99990050.pdb	2.514	0.954
rpoB.B99990004.pdb	rpoB.B99990016.pdb	2.305	0.953
rpoB.B99990004.pdb	rpoB.B99990020.pdb	2.615	0.952
rpoB.B99990004.pdb	rpoB.B99990033.pdb	2.589	0.952
rpoB.B99990004.pdb	rpoB.B99990018.pdb	2.226	0.95
rpoB.B99990004.pdb	rpoB.B99990056.pdb	2.482	0.949
rpoB.B99990004.pdb	rpoB.B99990045.pdb	2.297	0.947
rpoB.B99990005.pdb	rpoB.B99990005.pdb	0	1
rpoB.B99990005.pdb	rpoB.B99990069.pdb	1.323	0.986
rpoB.B99990005.pdb	rpoB.B99990065.pdb	1.431	0.985
rpoB.B99990005.pdb	rpoB.B99990051.pdb	1.365	0.984
rpoB.B99990005.pdb	rpoB.B99990054.pdb	1.191	0.984
rpoB.B99990005.pdb	rpoB.B99990043.pdb	1.616	0.981
rpoB.B99990005.pdb	rpoB.B99990085.pdb	1.459	0.98
rpoB.B99990005.pdb	rpoB.B99990076.pdb	1.727	0.979
rpoB.B99990005.pdb	rpoB.B99990055.pdb	1.593	0.978
rpoB.B99990005.pdb	rpoB.B99990097.pdb	1.599	0.978
rpoB.B99990005.pdb	rpoB.B99990023.pdb	1.522	0.978
rpoB.B99990005.pdb	rpoB.B99990003.pdb	1.746	0.977
rpoB.B99990005.pdb	rpoB.B99990072.pdb	1.926	0.977
rpoB.B99990005.pdb	rpoB.B99990029.pdb	1.837	0.975
rpoB.B99990005.pdb	rpoB.B99990041.pdb	1.933	0.975
rpoB.B99990005.pdb	rpoB.B99990010.pdb	1.77	0.974
rpoB.B99990005.pdb	rpoB.B99990013.pdb	1.969	0.974
rpoB.B99990005.pdb	rpoB.B99990088.pdb	2.004	0.974
rpoB.B99990005.pdb	rpoB.B99990098.pdb	1.742	0.974
rpoB.B99990005.pdb	rpoB.B99990035.pdb	1.815	0.974
rpoB.B99990005.pdb	rpoB.B99990059.pdb	2.058	0.972
rpoB.B99990005.pdb	rpoB.B99990004.pdb	1.779	0.972
rpoB.B99990005.pdb	rpoB.B99990078.pdb	1.998	0.97
rpoB.B99990005.pdb	rpoB.B99990037.pdb	1.945	0.97
rpoB.B99990005.pdb	rpoB.B99990039.pdb	2.097	0.969
rpoB.B99990005.pdb	rpoB.B99990083.pdb	2.079	0.969
rpoB.B99990005.pdb	rpoB.B99990071.pdb	2.23	0.969
rpoB.B99990005.pdb	rpoB.B99990006.pdb	2.041	0.969
rpoB.B99990005.pdb	rpoB.B99990100.pdb	2.194	0.968
rpoB.B99990005.pdb	rpoB.B99990092.pdb	2.021	0.968
rpoB.B99990005.pdb	rpoB.B99990093.pdb	2.077	0.968
rpoB.B99990005.pdb	rpoB.B99990053.pdb	2.003	0.968
rpoB.B99990005.pdb	rpoB.B99990079.pdb	2.002	0.967
rpoB.B99990005.pdb	rpoB.B99990062.pdb	2.075	0.967
rpoB.B99990005.pdb	rpoB.B99990047.pdb	2.044	0.967
rpoB.B99990005.pdb	rpoB.B99990074.pdb	2.18	0.967
rpoB.B99990005.pdb	rpoB.B99990008.pdb	2.08	0.967
rpoB.B99990005.pdb	rpoB.B99990075.pdb	2.092	0.967
rpoB.B99990005.pdb	rpoB.B99990011.pdb	2.296	0.966
rpoB.B99990005.pdb	rpoB.B99990067.pdb	2.158	0.966
rpoB.B99990005.pdb	rpoB.B99990046.pdb	2.204	0.965
rpoB.B99990005.pdb	rpoB.B99990066.pdb	1.935	0.965
rpoB.B99990005.pdb	rpoB.B99990080.pdb	2.208	0.964
rpoB.B99990005.pdb	rpoB.B99990070.pdb	2.147	0.964
rpoB.B99990005.pdb	rpoB.B99990073.pdb	2.17	0.963
rpoB.B99990005.pdb	rpoB.B99990009.pdb	2.276	0.963
rpoB.B99990005.pdb	rpoB.B99990091.pdb	2.314	0.963
rpoB.B99990005.pdb	rpoB.B99990022.pdb	2.196	0.963
rpoB.B99990005.pdb	rpoB.B99990044.pdb	2.098	0.963
rpoB.B99990005.pdb	rpoB.B99990082.pdb	2.209	0.963
rpoB.B99990005.pdb	rpoB.B99990024.pdb	2.333	0.962
rpoB.B99990005.pdb	rpoB.B99990030.pdb	2.426	0.962
rpoB.B99990005.pdb	rpoB.B99990089.pdb	2.281	0.961
rpoB.B99990005.pdb	rpoB.B99990036.pdb	2.21	0.961
rpoB.B99990005.pdb	rpoB.B99990027.pdb	2.173	0.961
rpoB.B99990005.pdb	rpoB.B99990094.pdb	2.296	0.961
rpoB.B99990005.pdb	rpoB.B99990099.pdb	2.269	0.961
rpoB.B99990005.pdb	rpoB.B99990060.pdb	2.239	0.96
rpoB.B99990005.pdb	rpoB.B99990087.pdb	2.306	0.96
rpoB.B99990005.pdb	rpoB.B99990077.pdb	2.387	0.96
rpoB.B99990005.pdb	rpoB.B99990028.pdb	2.353	0.959
rpoB.B99990005.pdb	rpoB.B99990095.pdb	2.496	0.959
rpoB.B99990005.pdb	rpoB.B99990081.pdb	2.388	0.959
rpoB.B99990005.pdb	rpoB.B99990001.pdb	2.377	0.959
rpoB.B99990005.pdb	rpoB.B99990050.pdb	2.58	0.958
rpoB.B99990005.pdb	rpoB.B99990056.pdb	2.306	0.957
rpoB.B99990005.pdb	rpoB.B99990064.pdb	2.415	0.957
rpoB.B99990005.pdb	rpoB.B99990040.pdb	2.124	0.957
rpoB.B99990005.pdb	rpoB.B99990068.pdb	2.253	0.957
rpoB.B99990005.pdb	rpoB.B99990084.pdb	2.353	0.956
rpoB.B99990005.pdb	rpoB.B99990061.pdb	2.285	0.955
rpoB.B99990005.pdb	rpoB.B99990025.pdb	2.485	0.955
rpoB.B99990005.pdb	rpoB.B99990019.pdb	2.576	0.955
rpoB.B99990005.pdb	rpoB.B99990049.pdb	2.568	0.955
rpoB.B99990005.pdb	rpoB.B99990096.pdb	2.32	0.955
rpoB.B99990005.pdb	rpoB.B99990034.pdb	2.274	0.955
rpoB.B99990005.pdb	rpoB.B99990007.pdb	2.561	0.955
rpoB.B99990005.pdb	rpoB.B99990038.pdb	2.374	0.954
rpoB.B99990005.pdb	rpoB.B99990090.pdb	2.291	0.954
rpoB.B99990005.pdb	rpoB.B99990063.pdb	2.446	0.953
rpoB.B99990005.pdb	rpoB.B99990016.pdb	2.56	0.953
rpoB.B99990005.pdb	rpoB.B99990018.pdb	2.38	0.952
rpoB.B99990005.pdb	rpoB.B99990002.pdb	2.418	0.951
rpoB.B99990005.pdb	rpoB.B99990017.pdb	2.364	0.951
rpoB.B99990005.pdb	rpoB.B99990015.pdb	2.613	0.95
rpoB.B99990005.pdb	rpoB.B99990086.pdb	2.554	0.949
rpoB.B99990005.pdb	rpoB.B99990032.pdb	2.361	0.949
rpoB.B99990005.pdb	rpoB.B99990014.pdb	2.355	0.948
rpoB.B99990005.pdb	rpoB.B99990045.pdb	2.608	0.946
rpoB.B99990005.pdb	rpoB.B99990026.pdb	2.691	0.946
rpoB.B99990005.pdb	rpoB.B99990058.pdb	2.662	0.945
rpoB.B99990005.pdb	rpoB.B99990031.pdb	2.577	0.945
rpoB.B99990005.pdb	rpoB.B99990042.pdb	2.724	0.944
rpoB.B99990005.pdb	rpoB.B99990020.pdb	2.575	0.944
rpoB.B99990005.pdb	rpoB.B99990048.pdb	2.431	0.943
rpoB.B99990005.pdb	rpoB.B99990012.pdb	2.432	0.943
rpoB.B99990005.pdb	rpoB.B99990057.pdb	2.446	0.943
rpoB.B99990005.pdb	rpoB.B99990052.pdb	2.756	0.942
rpoB.B99990005.pdb	rpoB.B99990021.pdb	2.691	0.939
rpoB.B99990005.pdb	rpoB.B99990033.pdb	2.787	0.936
rpoB.B99990006.pdb	rpoB.B99990006.pdb	0	1
rpoB.B99990006.pdb	rpoB.B99990044.pdb	0.86	0.993
rpoB.B99990006.pdb	rpoB.B99990043.pdb	1.047	0.988
rpoB.B99990006.pdb	rpoB.B99990010.pdb	1.085	0.987
rpoB.B99990006.pdb	rpoB.B99990088.pdb	1.21	0.987
rpoB.B99990006.pdb	rpoB.B99990003.pdb	1.196	0.987
rpoB.B99990006.pdb	rpoB.B99990007.pdb	1.077	0.987
rpoB.B99990006.pdb	rpoB.B99990039.pdb	1.06	0.987
rpoB.B99990006.pdb	rpoB.B99990037.pdb	1.458	0.986
rpoB.B99990006.pdb	rpoB.B99990075.pdb	1.258	0.985
rpoB.B99990006.pdb	rpoB.B99990028.pdb	1.255	0.985
rpoB.B99990006.pdb	rpoB.B99990078.pdb	1.535	0.985
rpoB.B99990006.pdb	rpoB.B99990049.pdb	1.477	0.984
rpoB.B99990006.pdb	rpoB.B99990055.pdb	1.521	0.984
rpoB.B99990006.pdb	rpoB.B99990023.pdb	1.461	0.983
rpoB.B99990006.pdb	rpoB.B99990087.pdb	1.688	0.983
rpoB.B99990006.pdb	rpoB.B99990054.pdb	1.476	0.983
rpoB.B99990006.pdb	rpoB.B99990083.pdb	1.318	0.983
rpoB.B99990006.pdb	rpoB.B99990081.pdb	1.618	0.982
rpoB.B99990006.pdb	rpoB.B99990072.pdb	1.4	0.982
rpoB.B99990006.pdb	rpoB.B99990059.pdb	1.547	0.982
rpoB.B99990006.pdb	rpoB.B99990013.pdb	1.553	0.982
rpoB.B99990006.pdb	rpoB.B99990001.pdb	1.541	0.982
rpoB.B99990006.pdb	rpoB.B99990085.pdb	1.619	0.982
rpoB.B99990006.pdb	rpoB.B99990077.pdb	1.652	0.981
rpoB.B99990006.pdb	rpoB.B99990036.pdb	1.444	0.981
rpoB.B99990006.pdb	rpoB.B99990047.pdb	1.777	0.981
rpoB.B99990006.pdb	rpoB.B99990029.pdb	1.574	0.981
rpoB.B99990006.pdb	rpoB.B99990092.pdb	1.585	0.981
rpoB.B99990006.pdb	rpoB.B99990076.pdb	1.369	0.981
rpoB.B99990006.pdb	rpoB.B99990053.pdb	1.579	0.98
rpoB.B99990006.pdb	rpoB.B99990035.pdb	1.64	0.98
rpoB.B99990006.pdb	rpoB.B99990062.pdb	1.741	0.98
rpoB.B99990006.pdb	rpoB.B99990027.pdb	1.527	0.98
rpoB.B99990006.pdb	rpoB.B99990022.pdb	1.727	0.98
rpoB.B99990006.pdb	rpoB.B99990079.pdb	1.772	0.979
rpoB.B99990006.pdb	rpoB.B99990097.pdb	1.583	0.979
rpoB.B99990006.pdb	rpoB.B99990004.pdb	1.656	0.979
rpoB.B99990006.pdb	rpoB.B99990025.pdb	1.706	0.979
rpoB.B99990006.pdb	rpoB.B99990100.pdb	1.578	0.979
rpoB.B99990006.pdb	rpoB.B99990060.pdb	1.609	0.979
rpoB.B99990006.pdb	rpoB.B99990051.pdb	1.738	0.978
rpoB.B99990006.pdb	rpoB.B99990065.pdb	1.647	0.978
rpoB.B99990006.pdb	rpoB.B99990093.pdb	1.77	0.978
rpoB.B99990006.pdb	rpoB.B99990066.pdb	1.688	0.978
rpoB.B99990006.pdb	rpoB.B99990046.pdb	1.697	0.978
rpoB.B99990006.pdb	rpoB.B99990069.pdb	1.426	0.977
rpoB.B99990006.pdb	rpoB.B99990098.pdb	1.98	0.977
rpoB.B99990006.pdb	rpoB.B99990041.pdb	1.67	0.977
rpoB.B99990006.pdb	rpoB.B99990099.pdb	1.915	0.977
rpoB.B99990006.pdb	rpoB.B99990024.pdb	1.729	0.976
rpoB.B99990006.pdb	rpoB.B99990084.pdb	1.767	0.976
rpoB.B99990006.pdb	rpoB.B99990073.pdb	1.686	0.976
rpoB.B99990006.pdb	rpoB.B99990030.pdb	1.787	0.975
rpoB.B99990006.pdb	rpoB.B99990050.pdb	1.771	0.975
rpoB.B99990006.pdb	rpoB.B99990094.pdb	1.691	0.975
rpoB.B99990006.pdb	rpoB.B99990082.pdb	1.893	0.975
rpoB.B99990006.pdb	rpoB.B99990086.pdb	1.9	0.975
rpoB.B99990006.pdb	rpoB.B99990011.pdb	1.962	0.974
rpoB.B99990006.pdb	rpoB.B99990056.pdb	1.757	0.974
rpoB.B99990006.pdb	rpoB.B99990009.pdb	1.801	0.974
rpoB.B99990006.pdb	rpoB.B99990091.pdb	1.909	0.974
rpoB.B99990006.pdb	rpoB.B99990026.pdb	1.984	0.974
rpoB.B99990006.pdb	rpoB.B99990015.pdb	1.856	0.974
rpoB.B99990006.pdb	rpoB.B99990067.pdb	1.768	0.973
rpoB.B99990006.pdb	rpoB.B99990080.pdb	1.721	0.973
rpoB.B99990006.pdb	rpoB.B99990016.pdb	1.973	0.973
rpoB.B99990006.pdb	rpoB.B99990096.pdb	2.067	0.973
rpoB.B99990006.pdb	rpoB.B99990042.pdb	2.055	0.972
rpoB.B99990006.pdb	rpoB.B99990071.pdb	1.958	0.971
rpoB.B99990006.pdb	rpoB.B99990095.pdb	1.74	0.971
rpoB.B99990006.pdb	rpoB.B99990008.pdb	2.059	0.971
rpoB.B99990006.pdb	rpoB.B99990070.pdb	1.905	0.971
rpoB.B99990006.pdb	rpoB.B99990058.pdb	1.888	0.971
rpoB.B99990006.pdb	rpoB.B99990061.pdb	2.13	0.971
rpoB.B99990006.pdb	rpoB.B99990089.pdb	1.93	0.971
rpoB.B99990006.pdb	rpoB.B99990052.pdb	1.998	0.969
rpoB.B99990006.pdb	rpoB.B99990045.pdb	1.806	0.969
rpoB.B99990006.pdb	rpoB.B99990005.pdb	2.041	0.969
rpoB.B99990006.pdb	rpoB.B99990063.pdb	2.118	0.968
rpoB.B99990006.pdb	rpoB.B99990031.pdb	2.192	0.968
rpoB.B99990006.pdb	rpoB.B99990064.pdb	2.173	0.967
rpoB.B99990006.pdb	rpoB.B99990020.pdb	2.079	0.967
rpoB.B99990006.pdb	rpoB.B99990017.pdb	2.236	0.966
rpoB.B99990006.pdb	rpoB.B99990074.pdb	2.091	0.966
rpoB.B99990006.pdb	rpoB.B99990019.pdb	2.212	0.965
rpoB.B99990006.pdb	rpoB.B99990068.pdb	2.363	0.964
rpoB.B99990006.pdb	rpoB.B99990057.pdb	2.228	0.963
rpoB.B99990006.pdb	rpoB.B99990034.pdb	2.286	0.963
rpoB.B99990006.pdb	rpoB.B99990038.pdb	2.306	0.963
rpoB.B99990006.pdb	rpoB.B99990018.pdb	2.001	0.962
rpoB.B99990006.pdb	rpoB.B99990002.pdb	2.073	0.961
rpoB.B99990006.pdb	rpoB.B99990040.pdb	2.408	0.961
rpoB.B99990006.pdb	rpoB.B99990033.pdb	2.115	0.961
rpoB.B99990006.pdb	rpoB.B99990090.pdb	2.377	0.96
rpoB.B99990006.pdb	rpoB.B99990021.pdb	2.292	0.959
rpoB.B99990006.pdb	rpoB.B99990014.pdb	2.518	0.957
rpoB.B99990006.pdb	rpoB.B99990032.pdb	2.259	0.957
rpoB.B99990006.pdb	rpoB.B99990048.pdb	2.315	0.952
rpoB.B99990006.pdb	rpoB.B99990012.pdb	2.37	0.95
rpoB.B99990007.pdb	rpoB.B99990007.pdb	0	1
rpoB.B99990007.pdb	rpoB.B99990044.pdb	1.154	0.988
rpoB.B99990007.pdb	rpoB.B99990039.pdb	1.209	0.988
rpoB.B99990007.pdb	rpoB.B99990028.pdb	1.08	0.987
rpoB.B99990007.pdb	rpoB.B99990006.pdb	1.077	0.987
rpoB.B99990007.pdb	rpoB.B99990075.pdb	1.172	0.986
rpoB.B99990007.pdb	rpoB.B99990049.pdb	1.302	0.985
rpoB.B99990007.pdb	rpoB.B99990001.pdb	1.439	0.985
rpoB.B99990007.pdb	rpoB.B99990077.pdb	1.526	0.984
rpoB.B99990007.pdb	rpoB.B99990087.pdb	1.431	0.984
rpoB.B99990007.pdb	rpoB.B99990078.pdb	1.597	0.983
rpoB.B99990007.pdb	rpoB.B99990015.pdb	1.611	0.982
rpoB.B99990007.pdb	rpoB.B99990081.pdb	1.381	0.982
rpoB.B99990007.pdb	rpoB.B99990088.pdb	1.464	0.982
rpoB.B99990007.pdb	rpoB.B99990043.pdb	1.554	0.982
rpoB.B99990007.pdb	rpoB.B99990083.pdb	1.382	0.982
rpoB.B99990007.pdb	rpoB.B99990059.pdb	1.577	0.981
rpoB.B99990007.pdb	rpoB.B99990046.pdb	1.665	0.981
rpoB.B99990007.pdb	rpoB.B99990030.pdb	1.42	0.981
rpoB.B99990007.pdb	rpoB.B99990037.pdb	1.483	0.981
rpoB.B99990007.pdb	rpoB.B99990025.pdb	1.714	0.98
rpoB.B99990007.pdb	rpoB.B99990100.pdb	1.64	0.98
rpoB.B99990007.pdb	rpoB.B99990047.pdb	1.556	0.98
rpoB.B99990007.pdb	rpoB.B99990009.pdb	1.742	0.98
rpoB.B99990007.pdb	rpoB.B99990050.pdb	1.7	0.98
rpoB.B99990007.pdb	rpoB.B99990092.pdb	1.679	0.979
rpoB.B99990007.pdb	rpoB.B99990053.pdb	1.58	0.979
rpoB.B99990007.pdb	rpoB.B99990060.pdb	1.563	0.979
rpoB.B99990007.pdb	rpoB.B99990084.pdb	1.772	0.978
rpoB.B99990007.pdb	rpoB.B99990013.pdb	1.682	0.978
rpoB.B99990007.pdb	rpoB.B99990036.pdb	1.496	0.978
rpoB.B99990007.pdb	rpoB.B99990022.pdb	1.554	0.978
rpoB.B99990007.pdb	rpoB.B99990080.pdb	1.813	0.978
rpoB.B99990007.pdb	rpoB.B99990086.pdb	1.867	0.978
rpoB.B99990007.pdb	rpoB.B99990027.pdb	1.579	0.977
rpoB.B99990007.pdb	rpoB.B99990052.pdb	1.665	0.977
rpoB.B99990007.pdb	rpoB.B99990099.pdb	1.708	0.977
rpoB.B99990007.pdb	rpoB.B99990003.pdb	1.623	0.977
rpoB.B99990007.pdb	rpoB.B99990042.pdb	1.776	0.977
rpoB.B99990007.pdb	rpoB.B99990094.pdb	1.534	0.977
rpoB.B99990007.pdb	rpoB.B99990024.pdb	1.93	0.976
rpoB.B99990007.pdb	rpoB.B99990072.pdb	1.797	0.976
rpoB.B99990007.pdb	rpoB.B99990016.pdb	1.757	0.976
rpoB.B99990007.pdb	rpoB.B99990082.pdb	1.795	0.976
rpoB.B99990007.pdb	rpoB.B99990023.pdb	1.623	0.976
rpoB.B99990007.pdb	rpoB.B99990026.pdb	1.735	0.975
rpoB.B99990007.pdb	rpoB.B99990029.pdb	1.757	0.975
rpoB.B99990007.pdb	rpoB.B99990010.pdb	1.643	0.975
rpoB.B99990007.pdb	rpoB.B99990097.pdb	1.846	0.975
rpoB.B99990007.pdb	rpoB.B99990079.pdb	1.731	0.975
rpoB.B99990007.pdb	rpoB.B99990076.pdb	1.952	0.975
rpoB.B99990007.pdb	rpoB.B99990058.pdb	1.74	0.975
rpoB.B99990007.pdb	rpoB.B99990056.pdb	1.913	0.974
rpoB.B99990007.pdb	rpoB.B99990062.pdb	1.938	0.974
rpoB.B99990007.pdb	rpoB.B99990091.pdb	1.979	0.974
rpoB.B99990007.pdb	rpoB.B99990073.pdb	1.708	0.974
rpoB.B99990007.pdb	rpoB.B99990096.pdb	1.843	0.974
rpoB.B99990007.pdb	rpoB.B99990093.pdb	1.869	0.973
rpoB.B99990007.pdb	rpoB.B99990066.pdb	2.055	0.973
rpoB.B99990007.pdb	rpoB.B99990061.pdb	1.896	0.973
rpoB.B99990007.pdb	rpoB.B99990095.pdb	1.832	0.973
rpoB.B99990007.pdb	rpoB.B99990055.pdb	1.942	0.973
rpoB.B99990007.pdb	rpoB.B99990011.pdb	1.996	0.973
rpoB.B99990007.pdb	rpoB.B99990041.pdb	2.067	0.972
rpoB.B99990007.pdb	rpoB.B99990065.pdb	1.967	0.972
rpoB.B99990007.pdb	rpoB.B99990020.pdb	2.134	0.972
rpoB.B99990007.pdb	rpoB.B99990071.pdb	2.059	0.972
rpoB.B99990007.pdb	rpoB.B99990089.pdb	2.002	0.972
rpoB.B99990007.pdb	rpoB.B99990045.pdb	1.737	0.971
rpoB.B99990007.pdb	rpoB.B99990004.pdb	1.828	0.971
rpoB.B99990007.pdb	rpoB.B99990085.pdb	1.921	0.971
rpoB.B99990007.pdb	rpoB.B99990098.pdb	1.964	0.971
rpoB.B99990007.pdb	rpoB.B99990035.pdb	1.985	0.971
rpoB.B99990007.pdb	rpoB.B99990017.pdb	1.949	0.97
rpoB.B99990007.pdb	rpoB.B99990051.pdb	2.169	0.97
rpoB.B99990007.pdb	rpoB.B99990069.pdb	2.045	0.97
rpoB.B99990007.pdb	rpoB.B99990063.pdb	2.106	0.97
rpoB.B99990007.pdb	rpoB.B99990054.pdb	1.957	0.97
rpoB.B99990007.pdb	rpoB.B99990067.pdb	2.052	0.97
rpoB.B99990007.pdb	rpoB.B99990031.pdb	2.094	0.969
rpoB.B99990007.pdb	rpoB.B99990019.pdb	2.148	0.969
rpoB.B99990007.pdb	rpoB.B99990033.pdb	2.043	0.967
rpoB.B99990007.pdb	rpoB.B99990064.pdb	2.06	0.967
rpoB.B99990007.pdb	rpoB.B99990008.pdb	1.984	0.967
rpoB.B99990007.pdb	rpoB.B99990074.pdb	2.224	0.967
rpoB.B99990007.pdb	rpoB.B99990070.pdb	2.032	0.966
rpoB.B99990007.pdb	rpoB.B99990018.pdb	1.757	0.966
rpoB.B99990007.pdb	rpoB.B99990057.pdb	2.194	0.965
rpoB.B99990007.pdb	rpoB.B99990090.pdb	2.414	0.964
rpoB.B99990007.pdb	rpoB.B99990002.pdb	2.094	0.964
rpoB.B99990007.pdb	rpoB.B99990034.pdb	2.328	0.963
rpoB.B99990007.pdb	rpoB.B99990068.pdb	2.372	0.962
rpoB.B99990007.pdb	rpoB.B99990021.pdb	2.146	0.96
rpoB.B99990007.pdb	rpoB.B99990032.pdb	2.32	0.96
rpoB.B99990007.pdb	rpoB.B99990040.pdb	2.395	0.96
rpoB.B99990007.pdb	rpoB.B99990014.pdb	2.372	0.959
rpoB.B99990007.pdb	rpoB.B99990038.pdb	2.188	0.959
rpoB.B99990007.pdb	rpoB.B99990012.pdb	2.297	0.955
rpoB.B99990007.pdb	rpoB.B99990005.pdb	2.561	0.955
rpoB.B99990007.pdb	rpoB.B99990048.pdb	2.247	0.952
rpoB.B99990008.pdb	rpoB.B99990008.pdb	0	1
rpoB.B99990008.pdb	rpoB.B99990067.pdb	1.079	0.991
rpoB.B99990008.pdb	rpoB.B99990098.pdb	1.038	0.99
rpoB.B99990008.pdb	rpoB.B99990082.pdb	1.07	0.988
rpoB.B99990008.pdb	rpoB.B99990018.pdb	1.175	0.988
rpoB.B99990008.pdb	rpoB.B99990061.pdb	1.358	0.987
rpoB.B99990008.pdb	rpoB.B99990016.pdb	1.391	0.986
rpoB.B99990008.pdb	rpoB.B99990059.pdb	1.253	0.985
rpoB.B99990008.pdb	rpoB.B99990053.pdb	1.463	0.985
rpoB.B99990008.pdb	rpoB.B99990079.pdb	1.507	0.985
rpoB.B99990008.pdb	rpoB.B99990047.pdb	1.465	0.984
rpoB.B99990008.pdb	rpoB.B99990097.pdb	1.353	0.984
rpoB.B99990008.pdb	rpoB.B99990050.pdb	1.26	0.984
rpoB.B99990008.pdb	rpoB.B99990074.pdb	1.38	0.983
rpoB.B99990008.pdb	rpoB.B99990062.pdb	1.429	0.983
rpoB.B99990008.pdb	rpoB.B99990085.pdb	1.583	0.983
rpoB.B99990008.pdb	rpoB.B99990092.pdb	1.349	0.983
rpoB.B99990008.pdb	rpoB.B99990051.pdb	1.471	0.982
rpoB.B99990008.pdb	rpoB.B99990037.pdb	1.694	0.982
rpoB.B99990008.pdb	rpoB.B99990060.pdb	1.525	0.982
rpoB.B99990008.pdb	rpoB.B99990071.pdb	1.533	0.982
rpoB.B99990008.pdb	rpoB.B99990045.pdb	1.327	0.981
rpoB.B99990008.pdb	rpoB.B99990023.pdb	1.653	0.981
rpoB.B99990008.pdb	rpoB.B99990078.pdb	1.581	0.981
rpoB.B99990008.pdb	rpoB.B99990029.pdb	1.516	0.98
rpoB.B99990008.pdb	rpoB.B99990083.pdb	1.469	0.98
rpoB.B99990008.pdb	rpoB.B99990095.pdb	1.508	0.98
rpoB.B99990008.pdb	rpoB.B99990056.pdb	1.131	0.98
rpoB.B99990008.pdb	rpoB.B99990015.pdb	1.592	0.98
rpoB.B99990008.pdb	rpoB.B99990087.pdb	1.833	0.979
rpoB.B99990008.pdb	rpoB.B99990065.pdb	1.526	0.979
rpoB.B99990008.pdb	rpoB.B99990013.pdb	1.587	0.979
rpoB.B99990008.pdb	rpoB.B99990035.pdb	1.753	0.979
rpoB.B99990008.pdb	rpoB.B99990046.pdb	1.604	0.979
rpoB.B99990008.pdb	rpoB.B99990002.pdb	1.585	0.979
rpoB.B99990008.pdb	rpoB.B99990070.pdb	1.648	0.979
rpoB.B99990008.pdb	rpoB.B99990001.pdb	1.704	0.978
rpoB.B99990008.pdb	rpoB.B99990030.pdb	1.66	0.978
rpoB.B99990008.pdb	rpoB.B99990036.pdb	1.714	0.978
rpoB.B99990008.pdb	rpoB.B99990058.pdb	1.745	0.977
rpoB.B99990008.pdb	rpoB.B99990069.pdb	1.667	0.977
rpoB.B99990008.pdb	rpoB.B99990022.pdb	1.802	0.977
rpoB.B99990008.pdb	rpoB.B99990094.pdb	1.603	0.977
rpoB.B99990008.pdb	rpoB.B99990039.pdb	1.678	0.977
rpoB.B99990008.pdb	rpoB.B99990054.pdb	1.879	0.977
rpoB.B99990008.pdb	rpoB.B99990066.pdb	1.332	0.977
rpoB.B99990008.pdb	rpoB.B99990003.pdb	1.789	0.976
rpoB.B99990008.pdb	rpoB.B99990076.pdb	1.75	0.976
rpoB.B99990008.pdb	rpoB.B99990075.pdb	1.961	0.976
rpoB.B99990008.pdb	rpoB.B99990064.pdb	1.809	0.976
rpoB.B99990008.pdb	rpoB.B99990084.pdb	1.771	0.976
rpoB.B99990008.pdb	rpoB.B99990011.pdb	1.86	0.975
rpoB.B99990008.pdb	rpoB.B99990028.pdb	1.976	0.975
rpoB.B99990008.pdb	rpoB.B99990099.pdb	1.954	0.975
rpoB.B99990008.pdb	rpoB.B99990093.pdb	1.916	0.974
rpoB.B99990008.pdb	rpoB.B99990080.pdb	1.872	0.974
rpoB.B99990008.pdb	rpoB.B99990096.pdb	2.093	0.973
rpoB.B99990008.pdb	rpoB.B99990055.pdb	1.991	0.973
rpoB.B99990008.pdb	rpoB.B99990025.pdb	1.827	0.973
rpoB.B99990008.pdb	rpoB.B99990043.pdb	1.97	0.972
rpoB.B99990008.pdb	rpoB.B99990081.pdb	2.074	0.972
rpoB.B99990008.pdb	rpoB.B99990088.pdb	1.941	0.971
rpoB.B99990008.pdb	rpoB.B99990006.pdb	2.059	0.971
rpoB.B99990008.pdb	rpoB.B99990100.pdb	1.883	0.971
rpoB.B99990008.pdb	rpoB.B99990091.pdb	2.018	0.971
rpoB.B99990008.pdb	rpoB.B99990077.pdb	2.171	0.97
rpoB.B99990008.pdb	rpoB.B99990049.pdb	2.092	0.97
rpoB.B99990008.pdb	rpoB.B99990032.pdb	2.119	0.969
rpoB.B99990008.pdb	rpoB.B99990026.pdb	2.146	0.969
rpoB.B99990008.pdb	rpoB.B99990086.pdb	1.831	0.969
rpoB.B99990008.pdb	rpoB.B99990020.pdb	1.866	0.968
rpoB.B99990008.pdb	rpoB.B99990009.pdb	1.826	0.968
rpoB.B99990008.pdb	rpoB.B99990042.pdb	2.201	0.967
rpoB.B99990008.pdb	rpoB.B99990073.pdb	1.638	0.967
rpoB.B99990008.pdb	rpoB.B99990005.pdb	2.08	0.967
rpoB.B99990008.pdb	rpoB.B99990007.pdb	1.984	0.967
rpoB.B99990008.pdb	rpoB.B99990031.pdb	2.181	0.967
rpoB.B99990008.pdb	rpoB.B99990010.pdb	1.932	0.966
rpoB.B99990008.pdb	rpoB.B99990090.pdb	2.079	0.965
rpoB.B99990008.pdb	rpoB.B99990034.pdb	2	0.965
rpoB.B99990008.pdb	rpoB.B99990044.pdb	2.094	0.965
rpoB.B99990008.pdb	rpoB.B99990052.pdb	2.038	0.965
rpoB.B99990008.pdb	rpoB.B99990040.pdb	2.284	0.964
rpoB.B99990008.pdb	rpoB.B99990041.pdb	2.161	0.964
rpoB.B99990008.pdb	rpoB.B99990072.pdb	2.144	0.964
rpoB.B99990008.pdb	rpoB.B99990019.pdb	2.234	0.964
rpoB.B99990008.pdb	rpoB.B99990033.pdb	2.29	0.963
rpoB.B99990008.pdb	rpoB.B99990004.pdb	1.837	0.963
rpoB.B99990008.pdb	rpoB.B99990027.pdb	1.805	0.962
rpoB.B99990008.pdb	rpoB.B99990017.pdb	1.777	0.961
rpoB.B99990008.pdb	rpoB.B99990024.pdb	2.175	0.961
rpoB.B99990008.pdb	rpoB.B99990063.pdb	2.205	0.959
rpoB.B99990008.pdb	rpoB.B99990057.pdb	2.064	0.958
rpoB.B99990008.pdb	rpoB.B99990014.pdb	2.175	0.958
rpoB.B99990008.pdb	rpoB.B99990089.pdb	2.189	0.958
rpoB.B99990008.pdb	rpoB.B99990038.pdb	2.521	0.957
rpoB.B99990008.pdb	rpoB.B99990068.pdb	2.321	0.952
rpoB.B99990008.pdb	rpoB.B99990048.pdb	2.464	0.951
rpoB.B99990008.pdb	rpoB.B99990012.pdb	2.41	0.948
rpoB.B99990008.pdb	rpoB.B99990021.pdb	2.738	0.947
rpoB.B99990009.pdb	rpoB.B99990009.pdb	0	1
rpoB.B99990009.pdb	rpoB.B99990024.pdb	0.977	0.993
rpoB.B99990009.pdb	rpoB.B99990100.pdb	0.96	0.992
rpoB.B99990009.pdb	rpoB.B99990077.pdb	1.135	0.99
rpoB.B99990009.pdb	rpoB.B99990099.pdb	0.926	0.99
rpoB.B99990009.pdb	rpoB.B99990041.pdb	1.224	0.989
rpoB.B99990009.pdb	rpoB.B99990081.pdb	1.093	0.989
rpoB.B99990009.pdb	rpoB.B99990027.pdb	0.998	0.988
rpoB.B99990009.pdb	rpoB.B99990089.pdb	1.087	0.988
rpoB.B99990009.pdb	rpoB.B99990080.pdb	1.313	0.988
rpoB.B99990009.pdb	rpoB.B99990096.pdb	1.009	0.988
rpoB.B99990009.pdb	rpoB.B99990019.pdb	1.349	0.988
rpoB.B99990009.pdb	rpoB.B99990022.pdb	1.022	0.987
rpoB.B99990009.pdb	rpoB.B99990073.pdb	0.963	0.987
rpoB.B99990009.pdb	rpoB.B99990017.pdb	1.079	0.987
rpoB.B99990009.pdb	rpoB.B99990063.pdb	1.229	0.987
rpoB.B99990009.pdb	rpoB.B99990046.pdb	1.427	0.987
rpoB.B99990009.pdb	rpoB.B99990093.pdb	1.124	0.986
rpoB.B99990009.pdb	rpoB.B99990049.pdb	1.324	0.986
rpoB.B99990009.pdb	rpoB.B99990071.pdb	1.44	0.986
rpoB.B99990009.pdb	rpoB.B99990075.pdb	1.216	0.986
rpoB.B99990009.pdb	rpoB.B99990034.pdb	1.184	0.986
rpoB.B99990009.pdb	rpoB.B99990091.pdb	1.37	0.985
rpoB.B99990009.pdb	rpoB.B99990047.pdb	1.23	0.985
rpoB.B99990009.pdb	rpoB.B99990028.pdb	1.21	0.985
rpoB.B99990009.pdb	rpoB.B99990011.pdb	1.403	0.985
rpoB.B99990009.pdb	rpoB.B99990090.pdb	1.448	0.985
rpoB.B99990009.pdb	rpoB.B99990068.pdb	1.395	0.985
rpoB.B99990009.pdb	rpoB.B99990040.pdb	1.261	0.984
rpoB.B99990009.pdb	rpoB.B99990004.pdb	1.208	0.984
rpoB.B99990009.pdb	rpoB.B99990013.pdb	1.379	0.984
rpoB.B99990009.pdb	rpoB.B99990042.pdb	1.324	0.983
rpoB.B99990009.pdb	rpoB.B99990030.pdb	1.35	0.983
rpoB.B99990009.pdb	rpoB.B99990078.pdb	1.486	0.983
rpoB.B99990009.pdb	rpoB.B99990087.pdb	1.401	0.983
rpoB.B99990009.pdb	rpoB.B99990001.pdb	1.585	0.983
rpoB.B99990009.pdb	rpoB.B99990084.pdb	1.541	0.983
rpoB.B99990009.pdb	rpoB.B99990094.pdb	1.309	0.982
rpoB.B99990009.pdb	rpoB.B99990025.pdb	1.587	0.982
rpoB.B99990009.pdb	rpoB.B99990057.pdb	1.344	0.982
rpoB.B99990009.pdb	rpoB.B99990083.pdb	1.282	0.982
rpoB.B99990009.pdb	rpoB.B99990072.pdb	1.513	0.982
rpoB.B99990009.pdb	rpoB.B99990014.pdb	1.347	0.982
rpoB.B99990009.pdb	rpoB.B99990064.pdb	1.413	0.981
rpoB.B99990009.pdb	rpoB.B99990039.pdb	1.659	0.981
rpoB.B99990009.pdb	rpoB.B99990026.pdb	1.364	0.981
rpoB.B99990009.pdb	rpoB.B99990038.pdb	1.481	0.981
rpoB.B99990009.pdb	rpoB.B99990086.pdb	1.778	0.981
rpoB.B99990009.pdb	rpoB.B99990043.pdb	1.775	0.98
rpoB.B99990009.pdb	rpoB.B99990007.pdb	1.742	0.98
rpoB.B99990009.pdb	rpoB.B99990029.pdb	1.543	0.98
rpoB.B99990009.pdb	rpoB.B99990055.pdb	1.627	0.979
rpoB.B99990009.pdb	rpoB.B99990065.pdb	1.718	0.979
rpoB.B99990009.pdb	rpoB.B99990053.pdb	1.566	0.979
rpoB.B99990009.pdb	rpoB.B99990098.pdb	1.721	0.978
rpoB.B99990009.pdb	rpoB.B99990092.pdb	1.654	0.978
rpoB.B99990009.pdb	rpoB.B99990052.pdb	1.707	0.978
rpoB.B99990009.pdb	rpoB.B99990044.pdb	1.833	0.977
rpoB.B99990009.pdb	rpoB.B99990012.pdb	1.814	0.977
rpoB.B99990009.pdb	rpoB.B99990002.pdb	1.633	0.977
rpoB.B99990009.pdb	rpoB.B99990032.pdb	1.714	0.977
rpoB.B99990009.pdb	rpoB.B99990031.pdb	1.653	0.977
rpoB.B99990009.pdb	rpoB.B99990097.pdb	1.86	0.976
rpoB.B99990009.pdb	rpoB.B99990070.pdb	1.668	0.976
rpoB.B99990009.pdb	rpoB.B99990058.pdb	1.663	0.976
rpoB.B99990009.pdb	rpoB.B99990061.pdb	1.786	0.976
rpoB.B99990009.pdb	rpoB.B99990048.pdb	1.802	0.975
rpoB.B99990009.pdb	rpoB.B99990020.pdb	1.842	0.975
rpoB.B99990009.pdb	rpoB.B99990059.pdb	1.931	0.975
rpoB.B99990009.pdb	rpoB.B99990021.pdb	1.836	0.975
rpoB.B99990009.pdb	rpoB.B99990006.pdb	1.801	0.974
rpoB.B99990009.pdb	rpoB.B99990074.pdb	1.927	0.974
rpoB.B99990009.pdb	rpoB.B99990023.pdb	1.772	0.974
rpoB.B99990009.pdb	rpoB.B99990033.pdb	1.73	0.974
rpoB.B99990009.pdb	rpoB.B99990067.pdb	1.914	0.973
rpoB.B99990009.pdb	rpoB.B99990037.pdb	1.901	0.973
rpoB.B99990009.pdb	rpoB.B99990088.pdb	1.934	0.973
rpoB.B99990009.pdb	rpoB.B99990085.pdb	1.901	0.973
rpoB.B99990009.pdb	rpoB.B99990095.pdb	1.934	0.972
rpoB.B99990009.pdb	rpoB.B99990076.pdb	2.14	0.972
rpoB.B99990009.pdb	rpoB.B99990051.pdb	2.065	0.971
rpoB.B99990009.pdb	rpoB.B99990015.pdb	2.078	0.971
rpoB.B99990009.pdb	rpoB.B99990082.pdb	1.99	0.97
rpoB.B99990009.pdb	rpoB.B99990054.pdb	1.942	0.97
rpoB.B99990009.pdb	rpoB.B99990066.pdb	1.952	0.969
rpoB.B99990009.pdb	rpoB.B99990069.pdb	2.2	0.969
rpoB.B99990009.pdb	rpoB.B99990079.pdb	2.001	0.969
rpoB.B99990009.pdb	rpoB.B99990062.pdb	2.099	0.968
rpoB.B99990009.pdb	rpoB.B99990003.pdb	2.063	0.968
rpoB.B99990009.pdb	rpoB.B99990008.pdb	1.826	0.968
rpoB.B99990009.pdb	rpoB.B99990050.pdb	2.246	0.968
rpoB.B99990009.pdb	rpoB.B99990036.pdb	2.141	0.966
rpoB.B99990009.pdb	rpoB.B99990060.pdb	2.213	0.965
rpoB.B99990009.pdb	rpoB.B99990005.pdb	2.276	0.963
rpoB.B99990009.pdb	rpoB.B99990035.pdb	2.262	0.963
rpoB.B99990009.pdb	rpoB.B99990010.pdb	2.323	0.962
rpoB.B99990009.pdb	rpoB.B99990016.pdb	2.406	0.962
rpoB.B99990009.pdb	rpoB.B99990018.pdb	2.081	0.959
rpoB.B99990009.pdb	rpoB.B99990045.pdb	2.304	0.959
rpoB.B99990009.pdb	rpoB.B99990056.pdb	2.568	0.958
rpoB.B99990010.pdb	rpoB.B99990010.pdb	0	1
rpoB.B99990010.pdb	rpoB.B99990054.pdb	1.383	0.988
rpoB.B99990010.pdb	rpoB.B99990006.pdb	1.085	0.987
rpoB.B99990010.pdb	rpoB.B99990023.pdb	1.419	0.987
rpoB.B99990010.pdb	rpoB.B99990003.pdb	1.134	0.985
rpoB.B99990010.pdb	rpoB.B99990043.pdb	1.191	0.984
rpoB.B99990010.pdb	rpoB.B99990088.pdb	1.311	0.983
rpoB.B99990010.pdb	rpoB.B99990044.pdb	1.336	0.982
rpoB.B99990010.pdb	rpoB.B99990037.pdb	1.505	0.982
rpoB.B99990010.pdb	rpoB.B99990036.pdb	1.626	0.981
rpoB.B99990010.pdb	rpoB.B99990085.pdb	1.667	0.981
rpoB.B99990010.pdb	rpoB.B99990076.pdb	1.51	0.981
rpoB.B99990010.pdb	rpoB.B99990051.pdb	1.537	0.98
rpoB.B99990010.pdb	rpoB.B99990069.pdb	1.484	0.98
rpoB.B99990010.pdb	rpoB.B99990039.pdb	1.465	0.979
rpoB.B99990010.pdb	rpoB.B99990035.pdb	1.587	0.979
rpoB.B99990010.pdb	rpoB.B99990097.pdb	1.708	0.977
rpoB.B99990010.pdb	rpoB.B99990055.pdb	1.755	0.977
rpoB.B99990010.pdb	rpoB.B99990079.pdb	1.836	0.977
rpoB.B99990010.pdb	rpoB.B99990075.pdb	1.703	0.977
rpoB.B99990010.pdb	rpoB.B99990053.pdb	1.989	0.976
rpoB.B99990010.pdb	rpoB.B99990059.pdb	1.697	0.975
rpoB.B99990010.pdb	rpoB.B99990072.pdb	1.699	0.975
rpoB.B99990010.pdb	rpoB.B99990060.pdb	1.783	0.975
rpoB.B99990010.pdb	rpoB.B99990028.pdb	1.856	0.975
rpoB.B99990010.pdb	rpoB.B99990007.pdb	1.643	0.975
rpoB.B99990010.pdb	rpoB.B99990078.pdb	1.739	0.975
rpoB.B99990010.pdb	rpoB.B99990065.pdb	1.696	0.975
rpoB.B99990010.pdb	rpoB.B99990013.pdb	1.798	0.975
rpoB.B99990010.pdb	rpoB.B99990062.pdb	1.801	0.974
rpoB.B99990010.pdb	rpoB.B99990005.pdb	1.77	0.974
rpoB.B99990010.pdb	rpoB.B99990029.pdb	1.732	0.974
rpoB.B99990010.pdb	rpoB.B99990004.pdb	1.823	0.973
rpoB.B99990010.pdb	rpoB.B99990092.pdb	1.859	0.973
rpoB.B99990010.pdb	rpoB.B99990083.pdb	1.767	0.972
rpoB.B99990010.pdb	rpoB.B99990087.pdb	1.993	0.972
rpoB.B99990010.pdb	rpoB.B99990047.pdb	2.019	0.971
rpoB.B99990010.pdb	rpoB.B99990082.pdb	2.079	0.971
rpoB.B99990010.pdb	rpoB.B99990098.pdb	1.962	0.971
rpoB.B99990010.pdb	rpoB.B99990066.pdb	1.985	0.971
rpoB.B99990010.pdb	rpoB.B99990022.pdb	2.153	0.97
rpoB.B99990010.pdb	rpoB.B99990056.pdb	1.891	0.969
rpoB.B99990010.pdb	rpoB.B99990027.pdb	2.162	0.969
rpoB.B99990010.pdb	rpoB.B99990081.pdb	2.107	0.969
rpoB.B99990010.pdb	rpoB.B99990050.pdb	2.032	0.968
rpoB.B99990010.pdb	rpoB.B99990016.pdb	2.103	0.968
rpoB.B99990010.pdb	rpoB.B99990001.pdb	1.977	0.968
rpoB.B99990010.pdb	rpoB.B99990100.pdb	2.008	0.968
rpoB.B99990010.pdb	rpoB.B99990067.pdb	1.789	0.967
rpoB.B99990010.pdb	rpoB.B99990077.pdb	2.148	0.967
rpoB.B99990010.pdb	rpoB.B99990070.pdb	2.152	0.967
rpoB.B99990010.pdb	rpoB.B99990041.pdb	2.063	0.967
rpoB.B99990010.pdb	rpoB.B99990093.pdb	2.117	0.966
rpoB.B99990010.pdb	rpoB.B99990008.pdb	1.932	0.966
rpoB.B99990010.pdb	rpoB.B99990049.pdb	2.142	0.966
rpoB.B99990010.pdb	rpoB.B99990046.pdb	2.167	0.966
rpoB.B99990010.pdb	rpoB.B99990011.pdb	1.975	0.965
rpoB.B99990010.pdb	rpoB.B99990095.pdb	1.819	0.965
rpoB.B99990010.pdb	rpoB.B99990015.pdb	2.159	0.964
rpoB.B99990010.pdb	rpoB.B99990024.pdb	2.208	0.964
rpoB.B99990010.pdb	rpoB.B99990084.pdb	1.925	0.963
rpoB.B99990010.pdb	rpoB.B99990064.pdb	2.216	0.963
rpoB.B99990010.pdb	rpoB.B99990091.pdb	2.245	0.963
rpoB.B99990010.pdb	rpoB.B99990073.pdb	2.261	0.963
rpoB.B99990010.pdb	rpoB.B99990025.pdb	2.31	0.963
rpoB.B99990010.pdb	rpoB.B99990009.pdb	2.323	0.962
rpoB.B99990010.pdb	rpoB.B99990089.pdb	2.351	0.962
rpoB.B99990010.pdb	rpoB.B99990030.pdb	2.261	0.962
rpoB.B99990010.pdb	rpoB.B99990096.pdb	2.067	0.961
rpoB.B99990010.pdb	rpoB.B99990074.pdb	2.168	0.961
rpoB.B99990010.pdb	rpoB.B99990099.pdb	2.348	0.961
rpoB.B99990010.pdb	rpoB.B99990045.pdb	1.93	0.961
rpoB.B99990010.pdb	rpoB.B99990094.pdb	2.218	0.961
rpoB.B99990010.pdb	rpoB.B99990071.pdb	2.414	0.96
rpoB.B99990010.pdb	rpoB.B99990080.pdb	2.391	0.96
rpoB.B99990010.pdb	rpoB.B99990061.pdb	2.145	0.96
rpoB.B99990010.pdb	rpoB.B99990031.pdb	2.128	0.958
rpoB.B99990010.pdb	rpoB.B99990086.pdb	2.386	0.958
rpoB.B99990010.pdb	rpoB.B99990026.pdb	2.159	0.957
rpoB.B99990010.pdb	rpoB.B99990058.pdb	1.987	0.957
rpoB.B99990010.pdb	rpoB.B99990042.pdb	2.207	0.957
rpoB.B99990010.pdb	rpoB.B99990019.pdb	2.043	0.955
rpoB.B99990010.pdb	rpoB.B99990002.pdb	2.185	0.955
rpoB.B99990010.pdb	rpoB.B99990018.pdb	1.977	0.955
rpoB.B99990010.pdb	rpoB.B99990038.pdb	2.27	0.954
rpoB.B99990010.pdb	rpoB.B99990020.pdb	2.174	0.954
rpoB.B99990010.pdb	rpoB.B99990063.pdb	2.25	0.954
rpoB.B99990010.pdb	rpoB.B99990052.pdb	2.219	0.954
rpoB.B99990010.pdb	rpoB.B99990017.pdb	2.298	0.953
rpoB.B99990010.pdb	rpoB.B99990040.pdb	2.408	0.952
rpoB.B99990010.pdb	rpoB.B99990057.pdb	2.355	0.952
rpoB.B99990010.pdb	rpoB.B99990068.pdb	2.488	0.952
rpoB.B99990010.pdb	rpoB.B99990014.pdb	2.243	0.952
rpoB.B99990010.pdb	rpoB.B99990034.pdb	2.33	0.951
rpoB.B99990010.pdb	rpoB.B99990033.pdb	2.32	0.95
rpoB.B99990010.pdb	rpoB.B99990090.pdb	2.259	0.949
rpoB.B99990010.pdb	rpoB.B99990021.pdb	2.282	0.945
rpoB.B99990010.pdb	rpoB.B99990032.pdb	2.491	0.944
rpoB.B99990010.pdb	rpoB.B99990012.pdb	2.126	0.942
rpoB.B99990010.pdb	rpoB.B99990048.pdb	2.113	0.942
rpoB.B99990011.pdb	rpoB.B99990011.pdb	0	1
rpoB.B99990011.pdb	rpoB.B99990091.pdb	0.816	0.995
rpoB.B99990011.pdb	rpoB.B99990093.pdb	1.027	0.993
rpoB.B99990011.pdb	rpoB.B99990019.pdb	1.005	0.99
rpoB.B99990011.pdb	rpoB.B99990078.pdb	1.086	0.99
rpoB.B99990011.pdb	rpoB.B99990064.pdb	0.812	0.99
rpoB.B99990011.pdb	rpoB.B99990087.pdb	1.059	0.989
rpoB.B99990011.pdb	rpoB.B99990029.pdb	1.265	0.989
rpoB.B99990011.pdb	rpoB.B99990022.pdb	0.982	0.989
rpoB.B99990011.pdb	rpoB.B99990096.pdb	1.01	0.989
rpoB.B99990011.pdb	rpoB.B99990013.pdb	1.176	0.989
rpoB.B99990011.pdb	rpoB.B99990081.pdb	1.303	0.989
rpoB.B99990011.pdb	rpoB.B99990084.pdb	1.269	0.989
rpoB.B99990011.pdb	rpoB.B99990070.pdb	0.901	0.988
rpoB.B99990011.pdb	rpoB.B99990100.pdb	1.134	0.988
rpoB.B99990011.pdb	rpoB.B99990098.pdb	1.353	0.987
rpoB.B99990011.pdb	rpoB.B99990031.pdb	1.081	0.987
rpoB.B99990011.pdb	rpoB.B99990024.pdb	1.369	0.987
rpoB.B99990011.pdb	rpoB.B99990049.pdb	1.383	0.987
rpoB.B99990011.pdb	rpoB.B99990090.pdb	1.305	0.987
rpoB.B99990011.pdb	rpoB.B99990086.pdb	1.354	0.987
rpoB.B99990011.pdb	rpoB.B99990047.pdb	1.232	0.987
rpoB.B99990011.pdb	rpoB.B99990063.pdb	1.282	0.986
rpoB.B99990011.pdb	rpoB.B99990001.pdb	1.285	0.986
rpoB.B99990011.pdb	rpoB.B99990055.pdb	1.474	0.986
rpoB.B99990011.pdb	rpoB.B99990026.pdb	1.256	0.986
rpoB.B99990011.pdb	rpoB.B99990034.pdb	1.389	0.986
rpoB.B99990011.pdb	rpoB.B99990028.pdb	1.237	0.986
rpoB.B99990011.pdb	rpoB.B99990067.pdb	1.3	0.985
rpoB.B99990011.pdb	rpoB.B99990071.pdb	1.506	0.985
rpoB.B99990011.pdb	rpoB.B99990009.pdb	1.403	0.985
rpoB.B99990011.pdb	rpoB.B99990077.pdb	1.35	0.985
rpoB.B99990011.pdb	rpoB.B99990042.pdb	1.322	0.985
rpoB.B99990011.pdb	rpoB.B99990025.pdb	1.458	0.985
rpoB.B99990011.pdb	rpoB.B99990085.pdb	1.335	0.984
rpoB.B99990011.pdb	rpoB.B99990074.pdb	1.408	0.984
rpoB.B99990011.pdb	rpoB.B99990099.pdb	1.481	0.984
rpoB.B99990011.pdb	rpoB.B99990095.pdb	1.358	0.984
rpoB.B99990011.pdb	rpoB.B99990020.pdb	1.399	0.983
rpoB.B99990011.pdb	rpoB.B99990097.pdb	1.38	0.983
rpoB.B99990011.pdb	rpoB.B99990072.pdb	1.438	0.983
rpoB.B99990011.pdb	rpoB.B99990080.pdb	1.522	0.983
rpoB.B99990011.pdb	rpoB.B99990058.pdb	1.449	0.983
rpoB.B99990011.pdb	rpoB.B99990061.pdb	1.473	0.983
rpoB.B99990011.pdb	rpoB.B99990040.pdb	1.444	0.983
rpoB.B99990011.pdb	rpoB.B99990046.pdb	1.471	0.982
rpoB.B99990011.pdb	rpoB.B99990041.pdb	1.511	0.982
rpoB.B99990011.pdb	rpoB.B99990083.pdb	1.34	0.982
rpoB.B99990011.pdb	rpoB.B99990002.pdb	1.39	0.982
rpoB.B99990011.pdb	rpoB.B99990079.pdb	1.459	0.981
rpoB.B99990011.pdb	rpoB.B99990075.pdb	1.464	0.981
rpoB.B99990011.pdb	rpoB.B99990039.pdb	1.554	0.981
rpoB.B99990011.pdb	rpoB.B99990094.pdb	1.484	0.981
rpoB.B99990011.pdb	rpoB.B99990014.pdb	1.435	0.981
rpoB.B99990011.pdb	rpoB.B99990038.pdb	1.529	0.98
rpoB.B99990011.pdb	rpoB.B99990062.pdb	1.636	0.98
rpoB.B99990011.pdb	rpoB.B99990089.pdb	1.552	0.98
rpoB.B99990011.pdb	rpoB.B99990092.pdb	1.576	0.98
rpoB.B99990011.pdb	rpoB.B99990030.pdb	1.642	0.98
rpoB.B99990011.pdb	rpoB.B99990027.pdb	1.579	0.979
rpoB.B99990011.pdb	rpoB.B99990053.pdb	1.589	0.979
rpoB.B99990011.pdb	rpoB.B99990037.pdb	1.686	0.979
rpoB.B99990011.pdb	rpoB.B99990068.pdb	1.813	0.979
rpoB.B99990011.pdb	rpoB.B99990051.pdb	1.771	0.979
rpoB.B99990011.pdb	rpoB.B99990043.pdb	1.741	0.979
rpoB.B99990011.pdb	rpoB.B99990052.pdb	1.535	0.979
rpoB.B99990011.pdb	rpoB.B99990065.pdb	1.647	0.978
rpoB.B99990011.pdb	rpoB.B99990066.pdb	1.693	0.978
rpoB.B99990011.pdb	rpoB.B99990033.pdb	1.629	0.978
rpoB.B99990011.pdb	rpoB.B99990059.pdb	1.829	0.978
rpoB.B99990011.pdb	rpoB.B99990057.pdb	1.704	0.978
rpoB.B99990011.pdb	rpoB.B99990021.pdb	1.792	0.977
rpoB.B99990011.pdb	rpoB.B99990050.pdb	1.743	0.977
rpoB.B99990011.pdb	rpoB.B99990073.pdb	1.722	0.976
rpoB.B99990011.pdb	rpoB.B99990023.pdb	1.684	0.976
rpoB.B99990011.pdb	rpoB.B99990044.pdb	1.927	0.976
rpoB.B99990011.pdb	rpoB.B99990035.pdb	1.818	0.976
rpoB.B99990011.pdb	rpoB.B99990017.pdb	1.913	0.976
rpoB.B99990011.pdb	rpoB.B99990008.pdb	1.86	0.975
rpoB.B99990011.pdb	rpoB.B99990060.pdb	1.773	0.975
rpoB.B99990011.pdb	rpoB.B99990006.pdb	1.962	0.974
rpoB.B99990011.pdb	rpoB.B99990032.pdb	1.919	0.974
rpoB.B99990011.pdb	rpoB.B99990082.pdb	1.885	0.974
rpoB.B99990011.pdb	rpoB.B99990004.pdb	1.89	0.973
rpoB.B99990011.pdb	rpoB.B99990015.pdb	1.932	0.973
rpoB.B99990011.pdb	rpoB.B99990007.pdb	1.996	0.973
rpoB.B99990011.pdb	rpoB.B99990088.pdb	2.09	0.972
rpoB.B99990011.pdb	rpoB.B99990048.pdb	1.995	0.972
rpoB.B99990011.pdb	rpoB.B99990012.pdb	2.054	0.972
rpoB.B99990011.pdb	rpoB.B99990003.pdb	1.967	0.972
rpoB.B99990011.pdb	rpoB.B99990069.pdb	2.065	0.971
rpoB.B99990011.pdb	rpoB.B99990016.pdb	2.031	0.971
rpoB.B99990011.pdb	rpoB.B99990036.pdb	1.968	0.97
rpoB.B99990011.pdb	rpoB.B99990045.pdb	2.004	0.969
rpoB.B99990011.pdb	rpoB.B99990054.pdb	2.108	0.968
rpoB.B99990011.pdb	rpoB.B99990056.pdb	2.071	0.968
rpoB.B99990011.pdb	rpoB.B99990076.pdb	2.345	0.967
rpoB.B99990011.pdb	rpoB.B99990005.pdb	2.296	0.966
rpoB.B99990011.pdb	rpoB.B99990018.pdb	2.263	0.965
rpoB.B99990011.pdb	rpoB.B99990010.pdb	1.975	0.965
rpoB.B99990012.pdb	rpoB.B99990012.pdb	0	1
rpoB.B99990012.pdb	rpoB.B99990048.pdb	0.892	0.99
rpoB.B99990012.pdb	rpoB.B99990014.pdb	0.962	0.987
rpoB.B99990012.pdb	rpoB.B99990034.pdb	1.306	0.987
rpoB.B99990012.pdb	rpoB.B99990057.pdb	1.152	0.986
rpoB.B99990012.pdb	rpoB.B99990021.pdb	1.366	0.984
rpoB.B99990012.pdb	rpoB.B99990090.pdb	1.43	0.984
rpoB.B99990012.pdb	rpoB.B99990063.pdb	1.495	0.984
rpoB.B99990012.pdb	rpoB.B99990019.pdb	1.508	0.982
rpoB.B99990012.pdb	rpoB.B99990068.pdb	1.636	0.981
rpoB.B99990012.pdb	rpoB.B99990040.pdb	1.396	0.981
rpoB.B99990012.pdb	rpoB.B99990017.pdb	1.644	0.981
rpoB.B99990012.pdb	rpoB.B99990038.pdb	1.428	0.98
rpoB.B99990012.pdb	rpoB.B99990009.pdb	1.814	0.977
rpoB.B99990012.pdb	rpoB.B99990024.pdb	1.76	0.977
rpoB.B99990012.pdb	rpoB.B99990096.pdb	1.657	0.976
rpoB.B99990012.pdb	rpoB.B99990091.pdb	1.927	0.976
rpoB.B99990012.pdb	rpoB.B99990032.pdb	1.773	0.976
rpoB.B99990012.pdb	rpoB.B99990033.pdb	1.712	0.974
rpoB.B99990012.pdb	rpoB.B99990042.pdb	1.762	0.974
rpoB.B99990012.pdb	rpoB.B99990089.pdb	1.825	0.973
rpoB.B99990012.pdb	rpoB.B99990031.pdb	1.805	0.973
rpoB.B99990012.pdb	rpoB.B99990026.pdb	1.831	0.973
rpoB.B99990012.pdb	rpoB.B99990011.pdb	2.054	0.972
rpoB.B99990012.pdb	rpoB.B99990099.pdb	1.991	0.971
rpoB.B99990012.pdb	rpoB.B99990100.pdb	2.09	0.971
rpoB.B99990012.pdb	rpoB.B99990093.pdb	2.006	0.97
rpoB.B99990012.pdb	rpoB.B99990084.pdb	2.163	0.97
rpoB.B99990012.pdb	rpoB.B99990080.pdb	2.14	0.969
rpoB.B99990012.pdb	rpoB.B99990049.pdb	2.125	0.969
rpoB.B99990012.pdb	rpoB.B99990081.pdb	2.006	0.969
rpoB.B99990012.pdb	rpoB.B99990064.pdb	2.058	0.969
rpoB.B99990012.pdb	rpoB.B99990027.pdb	2.02	0.969
rpoB.B99990012.pdb	rpoB.B99990052.pdb	2.234	0.968
rpoB.B99990012.pdb	rpoB.B99990041.pdb	2.257	0.968
rpoB.B99990012.pdb	rpoB.B99990022.pdb	2.069	0.967
rpoB.B99990012.pdb	rpoB.B99990077.pdb	2.16	0.967
rpoB.B99990012.pdb	rpoB.B99990086.pdb	2.205	0.967
rpoB.B99990012.pdb	rpoB.B99990058.pdb	2.209	0.965
rpoB.B99990012.pdb	rpoB.B99990020.pdb	2.214	0.965
rpoB.B99990012.pdb	rpoB.B99990002.pdb	2.196	0.964
rpoB.B99990012.pdb	rpoB.B99990072.pdb	2.236	0.964
rpoB.B99990012.pdb	rpoB.B99990073.pdb	2.212	0.963
rpoB.B99990012.pdb	rpoB.B99990071.pdb	2.444	0.963
rpoB.B99990012.pdb	rpoB.B99990046.pdb	2.273	0.963
rpoB.B99990012.pdb	rpoB.B99990001.pdb	2.422	0.962
rpoB.B99990012.pdb	rpoB.B99990087.pdb	2.291	0.962
rpoB.B99990012.pdb	rpoB.B99990030.pdb	2.431	0.962
rpoB.B99990012.pdb	rpoB.B99990025.pdb	2.478	0.962
rpoB.B99990012.pdb	rpoB.B99990047.pdb	2.352	0.961
rpoB.B99990012.pdb	rpoB.B99990078.pdb	2.269	0.961
rpoB.B99990012.pdb	rpoB.B99990094.pdb	2.369	0.961
rpoB.B99990012.pdb	rpoB.B99990028.pdb	2.371	0.961
rpoB.B99990012.pdb	rpoB.B99990029.pdb	2.1	0.96
rpoB.B99990012.pdb	rpoB.B99990013.pdb	2.604	0.96
rpoB.B99990012.pdb	rpoB.B99990061.pdb	2.405	0.959
rpoB.B99990012.pdb	rpoB.B99990075.pdb	2.311	0.958
rpoB.B99990012.pdb	rpoB.B99990074.pdb	2.018	0.958
rpoB.B99990012.pdb	rpoB.B99990098.pdb	2.074	0.958
rpoB.B99990012.pdb	rpoB.B99990070.pdb	2.334	0.958
rpoB.B99990012.pdb	rpoB.B99990039.pdb	2.39	0.958
rpoB.B99990012.pdb	rpoB.B99990004.pdb	2.427	0.957
rpoB.B99990012.pdb	rpoB.B99990095.pdb	2.108	0.957
rpoB.B99990012.pdb	rpoB.B99990083.pdb	2.621	0.956
rpoB.B99990012.pdb	rpoB.B99990053.pdb	2.288	0.955
rpoB.B99990012.pdb	rpoB.B99990007.pdb	2.297	0.955
rpoB.B99990012.pdb	rpoB.B99990055.pdb	2.469	0.955
rpoB.B99990012.pdb	rpoB.B99990067.pdb	2.18	0.954
rpoB.B99990012.pdb	rpoB.B99990043.pdb	2.27	0.954
rpoB.B99990012.pdb	rpoB.B99990085.pdb	2.206	0.952
rpoB.B99990012.pdb	rpoB.B99990059.pdb	2.431	0.952
rpoB.B99990012.pdb	rpoB.B99990065.pdb	2.413	0.952
rpoB.B99990012.pdb	rpoB.B99990044.pdb	2.549	0.952
rpoB.B99990012.pdb	rpoB.B99990097.pdb	2.246	0.952
rpoB.B99990012.pdb	rpoB.B99990015.pdb	2.383	0.951
rpoB.B99990012.pdb	rpoB.B99990092.pdb	2.568	0.951
rpoB.B99990012.pdb	rpoB.B99990006.pdb	2.37	0.95
rpoB.B99990012.pdb	rpoB.B99990037.pdb	2.347	0.949
rpoB.B99990012.pdb	rpoB.B99990051.pdb	2.225	0.949
rpoB.B99990012.pdb	rpoB.B99990050.pdb	2.684	0.949
rpoB.B99990012.pdb	rpoB.B99990066.pdb	2.274	0.949
rpoB.B99990012.pdb	rpoB.B99990079.pdb	2.35	0.949
rpoB.B99990012.pdb	rpoB.B99990088.pdb	2.198	0.949
rpoB.B99990012.pdb	rpoB.B99990008.pdb	2.41	0.948
rpoB.B99990012.pdb	rpoB.B99990082.pdb	2.503	0.948
rpoB.B99990012.pdb	rpoB.B99990062.pdb	2.522	0.947
rpoB.B99990012.pdb	rpoB.B99990023.pdb	2.493	0.946
rpoB.B99990012.pdb	rpoB.B99990003.pdb	2.501	0.946
rpoB.B99990012.pdb	rpoB.B99990018.pdb	2.163	0.945
rpoB.B99990012.pdb	rpoB.B99990035.pdb	2.279	0.944
rpoB.B99990012.pdb	rpoB.B99990069.pdb	2.519	0.944
rpoB.B99990012.pdb	rpoB.B99990016.pdb	2.124	0.944
rpoB.B99990012.pdb	rpoB.B99990076.pdb	2.418	0.944
rpoB.B99990012.pdb	rpoB.B99990060.pdb	2.571	0.944
rpoB.B99990012.pdb	rpoB.B99990005.pdb	2.432	0.943
rpoB.B99990012.pdb	rpoB.B99990036.pdb	2.52	0.942
rpoB.B99990012.pdb	rpoB.B99990054.pdb	2.469	0.942
rpoB.B99990012.pdb	rpoB.B99990010.pdb	2.126	0.942
rpoB.B99990012.pdb	rpoB.B99990045.pdb	2.636	0.941
rpoB.B99990012.pdb	rpoB.B99990056.pdb	2.576	0.939
rpoB.B99990013.pdb	rpoB.B99990013.pdb	0	1
rpoB.B99990013.pdb	rpoB.B99990029.pdb	0.997	0.992
rpoB.B99990013.pdb	rpoB.B99990078.pdb	0.846	0.991
rpoB.B99990013.pdb	rpoB.B99990093.pdb	0.939	0.991
rpoB.B99990013.pdb	rpoB.B99990011.pdb	1.176	0.989
rpoB.B99990013.pdb	rpoB.B99990022.pdb	0.909	0.989
rpoB.B99990013.pdb	rpoB.B99990047.pdb	1.003	0.988
rpoB.B99990013.pdb	rpoB.B99990098.pdb	1.09	0.988
rpoB.B99990013.pdb	rpoB.B99990039.pdb	1.103	0.988
rpoB.B99990013.pdb	rpoB.B99990083.pdb	1.211	0.988
rpoB.B99990013.pdb	rpoB.B99990001.pdb	1.103	0.988
rpoB.B99990013.pdb	rpoB.B99990055.pdb	1.178	0.988
rpoB.B99990013.pdb	rpoB.B99990100.pdb	1.198	0.987
rpoB.B99990013.pdb	rpoB.B99990087.pdb	1.076	0.987
rpoB.B99990013.pdb	rpoB.B99990065.pdb	1.201	0.987
rpoB.B99990013.pdb	rpoB.B99990072.pdb	1.413	0.987
rpoB.B99990013.pdb	rpoB.B99990091.pdb	1.332	0.987
rpoB.B99990013.pdb	rpoB.B99990028.pdb	1.063	0.987
rpoB.B99990013.pdb	rpoB.B99990092.pdb	0.999	0.987
rpoB.B99990013.pdb	rpoB.B99990084.pdb	1.358	0.987
rpoB.B99990013.pdb	rpoB.B99990081.pdb	1.134	0.987
rpoB.B99990013.pdb	rpoB.B99990085.pdb	1.139	0.986
rpoB.B99990013.pdb	rpoB.B99990059.pdb	1.41	0.986
rpoB.B99990013.pdb	rpoB.B99990043.pdb	1.376	0.986
rpoB.B99990013.pdb	rpoB.B99990053.pdb	1.114	0.986
rpoB.B99990013.pdb	rpoB.B99990030.pdb	1.375	0.986
rpoB.B99990013.pdb	rpoB.B99990079.pdb	1.142	0.985
rpoB.B99990013.pdb	rpoB.B99990075.pdb	1.118	0.985
rpoB.B99990013.pdb	rpoB.B99990097.pdb	1.093	0.985
rpoB.B99990013.pdb	rpoB.B99990023.pdb	1.103	0.985
rpoB.B99990013.pdb	rpoB.B99990049.pdb	1.478	0.985
rpoB.B99990013.pdb	rpoB.B99990046.pdb	1.219	0.985
rpoB.B99990013.pdb	rpoB.B99990051.pdb	1.407	0.985
rpoB.B99990013.pdb	rpoB.B99990037.pdb	1.245	0.984
rpoB.B99990013.pdb	rpoB.B99990080.pdb	1.3	0.984
rpoB.B99990013.pdb	rpoB.B99990077.pdb	1.28	0.984
rpoB.B99990013.pdb	rpoB.B99990062.pdb	1.42	0.984
rpoB.B99990013.pdb	rpoB.B99990071.pdb	1.41	0.984
rpoB.B99990013.pdb	rpoB.B99990009.pdb	1.379	0.984
rpoB.B99990013.pdb	rpoB.B99990025.pdb	1.456	0.984
rpoB.B99990013.pdb	rpoB.B99990099.pdb	1.372	0.983
rpoB.B99990013.pdb	rpoB.B99990094.pdb	1.287	0.983
rpoB.B99990013.pdb	rpoB.B99990044.pdb	1.514	0.983
rpoB.B99990013.pdb	rpoB.B99990067.pdb	1.396	0.983
rpoB.B99990013.pdb	rpoB.B99990041.pdb	1.505	0.982
rpoB.B99990013.pdb	rpoB.B99990096.pdb	1.384	0.982
rpoB.B99990013.pdb	rpoB.B99990003.pdb	1.619	0.982
rpoB.B99990013.pdb	rpoB.B99990061.pdb	1.395	0.982
rpoB.B99990013.pdb	rpoB.B99990006.pdb	1.553	0.982
rpoB.B99990013.pdb	rpoB.B99990070.pdb	1.238	0.981
rpoB.B99990013.pdb	rpoB.B99990074.pdb	1.569	0.981
rpoB.B99990013.pdb	rpoB.B99990050.pdb	1.432	0.981
rpoB.B99990013.pdb	rpoB.B99990069.pdb	1.519	0.981
rpoB.B99990013.pdb	rpoB.B99990088.pdb	1.675	0.981
rpoB.B99990013.pdb	rpoB.B99990073.pdb	1.524	0.981
rpoB.B99990013.pdb	rpoB.B99990024.pdb	1.527	0.981
rpoB.B99990013.pdb	rpoB.B99990082.pdb	1.433	0.98
rpoB.B99990013.pdb	rpoB.B99990095.pdb	1.52	0.98
rpoB.B99990013.pdb	rpoB.B99990060.pdb	1.401	0.98
rpoB.B99990013.pdb	rpoB.B99990064.pdb	1.412	0.98
rpoB.B99990013.pdb	rpoB.B99990066.pdb	1.205	0.98
rpoB.B99990013.pdb	rpoB.B99990035.pdb	1.569	0.98
rpoB.B99990013.pdb	rpoB.B99990054.pdb	1.484	0.98
rpoB.B99990013.pdb	rpoB.B99990086.pdb	1.484	0.979
rpoB.B99990013.pdb	rpoB.B99990004.pdb	1.592	0.979
rpoB.B99990013.pdb	rpoB.B99990008.pdb	1.587	0.979
rpoB.B99990013.pdb	rpoB.B99990026.pdb	1.611	0.979
rpoB.B99990013.pdb	rpoB.B99990063.pdb	1.811	0.978
rpoB.B99990013.pdb	rpoB.B99990034.pdb	1.767	0.978
rpoB.B99990013.pdb	rpoB.B99990007.pdb	1.682	0.978
rpoB.B99990013.pdb	rpoB.B99990027.pdb	1.561	0.978
rpoB.B99990013.pdb	rpoB.B99990036.pdb	1.534	0.978
rpoB.B99990013.pdb	rpoB.B99990058.pdb	1.594	0.978
rpoB.B99990013.pdb	rpoB.B99990076.pdb	1.719	0.978
rpoB.B99990013.pdb	rpoB.B99990019.pdb	1.718	0.977
rpoB.B99990013.pdb	rpoB.B99990089.pdb	1.555	0.977
rpoB.B99990013.pdb	rpoB.B99990052.pdb	1.848	0.976
rpoB.B99990013.pdb	rpoB.B99990090.pdb	1.727	0.976
rpoB.B99990013.pdb	rpoB.B99990016.pdb	1.718	0.976
rpoB.B99990013.pdb	rpoB.B99990002.pdb	1.618	0.976
rpoB.B99990013.pdb	rpoB.B99990042.pdb	1.662	0.976
rpoB.B99990013.pdb	rpoB.B99990031.pdb	1.669	0.976
rpoB.B99990013.pdb	rpoB.B99990015.pdb	1.74	0.975
rpoB.B99990013.pdb	rpoB.B99990010.pdb	1.798	0.975
rpoB.B99990013.pdb	rpoB.B99990005.pdb	1.969	0.974
rpoB.B99990013.pdb	rpoB.B99990040.pdb	1.713	0.974
rpoB.B99990013.pdb	rpoB.B99990020.pdb	1.735	0.974
rpoB.B99990013.pdb	rpoB.B99990056.pdb	1.712	0.974
rpoB.B99990013.pdb	rpoB.B99990017.pdb	1.99	0.974
rpoB.B99990013.pdb	rpoB.B99990068.pdb	2.041	0.973
rpoB.B99990013.pdb	rpoB.B99990038.pdb	2.034	0.969
rpoB.B99990013.pdb	rpoB.B99990018.pdb	2.075	0.969
rpoB.B99990013.pdb	rpoB.B99990014.pdb	1.963	0.969
rpoB.B99990013.pdb	rpoB.B99990045.pdb	1.995	0.968
rpoB.B99990013.pdb	rpoB.B99990057.pdb	2.089	0.967
rpoB.B99990013.pdb	rpoB.B99990033.pdb	2.051	0.966
rpoB.B99990013.pdb	rpoB.B99990032.pdb	2.139	0.966
rpoB.B99990013.pdb	rpoB.B99990021.pdb	2.361	0.963
rpoB.B99990013.pdb	rpoB.B99990048.pdb	2.348	0.96
rpoB.B99990013.pdb	rpoB.B99990012.pdb	2.604	0.96
rpoB.B99990014.pdb	rpoB.B99990014.pdb	0	1
rpoB.B99990014.pdb	rpoB.B99990040.pdb	1.065	0.991
rpoB.B99990014.pdb	rpoB.B99990034.pdb	0.709	0.991
rpoB.B99990014.pdb	rpoB.B99990090.pdb	0.901	0.988
rpoB.B99990014.pdb	rpoB.B99990096.pdb	1.154	0.988
rpoB.B99990014.pdb	rpoB.B99990057.pdb	1.165	0.987
rpoB.B99990014.pdb	rpoB.B99990012.pdb	0.962	0.987
rpoB.B99990014.pdb	rpoB.B99990019.pdb	1.089	0.987
rpoB.B99990014.pdb	rpoB.B99990063.pdb	1.027	0.986
rpoB.B99990014.pdb	rpoB.B99990048.pdb	1.078	0.986
rpoB.B99990014.pdb	rpoB.B99990038.pdb	1.349	0.984
rpoB.B99990014.pdb	rpoB.B99990031.pdb	1.44	0.983
rpoB.B99990014.pdb	rpoB.B99990033.pdb	1.455	0.983
rpoB.B99990014.pdb	rpoB.B99990017.pdb	1.343	0.982
rpoB.B99990014.pdb	rpoB.B99990064.pdb	1.565	0.982
rpoB.B99990014.pdb	rpoB.B99990024.pdb	1.369	0.982
rpoB.B99990014.pdb	rpoB.B99990009.pdb	1.347	0.982
rpoB.B99990014.pdb	rpoB.B99990032.pdb	1.431	0.982
rpoB.B99990014.pdb	rpoB.B99990021.pdb	1.408	0.981
rpoB.B99990014.pdb	rpoB.B99990099.pdb	1.472	0.981
rpoB.B99990014.pdb	rpoB.B99990022.pdb	1.494	0.981
rpoB.B99990014.pdb	rpoB.B99990011.pdb	1.435	0.981
rpoB.B99990014.pdb	rpoB.B99990068.pdb	1.429	0.98
rpoB.B99990014.pdb	rpoB.B99990026.pdb	1.399	0.98
rpoB.B99990014.pdb	rpoB.B99990091.pdb	1.449	0.98
rpoB.B99990014.pdb	rpoB.B99990042.pdb	1.519	0.98
rpoB.B99990014.pdb	rpoB.B99990093.pdb	1.485	0.98
rpoB.B99990014.pdb	rpoB.B99990081.pdb	1.582	0.979
rpoB.B99990014.pdb	rpoB.B99990089.pdb	1.525	0.979
rpoB.B99990014.pdb	rpoB.B99990027.pdb	1.721	0.978
rpoB.B99990014.pdb	rpoB.B99990002.pdb	1.769	0.977
rpoB.B99990014.pdb	rpoB.B99990080.pdb	1.593	0.977
rpoB.B99990014.pdb	rpoB.B99990100.pdb	1.563	0.977
rpoB.B99990014.pdb	rpoB.B99990049.pdb	1.737	0.975
rpoB.B99990014.pdb	rpoB.B99990073.pdb	1.728	0.974
rpoB.B99990014.pdb	rpoB.B99990084.pdb	1.708	0.974
rpoB.B99990014.pdb	rpoB.B99990046.pdb	1.805	0.974
rpoB.B99990014.pdb	rpoB.B99990077.pdb	1.696	0.974
rpoB.B99990014.pdb	rpoB.B99990058.pdb	1.747	0.974
rpoB.B99990014.pdb	rpoB.B99990041.pdb	1.734	0.973
rpoB.B99990014.pdb	rpoB.B99990070.pdb	1.951	0.973
rpoB.B99990014.pdb	rpoB.B99990028.pdb	1.912	0.973
rpoB.B99990014.pdb	rpoB.B99990047.pdb	1.895	0.973
rpoB.B99990014.pdb	rpoB.B99990071.pdb	1.803	0.973
rpoB.B99990014.pdb	rpoB.B99990086.pdb	1.781	0.972
rpoB.B99990014.pdb	rpoB.B99990087.pdb	1.896	0.972
rpoB.B99990014.pdb	rpoB.B99990020.pdb	1.855	0.971
rpoB.B99990014.pdb	rpoB.B99990052.pdb	1.852	0.971
rpoB.B99990014.pdb	rpoB.B99990053.pdb	2.191	0.97
rpoB.B99990014.pdb	rpoB.B99990001.pdb	1.916	0.97
rpoB.B99990014.pdb	rpoB.B99990094.pdb	1.779	0.97
rpoB.B99990014.pdb	rpoB.B99990061.pdb	2.021	0.97
rpoB.B99990014.pdb	rpoB.B99990078.pdb	1.996	0.969
rpoB.B99990014.pdb	rpoB.B99990013.pdb	1.963	0.969
rpoB.B99990014.pdb	rpoB.B99990030.pdb	1.94	0.969
rpoB.B99990014.pdb	rpoB.B99990075.pdb	2.077	0.968
rpoB.B99990014.pdb	rpoB.B99990025.pdb	2.008	0.968
rpoB.B99990014.pdb	rpoB.B99990098.pdb	2.137	0.968
rpoB.B99990014.pdb	rpoB.B99990072.pdb	2.029	0.967
rpoB.B99990014.pdb	rpoB.B99990029.pdb	2.086	0.967
rpoB.B99990014.pdb	rpoB.B99990083.pdb	2.092	0.966
rpoB.B99990014.pdb	rpoB.B99990004.pdb	2.195	0.965
rpoB.B99990014.pdb	rpoB.B99990067.pdb	2.318	0.964
rpoB.B99990014.pdb	rpoB.B99990055.pdb	2.217	0.964
rpoB.B99990014.pdb	rpoB.B99990074.pdb	2.117	0.964
rpoB.B99990014.pdb	rpoB.B99990085.pdb	2.412	0.963
rpoB.B99990014.pdb	rpoB.B99990039.pdb	2.297	0.962
rpoB.B99990014.pdb	rpoB.B99990095.pdb	2.262	0.962
rpoB.B99990014.pdb	rpoB.B99990092.pdb	2.32	0.962
rpoB.B99990014.pdb	rpoB.B99990037.pdb	2.228	0.961
rpoB.B99990014.pdb	rpoB.B99990082.pdb	2.56	0.96
rpoB.B99990014.pdb	rpoB.B99990065.pdb	2.324	0.96
rpoB.B99990014.pdb	rpoB.B99990097.pdb	2.428	0.96
rpoB.B99990014.pdb	rpoB.B99990079.pdb	2.452	0.959
rpoB.B99990014.pdb	rpoB.B99990015.pdb	2.338	0.959
rpoB.B99990014.pdb	rpoB.B99990007.pdb	2.372	0.959
rpoB.B99990014.pdb	rpoB.B99990008.pdb	2.175	0.958
rpoB.B99990014.pdb	rpoB.B99990059.pdb	2.422	0.958
rpoB.B99990014.pdb	rpoB.B99990023.pdb	2.667	0.958
rpoB.B99990014.pdb	rpoB.B99990006.pdb	2.518	0.957
rpoB.B99990014.pdb	rpoB.B99990044.pdb	2.551	0.957
rpoB.B99990014.pdb	rpoB.B99990051.pdb	2.007	0.957
rpoB.B99990014.pdb	rpoB.B99990043.pdb	2.469	0.956
rpoB.B99990014.pdb	rpoB.B99990054.pdb	2.514	0.956
rpoB.B99990014.pdb	rpoB.B99990066.pdb	2.317	0.956
rpoB.B99990014.pdb	rpoB.B99990088.pdb	2.402	0.955
rpoB.B99990014.pdb	rpoB.B99990036.pdb	2.471	0.954
rpoB.B99990014.pdb	rpoB.B99990062.pdb	2.661	0.953
rpoB.B99990014.pdb	rpoB.B99990050.pdb	2.641	0.953
rpoB.B99990014.pdb	rpoB.B99990060.pdb	2.709	0.953
rpoB.B99990014.pdb	rpoB.B99990069.pdb	2.308	0.953
rpoB.B99990014.pdb	rpoB.B99990035.pdb	2.277	0.952
rpoB.B99990014.pdb	rpoB.B99990016.pdb	2.528	0.952
rpoB.B99990014.pdb	rpoB.B99990010.pdb	2.243	0.952
rpoB.B99990014.pdb	rpoB.B99990003.pdb	2.369	0.951
rpoB.B99990014.pdb	rpoB.B99990076.pdb	2.374	0.95
rpoB.B99990014.pdb	rpoB.B99990018.pdb	2.361	0.95
rpoB.B99990014.pdb	rpoB.B99990045.pdb	2.603	0.948
rpoB.B99990014.pdb	rpoB.B99990005.pdb	2.355	0.948
rpoB.B99990014.pdb	rpoB.B99990056.pdb	2.598	0.945
rpoB.B99990015.pdb	rpoB.B99990015.pdb	0	1
rpoB.B99990015.pdb	rpoB.B99990016.pdb	1.068	0.991
rpoB.B99990015.pdb	rpoB.B99990082.pdb	0.911	0.99
rpoB.B99990015.pdb	rpoB.B99990050.pdb	1.157	0.987
rpoB.B99990015.pdb	rpoB.B99990001.pdb	1.404	0.987
rpoB.B99990015.pdb	rpoB.B99990060.pdb	1.517	0.985
rpoB.B99990015.pdb	rpoB.B99990059.pdb	1.287	0.985
rpoB.B99990015.pdb	rpoB.B99990087.pdb	1.519	0.985
rpoB.B99990015.pdb	rpoB.B99990045.pdb	1.482	0.984
rpoB.B99990015.pdb	rpoB.B99990047.pdb	1.344	0.984
rpoB.B99990015.pdb	rpoB.B99990092.pdb	1.494	0.984
rpoB.B99990015.pdb	rpoB.B99990061.pdb	1.4	0.984
rpoB.B99990015.pdb	rpoB.B99990058.pdb	1.319	0.984
rpoB.B99990015.pdb	rpoB.B99990039.pdb	1.257	0.983
rpoB.B99990015.pdb	rpoB.B99990028.pdb	1.527	0.983
rpoB.B99990015.pdb	rpoB.B99990036.pdb	1.332	0.983
rpoB.B99990015.pdb	rpoB.B99990083.pdb	1.209	0.982
rpoB.B99990015.pdb	rpoB.B99990037.pdb	1.604	0.982
rpoB.B99990015.pdb	rpoB.B99990007.pdb	1.611	0.982
rpoB.B99990015.pdb	rpoB.B99990053.pdb	1.364	0.982
rpoB.B99990015.pdb	rpoB.B99990030.pdb	1.381	0.982
rpoB.B99990015.pdb	rpoB.B99990075.pdb	1.545	0.982
rpoB.B99990015.pdb	rpoB.B99990046.pdb	1.602	0.982
rpoB.B99990015.pdb	rpoB.B99990067.pdb	1.657	0.982
rpoB.B99990015.pdb	rpoB.B99990084.pdb	1.473	0.981
rpoB.B99990015.pdb	rpoB.B99990097.pdb	1.718	0.98
rpoB.B99990015.pdb	rpoB.B99990025.pdb	1.555	0.98
rpoB.B99990015.pdb	rpoB.B99990078.pdb	1.63	0.98
rpoB.B99990015.pdb	rpoB.B99990008.pdb	1.592	0.98
rpoB.B99990015.pdb	rpoB.B99990056.pdb	1.586	0.979
rpoB.B99990015.pdb	rpoB.B99990079.pdb	1.663	0.979
rpoB.B99990015.pdb	rpoB.B99990062.pdb	1.691	0.979
rpoB.B99990015.pdb	rpoB.B99990049.pdb	1.639	0.978
rpoB.B99990015.pdb	rpoB.B99990094.pdb	1.4	0.978
rpoB.B99990015.pdb	rpoB.B99990018.pdb	1.577	0.978
rpoB.B99990015.pdb	rpoB.B99990081.pdb	1.742	0.978
rpoB.B99990015.pdb	rpoB.B99990066.pdb	1.932	0.978
rpoB.B99990015.pdb	rpoB.B99990096.pdb	1.787	0.978
rpoB.B99990015.pdb	rpoB.B99990099.pdb	1.631	0.978
rpoB.B99990015.pdb	rpoB.B99990052.pdb	1.554	0.978
rpoB.B99990015.pdb	rpoB.B99990098.pdb	1.689	0.977
rpoB.B99990015.pdb	rpoB.B99990020.pdb	1.857	0.977
rpoB.B99990015.pdb	rpoB.B99990042.pdb	1.754	0.977
rpoB.B99990015.pdb	rpoB.B99990077.pdb	1.872	0.977
rpoB.B99990015.pdb	rpoB.B99990086.pdb	1.845	0.977
rpoB.B99990015.pdb	rpoB.B99990071.pdb	1.716	0.976
rpoB.B99990015.pdb	rpoB.B99990026.pdb	1.689	0.976
rpoB.B99990015.pdb	rpoB.B99990095.pdb	1.85	0.976
rpoB.B99990015.pdb	rpoB.B99990023.pdb	1.721	0.976
rpoB.B99990015.pdb	rpoB.B99990013.pdb	1.74	0.975
rpoB.B99990015.pdb	rpoB.B99990022.pdb	1.774	0.975
rpoB.B99990015.pdb	rpoB.B99990029.pdb	1.782	0.975
rpoB.B99990015.pdb	rpoB.B99990002.pdb	1.857	0.974
rpoB.B99990015.pdb	rpoB.B99990003.pdb	1.711	0.974
rpoB.B99990015.pdb	rpoB.B99990100.pdb	1.799	0.974
rpoB.B99990015.pdb	rpoB.B99990044.pdb	1.971	0.974
rpoB.B99990015.pdb	rpoB.B99990006.pdb	1.856	0.974
rpoB.B99990015.pdb	rpoB.B99990064.pdb	1.882	0.974
rpoB.B99990015.pdb	rpoB.B99990035.pdb	2.067	0.973
rpoB.B99990015.pdb	rpoB.B99990011.pdb	1.932	0.973
rpoB.B99990015.pdb	rpoB.B99990074.pdb	2.087	0.973
rpoB.B99990015.pdb	rpoB.B99990031.pdb	1.958	0.973
rpoB.B99990015.pdb	rpoB.B99990076.pdb	1.904	0.972
rpoB.B99990015.pdb	rpoB.B99990070.pdb	1.941	0.972
rpoB.B99990015.pdb	rpoB.B99990043.pdb	1.95	0.972
rpoB.B99990015.pdb	rpoB.B99990051.pdb	2.102	0.972
rpoB.B99990015.pdb	rpoB.B99990033.pdb	1.965	0.972
rpoB.B99990015.pdb	rpoB.B99990091.pdb	1.987	0.972
rpoB.B99990015.pdb	rpoB.B99990088.pdb	1.899	0.972
rpoB.B99990015.pdb	rpoB.B99990085.pdb	1.985	0.971
rpoB.B99990015.pdb	rpoB.B99990009.pdb	2.078	0.971
rpoB.B99990015.pdb	rpoB.B99990080.pdb	1.976	0.97
rpoB.B99990015.pdb	rpoB.B99990065.pdb	1.972	0.97
rpoB.B99990015.pdb	rpoB.B99990093.pdb	2.052	0.97
rpoB.B99990015.pdb	rpoB.B99990019.pdb	2.067	0.968
rpoB.B99990015.pdb	rpoB.B99990055.pdb	2.144	0.968
rpoB.B99990015.pdb	rpoB.B99990054.pdb	2.063	0.967
rpoB.B99990015.pdb	rpoB.B99990032.pdb	2.215	0.966
rpoB.B99990015.pdb	rpoB.B99990024.pdb	2.234	0.966
rpoB.B99990015.pdb	rpoB.B99990027.pdb	2.182	0.965
rpoB.B99990015.pdb	rpoB.B99990073.pdb	2.068	0.965
rpoB.B99990015.pdb	rpoB.B99990017.pdb	2.143	0.965
rpoB.B99990015.pdb	rpoB.B99990010.pdb	2.159	0.964
rpoB.B99990015.pdb	rpoB.B99990069.pdb	2.342	0.964
rpoB.B99990015.pdb	rpoB.B99990072.pdb	2.212	0.962
rpoB.B99990015.pdb	rpoB.B99990063.pdb	2.185	0.962
rpoB.B99990015.pdb	rpoB.B99990090.pdb	2.356	0.962
rpoB.B99990015.pdb	rpoB.B99990034.pdb	2.283	0.961
rpoB.B99990015.pdb	rpoB.B99990041.pdb	2.317	0.961
rpoB.B99990015.pdb	rpoB.B99990057.pdb	2.379	0.961
rpoB.B99990015.pdb	rpoB.B99990089.pdb	2.445	0.961
rpoB.B99990015.pdb	rpoB.B99990014.pdb	2.338	0.959
rpoB.B99990015.pdb	rpoB.B99990040.pdb	2.534	0.957
rpoB.B99990015.pdb	rpoB.B99990038.pdb	2.022	0.956
rpoB.B99990015.pdb	rpoB.B99990004.pdb	2.424	0.956
rpoB.B99990015.pdb	rpoB.B99990021.pdb	2.065	0.955
rpoB.B99990015.pdb	rpoB.B99990068.pdb	2.408	0.954
rpoB.B99990015.pdb	rpoB.B99990048.pdb	2.043	0.952
rpoB.B99990015.pdb	rpoB.B99990012.pdb	2.383	0.951
rpoB.B99990015.pdb	rpoB.B99990005.pdb	2.613	0.95
rpoB.B99990016.pdb	rpoB.B99990016.pdb	0	1
rpoB.B99990016.pdb	rpoB.B99990060.pdb	1.023	0.992
rpoB.B99990016.pdb	rpoB.B99990050.pdb	0.752	0.991
rpoB.B99990016.pdb	rpoB.B99990015.pdb	1.068	0.991
rpoB.B99990016.pdb	rpoB.B99990082.pdb	1.116	0.989
rpoB.B99990016.pdb	rpoB.B99990045.pdb	1.195	0.988
rpoB.B99990016.pdb	rpoB.B99990079.pdb	1.29	0.988
rpoB.B99990016.pdb	rpoB.B99990067.pdb	1.358	0.987
rpoB.B99990016.pdb	rpoB.B99990056.pdb	1.112	0.987
rpoB.B99990016.pdb	rpoB.B99990037.pdb	1.368	0.986
rpoB.B99990016.pdb	rpoB.B99990062.pdb	1.33	0.986
rpoB.B99990016.pdb	rpoB.B99990036.pdb	1.229	0.986
rpoB.B99990016.pdb	rpoB.B99990008.pdb	1.391	0.986
rpoB.B99990016.pdb	rpoB.B99990059.pdb	1.197	0.986
rpoB.B99990016.pdb	rpoB.B99990087.pdb	1.516	0.984
rpoB.B99990016.pdb	rpoB.B99990097.pdb	1.594	0.983
rpoB.B99990016.pdb	rpoB.B99990018.pdb	1.384	0.983
rpoB.B99990016.pdb	rpoB.B99990035.pdb	1.599	0.983
rpoB.B99990016.pdb	rpoB.B99990039.pdb	1.369	0.982
rpoB.B99990016.pdb	rpoB.B99990061.pdb	1.601	0.982
rpoB.B99990016.pdb	rpoB.B99990001.pdb	1.649	0.981
rpoB.B99990016.pdb	rpoB.B99990092.pdb	1.535	0.981
rpoB.B99990016.pdb	rpoB.B99990098.pdb	1.508	0.981
rpoB.B99990016.pdb	rpoB.B99990047.pdb	1.487	0.981
rpoB.B99990016.pdb	rpoB.B99990095.pdb	1.479	0.981
rpoB.B99990016.pdb	rpoB.B99990078.pdb	1.555	0.98
rpoB.B99990016.pdb	rpoB.B99990028.pdb	1.745	0.98
rpoB.B99990016.pdb	rpoB.B99990066.pdb	1.812	0.98
rpoB.B99990016.pdb	rpoB.B99990023.pdb	1.606	0.979
rpoB.B99990016.pdb	rpoB.B99990053.pdb	1.608	0.979
rpoB.B99990016.pdb	rpoB.B99990083.pdb	1.442	0.979
rpoB.B99990016.pdb	rpoB.B99990051.pdb	1.725	0.979
rpoB.B99990016.pdb	rpoB.B99990058.pdb	1.621	0.978
rpoB.B99990016.pdb	rpoB.B99990075.pdb	1.808	0.978
rpoB.B99990016.pdb	rpoB.B99990029.pdb	1.615	0.978
rpoB.B99990016.pdb	rpoB.B99990003.pdb	1.544	0.977
rpoB.B99990016.pdb	rpoB.B99990085.pdb	1.735	0.977
rpoB.B99990016.pdb	rpoB.B99990074.pdb	1.821	0.976
rpoB.B99990016.pdb	rpoB.B99990007.pdb	1.757	0.976
rpoB.B99990016.pdb	rpoB.B99990084.pdb	1.703	0.976
rpoB.B99990016.pdb	rpoB.B99990013.pdb	1.718	0.976
rpoB.B99990016.pdb	rpoB.B99990025.pdb	1.773	0.976
rpoB.B99990016.pdb	rpoB.B99990081.pdb	1.981	0.975
rpoB.B99990016.pdb	rpoB.B99990030.pdb	1.79	0.974
rpoB.B99990016.pdb	rpoB.B99990070.pdb	1.913	0.974
rpoB.B99990016.pdb	rpoB.B99990046.pdb	1.883	0.974
rpoB.B99990016.pdb	rpoB.B99990006.pdb	1.973	0.973
rpoB.B99990016.pdb	rpoB.B99990049.pdb	1.981	0.972
rpoB.B99990016.pdb	rpoB.B99990022.pdb	1.945	0.972
rpoB.B99990016.pdb	rpoB.B99990043.pdb	1.951	0.972
rpoB.B99990016.pdb	rpoB.B99990086.pdb	2.021	0.972
rpoB.B99990016.pdb	rpoB.B99990096.pdb	2.115	0.972
rpoB.B99990016.pdb	rpoB.B99990044.pdb	2.035	0.972
rpoB.B99990016.pdb	rpoB.B99990076.pdb	1.963	0.971
rpoB.B99990016.pdb	rpoB.B99990065.pdb	1.851	0.971
rpoB.B99990016.pdb	rpoB.B99990094.pdb	1.725	0.971
rpoB.B99990016.pdb	rpoB.B99990002.pdb	1.98	0.971
rpoB.B99990016.pdb	rpoB.B99990011.pdb	2.031	0.971
rpoB.B99990016.pdb	rpoB.B99990020.pdb	2.014	0.971
rpoB.B99990016.pdb	rpoB.B99990064.pdb	2.046	0.971
rpoB.B99990016.pdb	rpoB.B99990052.pdb	1.89	0.97
rpoB.B99990016.pdb	rpoB.B99990042.pdb	2.044	0.97
rpoB.B99990016.pdb	rpoB.B99990071.pdb	2	0.97
rpoB.B99990016.pdb	rpoB.B99990088.pdb	2.017	0.97
rpoB.B99990016.pdb	rpoB.B99990077.pdb	2.159	0.969
rpoB.B99990016.pdb	rpoB.B99990026.pdb	2.039	0.969
rpoB.B99990016.pdb	rpoB.B99990054.pdb	2.049	0.969
rpoB.B99990016.pdb	rpoB.B99990055.pdb	2.209	0.969
rpoB.B99990016.pdb	rpoB.B99990091.pdb	2.091	0.969
rpoB.B99990016.pdb	rpoB.B99990099.pdb	2.104	0.968
rpoB.B99990016.pdb	rpoB.B99990093.pdb	2.088	0.968
rpoB.B99990016.pdb	rpoB.B99990010.pdb	2.103	0.968
rpoB.B99990016.pdb	rpoB.B99990100.pdb	2.017	0.968
rpoB.B99990016.pdb	rpoB.B99990031.pdb	2.26	0.968
rpoB.B99990016.pdb	rpoB.B99990069.pdb	2.076	0.968
rpoB.B99990016.pdb	rpoB.B99990033.pdb	2.307	0.964
rpoB.B99990016.pdb	rpoB.B99990080.pdb	2.21	0.963
rpoB.B99990016.pdb	rpoB.B99990009.pdb	2.406	0.962
rpoB.B99990016.pdb	rpoB.B99990072.pdb	2.283	0.961
rpoB.B99990016.pdb	rpoB.B99990027.pdb	2.166	0.961
rpoB.B99990016.pdb	rpoB.B99990019.pdb	2.432	0.96
rpoB.B99990016.pdb	rpoB.B99990024.pdb	2.49	0.958
rpoB.B99990016.pdb	rpoB.B99990073.pdb	2.293	0.958
rpoB.B99990016.pdb	rpoB.B99990063.pdb	2.417	0.957
rpoB.B99990016.pdb	rpoB.B99990032.pdb	2.55	0.956
rpoB.B99990016.pdb	rpoB.B99990017.pdb	2.125	0.955
rpoB.B99990016.pdb	rpoB.B99990041.pdb	2.523	0.955
rpoB.B99990016.pdb	rpoB.B99990090.pdb	2.566	0.955
rpoB.B99990016.pdb	rpoB.B99990057.pdb	2.239	0.954
rpoB.B99990016.pdb	rpoB.B99990034.pdb	2.598	0.954
rpoB.B99990016.pdb	rpoB.B99990089.pdb	2.634	0.953
rpoB.B99990016.pdb	rpoB.B99990004.pdb	2.305	0.953
rpoB.B99990016.pdb	rpoB.B99990005.pdb	2.56	0.953
rpoB.B99990016.pdb	rpoB.B99990038.pdb	2.276	0.952
rpoB.B99990016.pdb	rpoB.B99990014.pdb	2.528	0.952
rpoB.B99990016.pdb	rpoB.B99990021.pdb	2.211	0.95
rpoB.B99990016.pdb	rpoB.B99990040.pdb	2.896	0.95
rpoB.B99990016.pdb	rpoB.B99990068.pdb	2.554	0.947
rpoB.B99990016.pdb	rpoB.B99990048.pdb	2.072	0.945
rpoB.B99990016.pdb	rpoB.B99990012.pdb	2.124	0.944
rpoB.B99990017.pdb	rpoB.B99990017.pdb	0	1
rpoB.B99990017.pdb	rpoB.B99990034.pdb	1.299	0.989
rpoB.B99990017.pdb	rpoB.B99990099.pdb	1.134	0.988
rpoB.B99990017.pdb	rpoB.B99990009.pdb	1.079	0.987
rpoB.B99990017.pdb	rpoB.B99990057.pdb	1.107	0.987
rpoB.B99990017.pdb	rpoB.B99990073.pdb	1.568	0.984
rpoB.B99990017.pdb	rpoB.B99990068.pdb	1.517	0.984
rpoB.B99990017.pdb	rpoB.B99990027.pdb	1.227	0.984
rpoB.B99990017.pdb	rpoB.B99990096.pdb	1.305	0.983
rpoB.B99990017.pdb	rpoB.B99990063.pdb	1.467	0.983
rpoB.B99990017.pdb	rpoB.B99990024.pdb	1.378	0.983
rpoB.B99990017.pdb	rpoB.B99990014.pdb	1.343	0.982
rpoB.B99990017.pdb	rpoB.B99990081.pdb	1.372	0.982
rpoB.B99990017.pdb	rpoB.B99990040.pdb	1.484	0.982
rpoB.B99990017.pdb	rpoB.B99990049.pdb	1.558	0.982
rpoB.B99990017.pdb	rpoB.B99990100.pdb	1.391	0.982
rpoB.B99990017.pdb	rpoB.B99990026.pdb	1.634	0.981
rpoB.B99990017.pdb	rpoB.B99990012.pdb	1.644	0.981
rpoB.B99990017.pdb	rpoB.B99990077.pdb	1.389	0.98
rpoB.B99990017.pdb	rpoB.B99990080.pdb	1.588	0.98
rpoB.B99990017.pdb	rpoB.B99990093.pdb	1.783	0.98
rpoB.B99990017.pdb	rpoB.B99990089.pdb	1.489	0.979
rpoB.B99990017.pdb	rpoB.B99990090.pdb	1.624	0.979
rpoB.B99990017.pdb	rpoB.B99990022.pdb	1.561	0.979
rpoB.B99990017.pdb	rpoB.B99990032.pdb	1.655	0.979
rpoB.B99990017.pdb	rpoB.B99990042.pdb	1.544	0.979
rpoB.B99990017.pdb	rpoB.B99990041.pdb	1.623	0.979
rpoB.B99990017.pdb	rpoB.B99990084.pdb	1.752	0.978
rpoB.B99990017.pdb	rpoB.B99990030.pdb	1.746	0.978
rpoB.B99990017.pdb	rpoB.B99990046.pdb	1.581	0.978
rpoB.B99990017.pdb	rpoB.B99990094.pdb	1.681	0.978
rpoB.B99990017.pdb	rpoB.B99990019.pdb	1.681	0.978
rpoB.B99990017.pdb	rpoB.B99990091.pdb	1.878	0.978
rpoB.B99990017.pdb	rpoB.B99990048.pdb	1.764	0.977
rpoB.B99990017.pdb	rpoB.B99990071.pdb	1.829	0.976
rpoB.B99990017.pdb	rpoB.B99990033.pdb	1.66	0.976
rpoB.B99990017.pdb	rpoB.B99990047.pdb	1.731	0.976
rpoB.B99990017.pdb	rpoB.B99990038.pdb	1.766	0.976
rpoB.B99990017.pdb	rpoB.B99990011.pdb	1.913	0.976
rpoB.B99990017.pdb	rpoB.B99990001.pdb	1.796	0.975
rpoB.B99990017.pdb	rpoB.B99990004.pdb	1.793	0.975
rpoB.B99990017.pdb	rpoB.B99990083.pdb	1.924	0.975
rpoB.B99990017.pdb	rpoB.B99990075.pdb	1.694	0.975
rpoB.B99990017.pdb	rpoB.B99990028.pdb	1.674	0.975
rpoB.B99990017.pdb	rpoB.B99990058.pdb	1.914	0.975
rpoB.B99990017.pdb	rpoB.B99990052.pdb	1.826	0.974
rpoB.B99990017.pdb	rpoB.B99990013.pdb	1.99	0.974
rpoB.B99990017.pdb	rpoB.B99990031.pdb	1.907	0.972
rpoB.B99990017.pdb	rpoB.B99990021.pdb	2.024	0.972
rpoB.B99990017.pdb	rpoB.B99990064.pdb	1.866	0.972
rpoB.B99990017.pdb	rpoB.B99990025.pdb	2.001	0.972
rpoB.B99990017.pdb	rpoB.B99990087.pdb	1.949	0.972
rpoB.B99990017.pdb	rpoB.B99990029.pdb	2.003	0.971
rpoB.B99990017.pdb	rpoB.B99990086.pdb	1.952	0.971
rpoB.B99990017.pdb	rpoB.B99990053.pdb	1.891	0.971
rpoB.B99990017.pdb	rpoB.B99990002.pdb	1.847	0.971
rpoB.B99990017.pdb	rpoB.B99990078.pdb	2.01	0.971
rpoB.B99990017.pdb	rpoB.B99990007.pdb	1.949	0.97
rpoB.B99990017.pdb	rpoB.B99990055.pdb	2.064	0.97
rpoB.B99990017.pdb	rpoB.B99990039.pdb	2.03	0.97
rpoB.B99990017.pdb	rpoB.B99990072.pdb	2.05	0.97
rpoB.B99990017.pdb	rpoB.B99990061.pdb	2.053	0.969
rpoB.B99990017.pdb	rpoB.B99990098.pdb	2.023	0.969
rpoB.B99990017.pdb	rpoB.B99990044.pdb	2.189	0.967
rpoB.B99990017.pdb	rpoB.B99990020.pdb	2.188	0.966
rpoB.B99990017.pdb	rpoB.B99990006.pdb	2.236	0.966
rpoB.B99990017.pdb	rpoB.B99990043.pdb	2.174	0.966
rpoB.B99990017.pdb	rpoB.B99990059.pdb	2.184	0.965
rpoB.B99990017.pdb	rpoB.B99990088.pdb	2.332	0.965
rpoB.B99990017.pdb	rpoB.B99990070.pdb	2.042	0.965
rpoB.B99990017.pdb	rpoB.B99990092.pdb	2.193	0.965
rpoB.B99990017.pdb	rpoB.B99990067.pdb	1.787	0.965
rpoB.B99990017.pdb	rpoB.B99990015.pdb	2.143	0.965
rpoB.B99990017.pdb	rpoB.B99990065.pdb	2.296	0.964
rpoB.B99990017.pdb	rpoB.B99990082.pdb	2.118	0.964
rpoB.B99990017.pdb	rpoB.B99990085.pdb	2.112	0.963
rpoB.B99990017.pdb	rpoB.B99990037.pdb	2.072	0.963
rpoB.B99990017.pdb	rpoB.B99990003.pdb	2.168	0.963
rpoB.B99990017.pdb	rpoB.B99990097.pdb	2.167	0.962
rpoB.B99990017.pdb	rpoB.B99990008.pdb	1.777	0.961
rpoB.B99990017.pdb	rpoB.B99990074.pdb	1.963	0.961
rpoB.B99990017.pdb	rpoB.B99990095.pdb	1.992	0.96
rpoB.B99990017.pdb	rpoB.B99990023.pdb	2.31	0.96
rpoB.B99990017.pdb	rpoB.B99990079.pdb	2.177	0.96
rpoB.B99990017.pdb	rpoB.B99990051.pdb	1.98	0.959
rpoB.B99990017.pdb	rpoB.B99990050.pdb	2.102	0.959
rpoB.B99990017.pdb	rpoB.B99990062.pdb	2.329	0.958
rpoB.B99990017.pdb	rpoB.B99990054.pdb	2.416	0.958
rpoB.B99990017.pdb	rpoB.B99990066.pdb	1.96	0.958
rpoB.B99990017.pdb	rpoB.B99990076.pdb	2.251	0.957
rpoB.B99990017.pdb	rpoB.B99990036.pdb	2.143	0.957
rpoB.B99990017.pdb	rpoB.B99990016.pdb	2.125	0.955
rpoB.B99990017.pdb	rpoB.B99990060.pdb	2.299	0.955
rpoB.B99990017.pdb	rpoB.B99990069.pdb	2.319	0.955
rpoB.B99990017.pdb	rpoB.B99990018.pdb	2.127	0.954
rpoB.B99990017.pdb	rpoB.B99990035.pdb	2.174	0.953
rpoB.B99990017.pdb	rpoB.B99990010.pdb	2.298	0.953
rpoB.B99990017.pdb	rpoB.B99990045.pdb	2.099	0.952
rpoB.B99990017.pdb	rpoB.B99990005.pdb	2.364	0.951
rpoB.B99990017.pdb	rpoB.B99990056.pdb	2.334	0.949
rpoB.B99990018.pdb	rpoB.B99990018.pdb	0	1
rpoB.B99990018.pdb	rpoB.B99990008.pdb	1.175	0.988
rpoB.B99990018.pdb	rpoB.B99990061.pdb	1.4	0.985
rpoB.B99990018.pdb	rpoB.B99990016.pdb	1.384	0.983
rpoB.B99990018.pdb	rpoB.B99990050.pdb	1.48	0.982
rpoB.B99990018.pdb	rpoB.B99990045.pdb	1.254	0.981
rpoB.B99990018.pdb	rpoB.B99990067.pdb	1.517	0.981
rpoB.B99990018.pdb	rpoB.B99990082.pdb	1.45	0.98
rpoB.B99990018.pdb	rpoB.B99990059.pdb	1.613	0.979
rpoB.B99990018.pdb	rpoB.B99990015.pdb	1.577	0.978
rpoB.B99990018.pdb	rpoB.B99990098.pdb	1.78	0.977
rpoB.B99990018.pdb	rpoB.B99990058.pdb	1.89	0.976
rpoB.B99990018.pdb	rpoB.B99990060.pdb	1.696	0.975
rpoB.B99990018.pdb	rpoB.B99990056.pdb	1.516	0.975
rpoB.B99990018.pdb	rpoB.B99990095.pdb	1.875	0.975
rpoB.B99990018.pdb	rpoB.B99990092.pdb	1.765	0.974
rpoB.B99990018.pdb	rpoB.B99990079.pdb	1.752	0.974
rpoB.B99990018.pdb	rpoB.B99990047.pdb	1.736	0.974
rpoB.B99990018.pdb	rpoB.B99990053.pdb	1.767	0.974
rpoB.B99990018.pdb	rpoB.B99990074.pdb	1.945	0.973
rpoB.B99990018.pdb	rpoB.B99990083.pdb	1.802	0.973
rpoB.B99990018.pdb	rpoB.B99990030.pdb	2	0.973
rpoB.B99990018.pdb	rpoB.B99990001.pdb	2.011	0.972
rpoB.B99990018.pdb	rpoB.B99990002.pdb	1.794	0.972
rpoB.B99990018.pdb	rpoB.B99990037.pdb	1.848	0.972
rpoB.B99990018.pdb	rpoB.B99990078.pdb	1.975	0.972
rpoB.B99990018.pdb	rpoB.B99990071.pdb	1.946	0.972
rpoB.B99990018.pdb	rpoB.B99990062.pdb	1.977	0.972
rpoB.B99990018.pdb	rpoB.B99990094.pdb	1.96	0.971
rpoB.B99990018.pdb	rpoB.B99990084.pdb	2.083	0.971
rpoB.B99990018.pdb	rpoB.B99990046.pdb	1.998	0.97
rpoB.B99990018.pdb	rpoB.B99990097.pdb	1.924	0.97
rpoB.B99990018.pdb	rpoB.B99990087.pdb	2.057	0.97
rpoB.B99990018.pdb	rpoB.B99990039.pdb	2.062	0.969
rpoB.B99990018.pdb	rpoB.B99990013.pdb	2.075	0.969
rpoB.B99990018.pdb	rpoB.B99990029.pdb	2.104	0.968
rpoB.B99990018.pdb	rpoB.B99990099.pdb	1.97	0.968
rpoB.B99990018.pdb	rpoB.B99990022.pdb	1.896	0.968
rpoB.B99990018.pdb	rpoB.B99990036.pdb	2.043	0.968
rpoB.B99990018.pdb	rpoB.B99990051.pdb	2.048	0.967
rpoB.B99990018.pdb	rpoB.B99990065.pdb	1.971	0.967
rpoB.B99990018.pdb	rpoB.B99990028.pdb	2.008	0.967
rpoB.B99990018.pdb	rpoB.B99990035.pdb	2.148	0.967
rpoB.B99990018.pdb	rpoB.B99990080.pdb	2.201	0.966
rpoB.B99990018.pdb	rpoB.B99990076.pdb	1.882	0.966
rpoB.B99990018.pdb	rpoB.B99990023.pdb	1.998	0.966
rpoB.B99990018.pdb	rpoB.B99990025.pdb	2.182	0.966
rpoB.B99990018.pdb	rpoB.B99990003.pdb	2.111	0.966
rpoB.B99990018.pdb	rpoB.B99990085.pdb	2.032	0.966
rpoB.B99990018.pdb	rpoB.B99990026.pdb	2.203	0.966
rpoB.B99990018.pdb	rpoB.B99990007.pdb	1.757	0.966
rpoB.B99990018.pdb	rpoB.B99990070.pdb	2.087	0.966
rpoB.B99990018.pdb	rpoB.B99990075.pdb	1.826	0.966
rpoB.B99990018.pdb	rpoB.B99990011.pdb	2.263	0.965
rpoB.B99990018.pdb	rpoB.B99990088.pdb	1.787	0.964
rpoB.B99990018.pdb	rpoB.B99990093.pdb	2.289	0.964
rpoB.B99990018.pdb	rpoB.B99990064.pdb	2.137	0.964
rpoB.B99990018.pdb	rpoB.B99990096.pdb	2.13	0.964
rpoB.B99990018.pdb	rpoB.B99990049.pdb	2.063	0.964
rpoB.B99990018.pdb	rpoB.B99990020.pdb	2.101	0.964
rpoB.B99990018.pdb	rpoB.B99990069.pdb	2.04	0.963
rpoB.B99990018.pdb	rpoB.B99990081.pdb	1.974	0.963
rpoB.B99990018.pdb	rpoB.B99990052.pdb	2.184	0.963
rpoB.B99990018.pdb	rpoB.B99990086.pdb	2.182	0.963
rpoB.B99990018.pdb	rpoB.B99990042.pdb	2.118	0.962
rpoB.B99990018.pdb	rpoB.B99990066.pdb	1.951	0.962
rpoB.B99990018.pdb	rpoB.B99990091.pdb	2.416	0.962
rpoB.B99990018.pdb	rpoB.B99990006.pdb	2.001	0.962
rpoB.B99990018.pdb	rpoB.B99990077.pdb	2.074	0.961
rpoB.B99990018.pdb	rpoB.B99990032.pdb	2.353	0.961
rpoB.B99990018.pdb	rpoB.B99990100.pdb	2.145	0.961
rpoB.B99990018.pdb	rpoB.B99990054.pdb	1.965	0.961
rpoB.B99990018.pdb	rpoB.B99990043.pdb	2.099	0.961
rpoB.B99990018.pdb	rpoB.B99990033.pdb	2.23	0.96
rpoB.B99990018.pdb	rpoB.B99990073.pdb	1.866	0.959
rpoB.B99990018.pdb	rpoB.B99990009.pdb	2.081	0.959
rpoB.B99990018.pdb	rpoB.B99990090.pdb	2.391	0.959
rpoB.B99990018.pdb	rpoB.B99990055.pdb	2.418	0.958
rpoB.B99990018.pdb	rpoB.B99990031.pdb	2.401	0.958
rpoB.B99990018.pdb	rpoB.B99990044.pdb	1.961	0.958
rpoB.B99990018.pdb	rpoB.B99990034.pdb	2.44	0.957
rpoB.B99990018.pdb	rpoB.B99990019.pdb	2.496	0.956
rpoB.B99990018.pdb	rpoB.B99990072.pdb	2.263	0.955
rpoB.B99990018.pdb	rpoB.B99990010.pdb	1.977	0.955
rpoB.B99990018.pdb	rpoB.B99990017.pdb	2.127	0.954
rpoB.B99990018.pdb	rpoB.B99990063.pdb	2.419	0.954
rpoB.B99990018.pdb	rpoB.B99990041.pdb	2.364	0.953
rpoB.B99990018.pdb	rpoB.B99990040.pdb	2.475	0.952
rpoB.B99990018.pdb	rpoB.B99990005.pdb	2.38	0.952
rpoB.B99990018.pdb	rpoB.B99990024.pdb	2.369	0.952
rpoB.B99990018.pdb	rpoB.B99990027.pdb	2.109	0.951
rpoB.B99990018.pdb	rpoB.B99990057.pdb	2.259	0.951
rpoB.B99990018.pdb	rpoB.B99990004.pdb	2.226	0.95
rpoB.B99990018.pdb	rpoB.B99990014.pdb	2.361	0.95
rpoB.B99990018.pdb	rpoB.B99990048.pdb	1.947	0.949
rpoB.B99990018.pdb	rpoB.B99990089.pdb	2.401	0.948
rpoB.B99990018.pdb	rpoB.B99990038.pdb	2.071	0.948
rpoB.B99990018.pdb	rpoB.B99990021.pdb	2.364	0.947
rpoB.B99990018.pdb	rpoB.B99990068.pdb	2.082	0.946
rpoB.B99990018.pdb	rpoB.B99990012.pdb	2.163	0.945
rpoB.B99990019.pdb	rpoB.B99990019.pdb	0	1
rpoB.B99990019.pdb	rpoB.B99990091.pdb	0.993	0.99
rpoB.B99990019.pdb	rpoB.B99990011.pdb	1.005	0.99
rpoB.B99990019.pdb	rpoB.B99990090.pdb	1.256	0.99
rpoB.B99990019.pdb	rpoB.B99990063.pdb	1.092	0.989
rpoB.B99990019.pdb	rpoB.B99990096.pdb	0.952	0.989
rpoB.B99990019.pdb	rpoB.B99990100.pdb	1.293	0.988
rpoB.B99990019.pdb	rpoB.B99990064.pdb	0.911	0.988
rpoB.B99990019.pdb	rpoB.B99990034.pdb	1.037	0.988
rpoB.B99990019.pdb	rpoB.B99990009.pdb	1.349	0.988
rpoB.B99990019.pdb	rpoB.B99990024.pdb	1.32	0.987
rpoB.B99990019.pdb	rpoB.B99990031.pdb	1.049	0.987
rpoB.B99990019.pdb	rpoB.B99990042.pdb	1.166	0.987
rpoB.B99990019.pdb	rpoB.B99990021.pdb	1.123	0.987
rpoB.B99990019.pdb	rpoB.B99990014.pdb	1.089	0.987
rpoB.B99990019.pdb	rpoB.B99990093.pdb	1.145	0.986
rpoB.B99990019.pdb	rpoB.B99990038.pdb	1.16	0.986
rpoB.B99990019.pdb	rpoB.B99990020.pdb	1.366	0.985
rpoB.B99990019.pdb	rpoB.B99990026.pdb	1.226	0.985
rpoB.B99990019.pdb	rpoB.B99990086.pdb	1.389	0.985
rpoB.B99990019.pdb	rpoB.B99990084.pdb	1.451	0.984
rpoB.B99990019.pdb	rpoB.B99990048.pdb	1.312	0.983
rpoB.B99990019.pdb	rpoB.B99990040.pdb	1.36	0.983
rpoB.B99990019.pdb	rpoB.B99990081.pdb	1.436	0.983
rpoB.B99990019.pdb	rpoB.B99990070.pdb	1.292	0.983
rpoB.B99990019.pdb	rpoB.B99990022.pdb	1.345	0.982
rpoB.B99990019.pdb	rpoB.B99990012.pdb	1.508	0.982
rpoB.B99990019.pdb	rpoB.B99990049.pdb	1.467	0.982
rpoB.B99990019.pdb	rpoB.B99990077.pdb	1.542	0.982
rpoB.B99990019.pdb	rpoB.B99990041.pdb	1.636	0.982
rpoB.B99990019.pdb	rpoB.B99990068.pdb	1.572	0.982
rpoB.B99990019.pdb	rpoB.B99990087.pdb	1.452	0.982
rpoB.B99990019.pdb	rpoB.B99990025.pdb	1.611	0.981
rpoB.B99990019.pdb	rpoB.B99990057.pdb	1.46	0.981
rpoB.B99990019.pdb	rpoB.B99990099.pdb	1.502	0.981
rpoB.B99990019.pdb	rpoB.B99990052.pdb	1.56	0.98
rpoB.B99990019.pdb	rpoB.B99990058.pdb	1.48	0.98
rpoB.B99990019.pdb	rpoB.B99990078.pdb	1.607	0.98
rpoB.B99990019.pdb	rpoB.B99990002.pdb	1.431	0.98
rpoB.B99990019.pdb	rpoB.B99990033.pdb	1.497	0.98
rpoB.B99990019.pdb	rpoB.B99990029.pdb	1.552	0.98
rpoB.B99990019.pdb	rpoB.B99990071.pdb	1.76	0.98
rpoB.B99990019.pdb	rpoB.B99990028.pdb	1.565	0.979
rpoB.B99990019.pdb	rpoB.B99990089.pdb	1.603	0.979
rpoB.B99990019.pdb	rpoB.B99990074.pdb	1.791	0.979
rpoB.B99990019.pdb	rpoB.B99990080.pdb	1.707	0.979
rpoB.B99990019.pdb	rpoB.B99990001.pdb	1.848	0.979
rpoB.B99990019.pdb	rpoB.B99990095.pdb	1.757	0.979
rpoB.B99990019.pdb	rpoB.B99990047.pdb	1.574	0.979
rpoB.B99990019.pdb	rpoB.B99990072.pdb	1.75	0.978
rpoB.B99990019.pdb	rpoB.B99990017.pdb	1.681	0.978
rpoB.B99990019.pdb	rpoB.B99990032.pdb	1.714	0.977
rpoB.B99990019.pdb	rpoB.B99990013.pdb	1.718	0.977
rpoB.B99990019.pdb	rpoB.B99990027.pdb	1.733	0.977
rpoB.B99990019.pdb	rpoB.B99990046.pdb	1.967	0.976
rpoB.B99990019.pdb	rpoB.B99990098.pdb	1.721	0.976
rpoB.B99990019.pdb	rpoB.B99990067.pdb	1.786	0.976
rpoB.B99990019.pdb	rpoB.B99990094.pdb	1.68	0.976
rpoB.B99990019.pdb	rpoB.B99990075.pdb	1.851	0.975
rpoB.B99990019.pdb	rpoB.B99990030.pdb	1.794	0.975
rpoB.B99990019.pdb	rpoB.B99990083.pdb	1.764	0.975
rpoB.B99990019.pdb	rpoB.B99990061.pdb	1.834	0.975
rpoB.B99990019.pdb	rpoB.B99990073.pdb	1.774	0.974
rpoB.B99990019.pdb	rpoB.B99990039.pdb	2.048	0.974
rpoB.B99990019.pdb	rpoB.B99990055.pdb	1.873	0.973
rpoB.B99990019.pdb	rpoB.B99990097.pdb	1.949	0.973
rpoB.B99990019.pdb	rpoB.B99990065.pdb	2.101	0.971
rpoB.B99990019.pdb	rpoB.B99990043.pdb	2.127	0.971
rpoB.B99990019.pdb	rpoB.B99990066.pdb	2.118	0.97
rpoB.B99990019.pdb	rpoB.B99990085.pdb	2.029	0.969
rpoB.B99990019.pdb	rpoB.B99990062.pdb	2.077	0.969
rpoB.B99990019.pdb	rpoB.B99990007.pdb	2.148	0.969
rpoB.B99990019.pdb	rpoB.B99990092.pdb	2.127	0.969
rpoB.B99990019.pdb	rpoB.B99990053.pdb	2.11	0.968
rpoB.B99990019.pdb	rpoB.B99990004.pdb	2.037	0.968
rpoB.B99990019.pdb	rpoB.B99990015.pdb	2.067	0.968
rpoB.B99990019.pdb	rpoB.B99990044.pdb	2.158	0.968
rpoB.B99990019.pdb	rpoB.B99990050.pdb	2.331	0.967
rpoB.B99990019.pdb	rpoB.B99990059.pdb	2.338	0.967
rpoB.B99990019.pdb	rpoB.B99990079.pdb	2.09	0.967
rpoB.B99990019.pdb	rpoB.B99990037.pdb	2.108	0.967
rpoB.B99990019.pdb	rpoB.B99990051.pdb	2.258	0.967
rpoB.B99990019.pdb	rpoB.B99990006.pdb	2.212	0.965
rpoB.B99990019.pdb	rpoB.B99990023.pdb	2.236	0.965
rpoB.B99990019.pdb	rpoB.B99990082.pdb	2.247	0.964
rpoB.B99990019.pdb	rpoB.B99990008.pdb	2.234	0.964
rpoB.B99990019.pdb	rpoB.B99990060.pdb	2.297	0.963
rpoB.B99990019.pdb	rpoB.B99990035.pdb	2.366	0.963
rpoB.B99990019.pdb	rpoB.B99990036.pdb	2.255	0.961
rpoB.B99990019.pdb	rpoB.B99990003.pdb	2.265	0.961
rpoB.B99990019.pdb	rpoB.B99990045.pdb	2.357	0.961
rpoB.B99990019.pdb	rpoB.B99990088.pdb	2.232	0.96
rpoB.B99990019.pdb	rpoB.B99990016.pdb	2.432	0.96
rpoB.B99990019.pdb	rpoB.B99990069.pdb	2.571	0.959
rpoB.B99990019.pdb	rpoB.B99990056.pdb	2.616	0.959
rpoB.B99990019.pdb	rpoB.B99990076.pdb	2.349	0.958
rpoB.B99990019.pdb	rpoB.B99990054.pdb	2.48	0.957
rpoB.B99990019.pdb	rpoB.B99990018.pdb	2.496	0.956
rpoB.B99990019.pdb	rpoB.B99990010.pdb	2.043	0.955
rpoB.B99990019.pdb	rpoB.B99990005.pdb	2.576	0.955
rpoB.B99990020.pdb	rpoB.B99990020.pdb	0	1
rpoB.B99990020.pdb	rpoB.B99990086.pdb	0.874	0.992
rpoB.B99990020.pdb	rpoB.B99990042.pdb	1.058	0.989
rpoB.B99990020.pdb	rpoB.B99990031.pdb	0.955	0.988
rpoB.B99990020.pdb	rpoB.B99990052.pdb	0.972	0.988
rpoB.B99990020.pdb	rpoB.B99990025.pdb	1.195	0.987
rpoB.B99990020.pdb	rpoB.B99990026.pdb	1.041	0.987
rpoB.B99990020.pdb	rpoB.B99990084.pdb	1.166	0.986
rpoB.B99990020.pdb	rpoB.B99990058.pdb	1.129	0.986
rpoB.B99990020.pdb	rpoB.B99990087.pdb	1.176	0.986
rpoB.B99990020.pdb	rpoB.B99990019.pdb	1.366	0.985
rpoB.B99990020.pdb	rpoB.B99990095.pdb	1.308	0.984
rpoB.B99990020.pdb	rpoB.B99990091.pdb	1.263	0.984
rpoB.B99990020.pdb	rpoB.B99990064.pdb	1.278	0.984
rpoB.B99990020.pdb	rpoB.B99990096.pdb	1.308	0.983
rpoB.B99990020.pdb	rpoB.B99990049.pdb	1.317	0.983
rpoB.B99990020.pdb	rpoB.B99990011.pdb	1.399	0.983
rpoB.B99990020.pdb	rpoB.B99990001.pdb	1.632	0.982
rpoB.B99990020.pdb	rpoB.B99990033.pdb	1.374	0.982
rpoB.B99990020.pdb	rpoB.B99990066.pdb	1.701	0.981
rpoB.B99990020.pdb	rpoB.B99990100.pdb	1.615	0.98
rpoB.B99990020.pdb	rpoB.B99990045.pdb	1.73	0.98
rpoB.B99990020.pdb	rpoB.B99990078.pdb	1.536	0.98
rpoB.B99990020.pdb	rpoB.B99990028.pdb	1.501	0.98
rpoB.B99990020.pdb	rpoB.B99990002.pdb	1.44	0.98
rpoB.B99990020.pdb	rpoB.B99990070.pdb	1.503	0.979
rpoB.B99990020.pdb	rpoB.B99990061.pdb	1.552	0.979
rpoB.B99990020.pdb	rpoB.B99990081.pdb	1.535	0.979
rpoB.B99990020.pdb	rpoB.B99990067.pdb	1.758	0.979
rpoB.B99990020.pdb	rpoB.B99990062.pdb	1.589	0.978
rpoB.B99990020.pdb	rpoB.B99990015.pdb	1.857	0.977
rpoB.B99990020.pdb	rpoB.B99990090.pdb	1.506	0.977
rpoB.B99990020.pdb	rpoB.B99990029.pdb	1.587	0.977
rpoB.B99990020.pdb	rpoB.B99990074.pdb	1.817	0.977
rpoB.B99990020.pdb	rpoB.B99990047.pdb	1.683	0.977
rpoB.B99990020.pdb	rpoB.B99990077.pdb	1.888	0.977
rpoB.B99990020.pdb	rpoB.B99990022.pdb	1.632	0.977
rpoB.B99990020.pdb	rpoB.B99990050.pdb	1.727	0.977
rpoB.B99990020.pdb	rpoB.B99990063.pdb	1.631	0.976
rpoB.B99990020.pdb	rpoB.B99990093.pdb	1.635	0.976
rpoB.B99990020.pdb	rpoB.B99990021.pdb	1.726	0.976
rpoB.B99990020.pdb	rpoB.B99990009.pdb	1.842	0.975
rpoB.B99990020.pdb	rpoB.B99990098.pdb	1.669	0.975
rpoB.B99990020.pdb	rpoB.B99990099.pdb	1.696	0.975
rpoB.B99990020.pdb	rpoB.B99990024.pdb	1.877	0.974
rpoB.B99990020.pdb	rpoB.B99990056.pdb	1.988	0.974
rpoB.B99990020.pdb	rpoB.B99990039.pdb	1.871	0.974
rpoB.B99990020.pdb	rpoB.B99990013.pdb	1.735	0.974
rpoB.B99990020.pdb	rpoB.B99990034.pdb	1.772	0.974
rpoB.B99990020.pdb	rpoB.B99990032.pdb	1.552	0.974
rpoB.B99990020.pdb	rpoB.B99990083.pdb	1.753	0.973
rpoB.B99990020.pdb	rpoB.B99990071.pdb	1.697	0.973
rpoB.B99990020.pdb	rpoB.B99990046.pdb	1.928	0.972
rpoB.B99990020.pdb	rpoB.B99990060.pdb	1.882	0.972
rpoB.B99990020.pdb	rpoB.B99990097.pdb	2.054	0.972
rpoB.B99990020.pdb	rpoB.B99990057.pdb	1.898	0.972
rpoB.B99990020.pdb	rpoB.B99990007.pdb	2.134	0.972
rpoB.B99990020.pdb	rpoB.B99990092.pdb	2.006	0.972
rpoB.B99990020.pdb	rpoB.B99990030.pdb	1.907	0.972
rpoB.B99990020.pdb	rpoB.B99990094.pdb	1.786	0.971
rpoB.B99990020.pdb	rpoB.B99990014.pdb	1.855	0.971
rpoB.B99990020.pdb	rpoB.B99990080.pdb	1.731	0.971
rpoB.B99990020.pdb	rpoB.B99990079.pdb	1.907	0.971
rpoB.B99990020.pdb	rpoB.B99990075.pdb	1.952	0.971
rpoB.B99990020.pdb	rpoB.B99990016.pdb	2.014	0.971
rpoB.B99990020.pdb	rpoB.B99990044.pdb	2.077	0.971
rpoB.B99990020.pdb	rpoB.B99990036.pdb	2.005	0.97
rpoB.B99990020.pdb	rpoB.B99990082.pdb	2.046	0.969
rpoB.B99990020.pdb	rpoB.B99990035.pdb	2.169	0.969
rpoB.B99990020.pdb	rpoB.B99990008.pdb	1.866	0.968
rpoB.B99990020.pdb	rpoB.B99990040.pdb	1.802	0.968
rpoB.B99990020.pdb	rpoB.B99990053.pdb	1.847	0.968
rpoB.B99990020.pdb	rpoB.B99990059.pdb	2.102	0.968
rpoB.B99990020.pdb	rpoB.B99990085.pdb	2.028	0.967
rpoB.B99990020.pdb	rpoB.B99990055.pdb	2.021	0.967
rpoB.B99990020.pdb	rpoB.B99990037.pdb	2.132	0.967
rpoB.B99990020.pdb	rpoB.B99990006.pdb	2.079	0.967
rpoB.B99990020.pdb	rpoB.B99990038.pdb	2.053	0.966
rpoB.B99990020.pdb	rpoB.B99990072.pdb	2.028	0.966
rpoB.B99990020.pdb	rpoB.B99990017.pdb	2.188	0.966
rpoB.B99990020.pdb	rpoB.B99990043.pdb	2.271	0.965
rpoB.B99990020.pdb	rpoB.B99990027.pdb	2.258	0.965
rpoB.B99990020.pdb	rpoB.B99990048.pdb	2.195	0.965
rpoB.B99990020.pdb	rpoB.B99990012.pdb	2.214	0.965
rpoB.B99990020.pdb	rpoB.B99990089.pdb	2.343	0.964
rpoB.B99990020.pdb	rpoB.B99990041.pdb	2.205	0.964
rpoB.B99990020.pdb	rpoB.B99990018.pdb	2.101	0.964
rpoB.B99990020.pdb	rpoB.B99990065.pdb	2.225	0.963
rpoB.B99990020.pdb	rpoB.B99990003.pdb	2.182	0.963
rpoB.B99990020.pdb	rpoB.B99990068.pdb	2.256	0.963
rpoB.B99990020.pdb	rpoB.B99990051.pdb	2.373	0.963
rpoB.B99990020.pdb	rpoB.B99990073.pdb	2.14	0.962
rpoB.B99990020.pdb	rpoB.B99990023.pdb	2.289	0.961
rpoB.B99990020.pdb	rpoB.B99990010.pdb	2.174	0.954
rpoB.B99990020.pdb	rpoB.B99990076.pdb	2.449	0.954
rpoB.B99990020.pdb	rpoB.B99990088.pdb	2.543	0.954
rpoB.B99990020.pdb	rpoB.B99990069.pdb	2.446	0.954
rpoB.B99990020.pdb	rpoB.B99990004.pdb	2.615	0.952
rpoB.B99990020.pdb	rpoB.B99990054.pdb	2.541	0.951
[truncated: 8,001 more rows]

## Sheet: RMSD with M. Tb Structure
M. tb RpoB Structure	M. leprae RpoB Structure	RMSD	TM-Align
5uhc_C.pdb	rpoB.B99990043.pdb	0.587	0.951
5uhc_C.pdb	rpoB.B99990003.pdb	0.803	0.949
5uhc_C.pdb	rpoB.B99990010.pdb	0.829	0.949
5uhc_C.pdb	rpoB.B99990006.pdb	0.855	0.949
5uhc_C.pdb	rpoB.B99990023.pdb	0.882	0.948
5uhc_C.pdb	rpoB.B99990055.pdb	1.045	0.946
5uhc_C.pdb	rpoB.B99990037.pdb	1.054	0.946
5uhc_C.pdb	rpoB.B99990044.pdb	1.054	0.946
5uhc_C.pdb	rpoB.B99990072.pdb	1.102	0.945
5uhc_C.pdb	rpoB.B99990085.pdb	1.109	0.945
5uhc_C.pdb	rpoB.B99990039.pdb	1.121	0.945
5uhc_C.pdb	rpoB.B99990097.pdb	1.143	0.945
5uhc_C.pdb	rpoB.B99990036.pdb	1.145	0.944
5uhc_C.pdb	rpoB.B99990051.pdb	1.161	0.945
5uhc_C.pdb	rpoB.B99990078.pdb	1.174	0.944
5uhc_C.pdb	rpoB.B99990065.pdb	1.178	0.945
5uhc_C.pdb	rpoB.B99990029.pdb	1.191	0.944
5uhc_C.pdb	rpoB.B99990075.pdb	1.221	0.943
5uhc_C.pdb	rpoB.B99990035.pdb	1.24	0.943
5uhc_C.pdb	rpoB.B99990054.pdb	1.262	0.944
5uhc_C.pdb	rpoB.B99990079.pdb	1.267	0.943
5uhc_C.pdb	rpoB.B99990013.pdb	1.285	0.943
5uhc_C.pdb	rpoB.B99990083.pdb	1.297	0.942
5uhc_C.pdb	rpoB.B99990028.pdb	1.321	0.942
5uhc_C.pdb	rpoB.B99990069.pdb	1.321	0.942
5uhc_C.pdb	rpoB.B99990062.pdb	1.353	0.942
5uhc_C.pdb	rpoB.B99990059.pdb	1.363	0.941
5uhc_C.pdb	rpoB.B99990060.pdb	1.411	0.94
5uhc_C.pdb	rpoB.B99990088.pdb	1.427	0.94
5uhc_C.pdb	rpoB.B99990087.pdb	1.461	0.94
5uhc_C.pdb	rpoB.B99990066.pdb	1.486	0.939
5uhc_C.pdb	rpoB.B99990092.pdb	1.496	0.939
5uhc_C.pdb	rpoB.B99990007.pdb	1.504	0.939
5uhc_C.pdb	rpoB.B99990076.pdb	1.507	0.94
5uhc_C.pdb	rpoB.B99990047.pdb	1.534	0.938
5uhc_C.pdb	rpoB.B99990077.pdb	1.566	0.937
5uhc_C.pdb	rpoB.B99990001.pdb	1.568	0.937
5uhc_C.pdb	rpoB.B99990100.pdb	1.586	0.938
5uhc_C.pdb	rpoB.B99990005.pdb	1.595	0.937
5uhc_C.pdb	rpoB.B99990041.pdb	1.616	0.936
5uhc_C.pdb	rpoB.B99990093.pdb	1.616	0.937
5uhc_C.pdb	rpoB.B99990081.pdb	1.622	0.936
5uhc_C.pdb	rpoB.B99990004.pdb	1.631	0.936
5uhc_C.pdb	rpoB.B99990098.pdb	1.637	0.937
5uhc_C.pdb	rpoB.B99990025.pdb	1.639	0.936
5uhc_C.pdb	rpoB.B99990056.pdb	1.65	0.936
5uhc_C.pdb	rpoB.B99990049.pdb	1.671	0.935
5uhc_C.pdb	rpoB.B99990022.pdb	1.672	0.936
5uhc_C.pdb	rpoB.B99990084.pdb	1.686	0.933
5uhc_C.pdb	rpoB.B99990050.pdb	1.69	0.935
5uhc_C.pdb	rpoB.B99990053.pdb	1.712	0.937
5uhc_C.pdb	rpoB.B99990070.pdb	1.718	0.935
5uhc_C.pdb	rpoB.B99990027.pdb	1.771	0.933
5uhc_C.pdb	rpoB.B99990082.pdb	1.771	0.934
5uhc_C.pdb	rpoB.B99990095.pdb	1.781	0.933
5uhc_C.pdb	rpoB.B99990091.pdb	1.794	0.933
5uhc_C.pdb	rpoB.B99990011.pdb	1.81	0.933
5uhc_C.pdb	rpoB.B99990067.pdb	1.837	0.932
5uhc_C.pdb	rpoB.B99990030.pdb	1.84	0.931
5uhc_C.pdb	rpoB.B99990094.pdb	1.848	0.932
5uhc_C.pdb	rpoB.B99990016.pdb	1.861	0.932
5uhc_C.pdb	rpoB.B99990009.pdb	1.873	0.931
5uhc_C.pdb	rpoB.B99990046.pdb	1.874	0.932
5uhc_C.pdb	rpoB.B99990024.pdb	1.879	0.932
5uhc_C.pdb	rpoB.B99990073.pdb	1.939	0.931
5uhc_C.pdb	rpoB.B99990015.pdb	1.961	0.929
5uhc_C.pdb	rpoB.B99990074.pdb	1.966	0.931
5uhc_C.pdb	rpoB.B99990061.pdb	1.968	0.925
5uhc_C.pdb	rpoB.B99990089.pdb	1.971	0.929
5uhc_C.pdb	rpoB.B99990096.pdb	1.976	0.927
5uhc_C.pdb	rpoB.B99990099.pdb	1.989	0.928
5uhc_C.pdb	rpoB.B99990086.pdb	1.992	0.928
5uhc_C.pdb	rpoB.B99990008.pdb	2.009	0.928
5uhc_C.pdb	rpoB.B99990045.pdb	2.026	0.926
5uhc_C.pdb	rpoB.B99990018.pdb	2.038	0.918
5uhc_C.pdb	rpoB.B99990080.pdb	2.056	0.928
5uhc_C.pdb	rpoB.B99990064.pdb	2.083	0.928
5uhc_C.pdb	rpoB.B99990002.pdb	2.103	0.921
5uhc_C.pdb	rpoB.B99990071.pdb	2.105	0.927
5uhc_C.pdb	rpoB.B99990042.pdb	2.127	0.925
5uhc_C.pdb	rpoB.B99990057.pdb	2.152	0.916
5uhc_C.pdb	rpoB.B99990058.pdb	2.153	0.923
5uhc_C.pdb	rpoB.B99990031.pdb	2.155	0.923
5uhc_C.pdb	rpoB.B99990020.pdb	2.17	0.923
5uhc_C.pdb	rpoB.B99990026.pdb	2.18	0.924
5uhc_C.pdb	rpoB.B99990063.pdb	2.185	0.924
5uhc_C.pdb	rpoB.B99990019.pdb	2.194	0.923
5uhc_C.pdb	rpoB.B99990034.pdb	2.213	0.917
5uhc_C.pdb	rpoB.B99990038.pdb	2.223	0.919
5uhc_C.pdb	rpoB.B99990052.pdb	2.243	0.922
5uhc_C.pdb	rpoB.B99990017.pdb	2.246	0.919
5uhc_C.pdb	rpoB.B99990014.pdb	2.247	0.913
5uhc_C.pdb	rpoB.B99990090.pdb	2.264	0.916
5uhc_C.pdb	rpoB.B99990033.pdb	2.273	0.914
5uhc_C.pdb	rpoB.B99990068.pdb	2.291	0.921
5uhc_C.pdb	rpoB.B99990048.pdb	2.339	0.908
5uhc_C.pdb	rpoB.B99990032.pdb	2.357	0.91
5uhc_C.pdb	rpoB.B99990012.pdb	2.387	0.906
5uhc_C.pdb	rpoB.B99990021.pdb	2.408	0.913
5uhc_C.pdb	rpoB.B99990040.pdb	2.562	0.915
